# Supplementary material for: Genomic Insights into Post‐Domestication Expansion and Selection of Body Size in Ponies
Source: Adv Sci (Weinh). 2025 Feb 26;12(16):2413023. doi: 10.1002/advs.202413023 (PMC12021115; doi:10.1002/advs.202413023)
Supplement: Supplementary file 2 — Supporting Table 1 [file ADVS-12-2413023-s010.xlsx]

## Sheet: Sheet1
Table S1. GenomeScope profiling (31-mer) of the EquCab3.0 and DeBao1.0 assemblies.
	EquCab3.0	DeBao1.0
Homozygous	0.9981	0.9971
Heterozygous	0.0019	0.0029
Genome Haploid Length (bp)	2501801051	2442151487
Genome Repeat Length (bp)	299099790	277828025
Genome Unique Length (bp)	2202701261	2164323463
Model Fit (bp)	0.9907	0.9894
Read Error Rate	0.0016	0.0019
