# Supplementary material for: Genomic Insights into Post‐Domestication Expansion and Selection of Body Size in Ponies
Source: Adv Sci (Weinh). 2025 Feb 26;12(16):2413023. doi: 10.1002/advs.202413023 (PMC12021115; doi:10.1002/advs.202413023)
Supplement: Supplementary file 3 — Supporting Table 2 [file ADVS-12-2413023-s007.xlsx]

## Sheet: Sheet1
Table S2. Assembly statistics throughout the genome profiling stage of the DeBao1.0 assembly and the final EquCab3.0 assembly. The contig N50 was calculated by breaking the genome into contigs at gap regions.
	Falcon	Wtdbg2	Canu	Canu + Purge_Dups	3D-DNA	Assembly + MT	Arrow (1st round)	Arrow (2nd round)	Pilon (1st round)	Pilon (2nd round)	DeBao1.0	EquCab3.0
Contigs	4211	2270	3984	583	243	-	-	-	-	-	244	4701
GC	0.4111	0.4165	0.4164	0.4149	0.4149	-	-	-	-	-	0.415	0.415
Contig N50	1997383	28270121	18547272	20483413	20483413	-	-	-	-	-	34248948	1502753
Contig L50	286	26	46	39	39	-	-	-	-	-	22	464
Scaffold N50	-	-	-	-	88955651	-	-	-	-	-	88975660	87230776
Scaffold L50	-	-	-	-	11	-	-	-	-	-	11	12
k-mer completeness	0.879904	0.925639	0.962413	0.957491	0.957491	0.957491	0.957996	0.958033	0.958264	0.958309	0.958309	0.968781
consensus quality (QV)	31.049	28.6566	39.0229	41.5368	41.5368	41.5368	41.3949	41.4713	41.9916	42.0596	42.0596	42.5937
BUSCO	0.812	0.912	0.961	0.961	0.96	-	-	-	-	-	0.962	0.962
Telomere	-	-	-	-	-	-	-	-	-	-	39 (28 chrs)	28 (20 chrs)
