# Supplementary material for: Genomic Insights into Post‐Domestication Expansion and Selection of Body Size in Ponies
Source: Adv Sci (Weinh). 2025 Feb 26;12(16):2413023. doi: 10.1002/advs.202413023 (PMC12021115; doi:10.1002/advs.202413023)
Supplement: Supplementary file 4 — Supporting Table 3 [file ADVS-12-2413023-s017.xlsx]

## Sheet: Sheet1
Table S3. Summary of repetitive elements, including interspersed repeats and low complexity DNA sequences, identified using RepeatMasker.
	Number of	Length occupied	Percentage of
	elements	(bp)	Sequence (%)
Retroelements	2224151	800088192	32.81
SINEs:	470777	72714244	2.98
LINEs:	1108026	534035162	21.9
LTR elements:	645348	193338786	7.93
DNA transposons	333182	77004990	3.16
Unclassified	656334	101965634	4.18
Rolling-circles	1822	479160	0.02
Small RNA	143368	26258168	1.08
Satellites	8120	5699367	0.23
Simple repeats	372965	16795131	0.69
Low complexity	73187	3819876	0.16
