# Supplementary material for: Genomic Insights into Post‐Domestication Expansion and Selection of Body Size in Ponies
Source: Adv Sci (Weinh). 2025 Feb 26;12(16):2413023. doi: 10.1002/advs.202413023 (PMC12021115; doi:10.1002/advs.202413023)
Supplement: Supplementary file 5 — Supporting Table 4 [file ADVS-12-2413023-s006.xlsx]

## Sheet: Sheet1
Table S4. Sequencing and alignment statistics of WGS samples used in this study.
Run	Number of sequences	Number of bases (bp)	Average sequence length (bp)	Sequencing depth	Alignment percentage (%)
BS01	180643250	27036327450	149.7	10.8145	99.94
BS02	172455410	25805248216	149.6	10.3221	99.93
BS03	179578456	26879437920	149.7	10.7518	99.94
BS04	213752930	31987464124	149.6	12.795	99.94
BS05	172264042	25778136512	149.6	10.3113	99.92
BS06	179096582	26802573276	149.7	10.721	99.94
BS07	178730404	26744690486	149.6	10.6979	99.94
BS08	178030710	26637805940	149.6	10.6551	99.93
BS09	185967828	27830536868	149.7	11.1322	99.93
BS10	170798332	25560504490	149.7	10.2242	99.94
DB01	183125428	27407461344	149.7	10.963	99.93
DB02	186377810	27891923450	149.7	11.1568	99.94
DB03	181638308	27185743512	149.7	10.8743	99.94
DB04	177754976	26602566854	149.7	10.641	99.97
DB05	183032800	27393885818	149.7	10.9576	99.94
DB06	175456020	26262025676	149.7	10.5048	99.94
DB07	169420658	25351701650	149.6	10.1407	99.94
DB08	177286294	26524910610	149.6	10.61	99.94
DB09	173516106	25965321682	149.6	10.3861	99.94
DB10	171389228	25648714332	149.7	10.2595	99.93
ERR1021816	58926884	5681738965	96.4	2.2727	99.94
ERR1021817	162601634	15685771779	96.5	6.27431	99.93
ERR1021818	76258738	7358380016	96.5	2.94335	99.94
ERR1021819	65299696	6301650300	96.5	2.52066	99.92
ERR1021820	64304406	6196791589	96.35	2.47872	99.93
ERR1021821	66891752	6439407603	96.25	2.57576	99.93
ERR1021822	163598922	15761348930	96.35	6.30454	99.92
ERR1021823	73311112	7071877880	96.5	2.82875	99.92
ERR1021824	88953214	8581267421	96.45	3.43251	99.93
ERR11283097	581533906	86936984022	149.5	34.7748	99.95
ERR11283098	605064808	90529310210	149.6	36.2117	99.94
ERR1397960	91819204	13421001475	146.2	5.3684	99.96
ERR1397963	181195372	26866170112	148.25	10.7465	99.93
ERR1512897	319252542	47931957878	150.15	19.1728	99.39
ERR1527947	635892102	79735752986	125.4	31.8943	99.57
ERR1527948	332408002	49519621831	149	19.8078	99.81
ERR1527949	291847224	43487445263	149	17.395	99.82
ERR1527950	325331086	48504480265	149.1	19.4018	99.84
ERR1527951	457596096	68218578047	149.1	27.2874	99.69
ERR1527952	535478112	54031233162	100.9	21.6125	99.7
ERR1527953	230722098	21895491804	94.9	8.7582	99.64
ERR1527954	217073824	21897988840	100.9	8.7592	99.82
ERR1527955	347683698	35076835412	100.9	14.0307	99.8
ERR1527956	344920842	34792167826	100.9	13.9169	99.69
ERR1527957	161596556	16298021730	100.9	6.51921	99.65
ERR1527958	434609634	43846433372	100.9	17.5386	99.76
ERR1527959	344670208	34771078766	100.9	13.9084	99.57
ERR1527961	289972302	29258417070	100.9	11.7034	99.75
ERR1527962	373554650	37696288120	100.9	15.0785	99.82
ERR1527963	350779828	35397333088	100.9	14.1589	99.83
ERR1527964	327591586	33055808274	100.9	13.2223	99.58
ERR1527965	363422760	36670210180	100.9	14.6681	99.75
ERR1527966	224076920	22606514052	100.9	9.04261	99.67
ERR1527967	264038646	26641294650	100.9	10.6565	99.83
ERR1527968	393119124	59119906204	150.4	23.648	99.64
ERR1527969	361224164	54176987136	149.95	21.6708	99.73
ERR1527970	238870270	35827309976	150	14.3309	99.65
ERR1527971	406708424	41030507176	100.9	16.4122	99.51
ERR1527972	266338672	26875551808	100.9	10.7502	99.81
ERR1545178	386142728	38949125254	100.9	15.5797	99.79
ERR1545179	397088714	40059786912	100.9	16.0239	99.83
ERR1545180	298468314	30106091550	100.9	12.0424	99.74
ERR1545181	461270174	46541935498	100.9	18.6168	99.81
ERR1545182	287430492	28996915918	100.9	11.5988	99.83
ERR1545183	443899030	44779177920	100.9	17.9117	99.8
ERR1545184	371555038	37483316240	100.9	14.9933	99.81
ERR1545185	269965096	27227661638	100.9	10.8911	98.63
ERR1545186	481184164	48547120712	100.9	19.4188	99.75
ERR1545187	367128108	37039679010	100.9	14.8159	99.76
ERR1545190	343377072	34625089868	100.8	13.85	99.57
ERR2179540	227286448	22934716644	100.9	9.17389	99.63
ERR2179541	357751160	36099834546	100.9	14.4399	99.69
ERR2179542	439125598	65899286690	150.05	26.3597	99.68
ERR2179543	261638058	39240116272	150	15.696	98.86
ERR2179544	295295348	44263243028	149.9	17.7053	93.72
ERR2179545	191737526	28678392992	149.55	11.4714	95.55
ERR2179546	213797860	32056372565	149.95	12.8225	97.77
ERR2179547	271714350	40841855537	150.3	16.3367	99.2
ERR2179548	249291446	37395446816	150	14.9582	98.89
ERR2179550	240665748	36084646881	149.95	14.4339	98.58
ERR2179552	146945582	22028704919	149.9	8.81148	99.89
ERR2179553	378463990	56819690568	150.15	22.7279	99.8
ERR2179554	442625848	66435206348	150.1	26.5741	99.58
ERR2179555	357531806	53663433337	150.1	21.4654	99.61
ERR2179556	397413046	59630166235	150.05	23.8521	99.5
ERR2203766	412700462	61926194822	150.05	24.7705	99.52
ERR2731055	134932876	20194900468	149.65	8.07796	93.61
ERR2731056	95726522	14319131795	149.55	5.72765	99.87
ERR2731057	414063626	61937838711	149.6	24.7751	99.85
ERR2731058	422592850	63239890892	149.65	25.296	99.89
ERR2731060	324018440	48627714593	150.1	19.4511	99.86
ERR2731061	157874104	23632583188	149.7	9.45303	96.34
ERR3317814	392605170	58710709258	149.55	23.4843	99.94
ERR3628174	277755102	41582278600	149.7	16.6329	99.91
ERR793393	257670998	25964482303	100.8	10.3858	99.35
ERR863167	257670994	25964487382	100.8	10.3858	99.35
ERR868003	565798902	56875997340	100.5	22.7504	99.47
ERR868004	622683714	62627661736	100.6	25.0511	99.53
ERR953404	379948178	37380170050	98.4	14.9521	99.74
ERR953411	464318490	45553708126	98.1	18.2215	99.88
ERR953412	394253760	39248316660	99.6	15.6993	99.91
ERR953413	346208084	50376344726	145.5	20.1505	99.65
ERR978596	340302552	34193579832	100.5	13.6774	99.22
ERR978597	437134058	44038444330	100.7	17.6154	99.76
ERR978598	427567908	42898398594	100.3	17.1594	99.63
ERR978599	462953942	46371086216	100.2	18.5484	99.7
ERR978600	221216198	22222509638	100.5	8.889	99.68
ERR978601	453366470	45469679266	100.3	18.1879	99.69
ERR978602	414690386	41655885828	100.5	16.6624	99.54
ERR978605	262751462	26340769460	100.2	10.5363	99.78
ERR978606	210543286	21112518124	100.3	8.44501	99.82
ERR978607	527235050	52987025548	100.5	21.1948	99.63
ERR978608	295470268	29619625496	100.2	11.8479	99.79
ERR979791	548588552	53793989748	98.05	21.5176	99.93
ERR979796	333348862	32560511398	97.7	13.0242	99.93
ERR979797	282006540	27319582039	96.85	10.9278	99.92
ERR979798	341987632	33025707345	96.6	13.2103	99.91
ERR979799	341928324	32833038743	96	13.1332	99.92
ERR979800	279426886	27101608054	97	10.8406	99.93
ERR979801	297466198	28481193885	95.75	11.3925	99.92
ERR979802	260659442	24960221637	95.75	9.98409	99.93
ERR979803	158768010	15551097977	97.95	6.22044	99.92
ERR982708	191544348	18465883609	96.4	7.38635	99.92
ERR982709	244329456	23564100127	96.45	9.42564	99.92
ERR982714	308946588	29751956698	96.3	11.9008	99.93
ERR982715	146726750	14138559153	96.35	5.65542	99.93
ERR982716	263623574	25386715541	96.3	10.1547	99.91
ERR982717	286043086	27546413128	96.3	11.0186	99.93
ERR982718	220136232	21212991256	96.35	8.4852	99.93
ERR982786	254015212	37748825950	148.6	15.0995	99.24
ERR982794	288082914	39736895420	137.9	15.8948	99.38
SRR1046129	363871840	36209459838	99.5	14.4838	97.04
SRR1046135	339581360	33789698648	99.5	13.5159	95.86
SRR1046147	683657924	68118193844	99.6	27.2473	96.49
SRR1046151	302872482	30171009508	99.6	12.0684	95.36
SRR1048526	373142856	37141359582	99.5	14.8565	97.65
SRR1055837	358064068	35669562108	99.6	14.2678	99.8
SRR1167031	318929252	31560060664	99	12.624	99.5
SRR1167049	297460562	29433838504	99	11.7735	99.53
SRR12072881	159632212	19883180982	124.6	7.95327	99.89
SRR12072882	142990742	17797780320	124.5	7.11911	99.87
SRR12072883	153906988	19171194344	124.6	7.66848	99.69
SRR12072884	153803692	19130414366	124.4	7.65217	99.77
SRR12072885	118065144	14723392406	124.7	5.88936	99.9
SRR12072886	138000952	17191172728	124.6	6.87647	99.91
SRR12072887	139200770	17313806068	124.4	6.92552	99.73
SRR12072888	122909964	15332658266	124.7	6.13306	99.85
SRR12072889	130030220	16208910200	124.7	6.48356	99.9
SRR12072890	156196088	19408843610	124.3	7.76354	99.91
SRR12072891	161519814	20122512080	124.6	8.049	99.87
SRR12072892	177954978	22110584478	124.2	8.84423	99.91
SRR12072893	144386264	17941677302	124.3	7.17667	99.89
SRR12072894	150308586	18701446738	124.4	7.48058	99.91
SRR12072895	161108342	20076579974	124.6	8.03063	99.87
SRR12072896	169952578	21131272388	124.3	8.45251	99.59
SRR12072897	131039834	16322537378	124.6	6.52901	99.72
SRR12719742	398090776	40074866314	100.7	16.0299	99.85
SRR12719743	735775306	72852310936	99	29.1409	99.56
SRR12719744	371278228	37364189830	100.6	14.9457	99.69
SRR12719745	661815782	65548299806	99	26.2193	99.5
SRR12719746	404532872	40689538840	100.6	16.2758	99.9
SRR12719747	433606790	43615855282	100.6	17.4463	99.91
SRR12719748	405121646	40753634774	100.6	16.3015	99.88
SRR12719749	433079518	43563163788	100.6	17.4253	99.91
SRR12719750	432192816	43495079606	100.6	17.398	99.9
SRR12719751	430303268	43318079754	100.7	17.3272	99.91
SRR12719752	421267874	42389227988	100.6	16.9557	99.9
SRR12719753	421600696	42389937978	100.5	16.956	99.91
SRR12719754	392641648	39553373286	100.7	15.8213	99.92
SRR12719755	308156722	31025761786	100.7	12.4103	99.78
SRR12719756	447004220	44998888532	100.7	17.9996	99.9
SRR12719757	366327714	36825498256	100.5	14.7302	99.91
SRR12719758	395553488	39803115518	100.6	15.9212	99.92
SRR12719759	371237464	37346972310	100.6	14.9388	99.9
SRR12719760	379664362	38211113784	100.6	15.2844	99.9
SRR12719761	364444426	36659443512	100.6	14.6638	99.9
SRR12719762	432435662	43507325892	100.6	17.4029	99.9
SRR12719763	325783874	32782695618	100.6	13.1131	99.9
SRR12719764	393151888	39541265870	100.6	15.8165	99.9
SRR12719765	405821568	40807980832	100.6	16.3232	99.91
SRR12719766	421579578	42445813610	100.7	16.9783	99.75
SRR12719767	404514200	40697882398	100.6	16.2792	99.9
SRR12719768	426274042	42878781986	100.6	17.1515	99.89
SRR12719769	387155548	38924797352	100.5	15.5699	99.91
SRR12719770	386179648	38834120818	100.6	15.5336	99.91
SRR12719771	364259994	36630035584	100.6	14.652	99.9
SRR12719772	303936984	30604738116	100.7	12.2419	99.87
SRR12719773	360499112	36296842596	100.7	14.5187	99.84
SRR12719774	360903208	36343521916	100.7	14.5374	99.82
SRR12719775	336529584	33863013258	100.6	13.5452	99.84
SRR12719776	410986132	41347414768	100.6	16.539	99.87
SRR12719777	412454276	41527378866	100.7	16.611	99.69
SRR12719778	402066118	40479328292	100.7	16.1917	99.84
SRR12719779	314031610	31624313432	100.7	12.6497	99.86
SRR12719780	332922824	33522801446	100.7	13.4091	99.86
SRR12719781	314642394	31672337748	100.7	12.6689	99.79
SRR12719782	318376894	32049254122	100.7	12.8197	99.86
SRR1564425	514148680	50871660712	98.9	20.3487	99.53
SRR1564427	688652528	68142607478	99	27.257	99.56
SRR16979468	261917054	39103026860	149.3	15.6412	99.91
SRR16979469	227777464	34030040948	149.4	13.612	99.82
SRR16979470	214054218	31937990494	149.2	12.7752	99.9
SRR16979471	214867746	32073474246	149.3	12.8294	99.93
SRR16979472	157989448	23550785062	149.1	9.42031	99.94
SRR16979473	171145316	25577157336	149.4	10.2309	99.92
SRR16979474	164384168	24580255622	149.5	9.8321	99.93
SRR16979475	193737610	28990368080	149.6	11.5961	99.92
SRR16979476	180545084	26974297028	149.4	10.7897	99.92
SRR16979477	169318354	25259722496	149.2	10.1039	99.93
SRR16979478	253844440	37843902958	149.1	15.1376	99.9
SRR16979479	171921040	25626024940	149.1	10.2504	99.9
SRR16979480	187250642	28028362882	149.7	11.2113	99.91
SRR16979481	175079998	26124202960	149.2	10.4497	99.93
SRR16979482	158751720	23759634238	149.7	9.50385	99.92
SRR16979483	221160294	33031286374	149.4	13.2125	99.92
SRR16979484	193218100	28916279610	149.7	11.5665	99.91
SRR16979485	181006188	26970603362	149	10.7882	99.91
SRR16979486	185596658	27678267284	149.1	11.0713	99.8
SRR16979487	166039568	24772039432	149.2	9.90882	99.92
SRR16979488	172207344	25706773842	149.3	10.2827	99.92
SRR16979489	219115198	32758535540	149.5	13.1034	99.91
SRR16979490	176112282	26319004366	149.4	10.5276	99.9
SRR16979491	173733816	25909832648	149.1	10.3639	99.94
SRR16979492	181812882	27076280428	148.9	10.8305	99.92
SRR16979493	163324560	24358403954	149.1	9.74336	99.93
SRR16979494	165049412	24600427234	149	9.84017	99.92
SRR16979495	174828152	26139210394	149.5	10.4557	99.92
SRR16979496	124399810	15515030232	124.7	6.20601	99.9
SRR16979499	116923684	14597051778	124.8	5.83882	99.91
SRR16979500	215917422	32250376250	149.4	12.9002	99.93
SRR16979501	117970102	14720168844	124.8	5.88807	99.92
SRR16979502	136843966	20484680344	149.7	8.19387	99.81
SRR16979505	119419392	14905037822	124.8	5.96202	99.9
SRR16979506	111385246	16599345062	149	6.63974	99.83
SRR16979507	126135034	18839553278	149.4	7.53582	99.84
SRR16979508	126465020	18898505568	149.4	7.5594	99.8
SRR16979509	106442892	15889881338	149.3	6.35595	99.81
SRR16979510	106656766	15937260358	149.4	6.3749	99.79
SRR16979511	277314720	41425726752	149.4	16.5703	99.92
SRR16979513	126042384	18818025460	149.3	7.52721	99.76
SRR16979514	122725524	18349958348	149.5	7.33998	99.92
SRR16979515	133763328	19989290582	149.4	7.99572	99.93
SRR16979516	127589120	19065416444	149.4	7.62617	99.92
SRR16979517	136613542	20426439998	149.5	8.17058	99.92
SRR16979518	129833144	19384756692	149.3	7.7539	99.93
SRR16979519	125763162	18818899300	149.6	7.52756	99.87
SRR16979520	149753008	22344897046	149.2	8.93796	99.7
SRR16979521	155895154	23318242968	149.6	9.3273	99.92
SRR16979522	194725756	29038701940	149.1	11.6155	99.93
SRR16979523	264257758	39396434348	149.1	15.7586	99.92
SRR1769892	154327412	15399376388	99.8	6.15975	99.92
SRR1769893	156733106	15649845558	99.85	6.25994	99.91
SRR1769922	150484108	15020773650	99.8	6.00831	99.93
SRR1790681	149043226	14890604292	99.9	5.95624	99.92
SRR19364566	471332368	70458294664	149.5	28.1833	99.94
SRR19364567	466269736	69708343578	149.5	27.8833	99.94
SRR19364568	464971980	69567005918	149.6	27.8268	99.93
SRR19364569	541612792	81036337242	149.6	32.4145	99.94
SRR19364571	516452644	77175839870	149.4	30.8703	99.95
SRR19364574	519902210	77768730658	149.6	31.1075	99.95
SRR19364576	490102362	73322255012	149.6	29.3289	99.93
SRR19364577	539849602	80687357342	149.5	32.2749	99.94
SRR19364578	466439212	69860715600	149.8	27.9443	99.94
SRR19364579	595578554	89104775176	149.6	35.6419	99.93
SRR19364580	470810714	70531146862	149.8	28.2125	99.95
SRR19364581	228689888	34169508560	149.4	13.6678	99.96
SRR19364582	501792244	74979816008	149.4	29.9919	99.87
SRR19364583	524177724	78518379336	149.8	31.4074	99.95
SRR19364584	218457066	32656166728	149.5	13.0625	99.96
SRR19364585	471242014	70510033186	149.6	28.204	99.95
SRR19364586	541813388	80991191352	149.5	32.3965	99.92
SRR19364587	484091248	72373377270	149.5	28.9494	99.94
SRR19364588	457064268	68309351856	149.5	27.3237	99.94
SRR19364589	483087870	72328904318	149.7	28.9316	99.94
SRR19364591	505494044	75607901130	149.6	30.2432	99.94
SRR19364593	518699088	77430012082	149.3	30.972	99.94
SRR19364596	494553402	73985390190	149.6	29.5942	99.9
SRR19364597	518491748	77598975212	149.7	31.0396	99.93
SRR19364598	487703380	72979469246	149.6	29.1918	99.93
SRR19364599	482809156	72296323538	149.7	28.9185	99.94
SRR19364601	570674002	85420008416	149.7	34.168	99.95
SRR19364602	523575338	78333372770	149.6	31.3333	99.88
SRR19364603	464837804	69614039832	149.8	27.8456	99.94
SRR19364605	457405464	68462042442	149.7	27.3848	99.95
SRR19364610	497128070	74413033044	149.7	29.7652	99.94
SRR19364611	486452384	72816807062	149.7	29.1267	99.94
SRR19364612	496959310	74434174374	149.8	29.7737	99.94
SRR19364613	589230576	88161768148	149.6	35.2647	99.95
SRR19364616	563520976	84423254312	149.8	33.7693	99.93
SRR19364617	652712298	97731220742	149.7	39.0925	99.93
SRR19364619	503171912	75309028064	149.7	30.1236	99.94
SRR19364621	487176966	73004722166	149.9	29.2019	99.92
SRR19364622	223330700	33389397994	149.5	13.3558	99.95
SRR19364623	581106076	87006282198	149.7	34.8025	99.21
SRR19364624	516050970	77100909648	149.4	30.8404	99.94
SRR19364625	566706230	84842938640	149.7	33.9372	99.91
SRR19364626	636010876	95206434166	149.7	38.0826	99.94
SRR19364627	481038924	71945680620	149.6	28.7783	99.94
SRR19364628	464839550	69569299406	149.7	27.8277	99.95
SRR19364629	484936222	72654886586	149.8	29.062	99.96
SRR19364630	634954456	95067721588	149.7	38.0271	99.95
SRR19364631	478232926	71587024516	149.7	28.6348	99.95
SRR19364632	536800816	80295843106	149.6	32.1183	99.95
SRR19364636	470629856	70344923118	149.5	28.138	99.95
SRR19364641	487428922	72920472142	149.6	29.1682	99.95
SRR19364644	562293666	84088127026	149.5	33.6353	99.94
SRR19364645	555303446	83072195742	149.6	33.2289	99.95
SRR19364648	512979882	76754920044	149.6	30.702	99.94
SRR19364649	468063502	70043351040	149.6	28.0173	99.94
SRR19364650	463411458	69337484354	149.6	27.735	99.93
SRR19364651	492761574	73733553852	149.6	29.4934	99.94
SRR19364654	553638140	82769921064	149.5	33.108	99.88
SRR19364655	515800926	77109496858	149.5	30.8438	99.92
SRR19364656	483240406	72333609992	149.7	28.9334	99.94
SRR19364657	484043432	72428466070	149.6	28.9714	99.92
SRR19364658	558576692	83661881946	149.8	33.4648	99.92
SRR19364659	509659004	76271488264	149.7	30.5086	99.92
SRR19364660	438235860	65587488602	149.7	26.235	99.92
SRR19364661	467890574	69864928944	149.3	27.946	99.92
SRR20981598	509523940	75917682506	149	30.3671	99.92
SRR20981600	593275368	88385805052	149	35.3543	99.88
SRR20981601	511627142	76271368982	149.1	30.5085	99.92
SRR20981602	647891436	96686980932	149.2	38.6748	99.77
SRR20981604	596237744	89007805954	149.3	35.6031	99.93
SRR20981606	628613668	93891191068	149.4	37.5565	99.72
SRR20981608	574325832	85798402282	149.4	34.3194	99.9
SRR20981609	594596862	88634878696	149.1	35.454	99.93
SRR20981610	629613856	93877230682	149.1	37.5509	99.86
SRR20981611	539492946	80366449156	149	32.1466	99.94
SRR20981612	577540348	86161282312	149.2	34.4645	99.88
SRR20981614	536584118	79935023766	149	31.974	99.92
SRR20981615	596941540	89103073642	149.3	35.6412	99.87
SRR20981617	564213654	84174963084	149.2	33.67	99.78
SRR20981620	623907988	93101803028	149.2	37.2407	99.78
SRR20981621	544115254	81111678142	149.1	32.4447	99.89
SRR20981622	595055110	88842342240	149.3	35.5369	99.85
SRR20981623	533591416	79541863712	149.1	31.8167	99.93
SRR20981624	542426980	80858590678	149.1	32.3434	99.86
SRR20981625	563740556	84177973350	149.3	33.6712	99.66
SRR20981627	632942520	94472207738	149.3	37.7889	99.92
SRR20981628	554354078	82797981944	149.4	33.1192	99.78
SRR20981629	539505534	80407820510	149	32.1631	99.88
SRR20981630	535348366	79846588114	149.1	31.9386	99.83
SRR20981631	627994106	93673451990	149.2	37.4694	99.78
SRR20981632	607660878	90639050252	149.2	36.2556	99.81
SRR20981634	530687946	79172758784	149.2	31.6691	99.78
SRR20981635	550525416	82035204362	149	32.8141	99.86
SRR20981636	652470452	97341951612	149.2	38.9368	99.93
SRR20981637	574893368	85815726488	149.3	34.3263	99.86
SRR20981638	633855526	94607804228	149.3	37.8431	99.66
SRR20981641	651005680	97206923864	149.3	38.8828	99.94
SRR20981643	599275706	89430458710	149.2	35.7722	99.94
SRR20981646	565890188	84485235460	149.3	33.7941	99.94
SRR20981650	555339752	82952346096	149.4	33.1809	99.88
SRR20981651	647470452	96631915192	149.2	38.6528	99.88
SRR20981655	580456916	86493740830	149	34.5975	99.85
SRR20981657	582843166	87033956148	149.3	34.8136	99.87
SRR20981658	654400198	97650668088	149.2	39.0603	99.87
SRR20981659	610455200	91080602164	149.2	36.4322	99.95
SRR20981660	523099870	77950683194	149	31.1803	99.76
SRR20981661	593805498	88496902596	149	35.3988	99.81
SRR20981663	590680442	88074190274	149.1	35.2297	99.94
SRR20981664	565156850	84346628616	149.2	33.7387	99.94
SRR20981665	616397132	91938745884	149.2	36.7755	99.91
SRR20981666	648682154	96805653390	149.2	38.7223	99.76
SRR20981667	623485226	93021671374	149.2	37.2087	99.92
SRR2142163	263663132	26476381368	100.4	10.5906	98.99
SRR2142269	278741164	28002963988	100.5	11.2012	99.05
SRR2142311	157215968	38530083625	245.05	15.412	99.55
SRR2142313	138670274	33708800980	243.05	13.4835	99.75
SRR24676338	432711342	64445237752	148.9	25.7781	99.54
SRR24676339	348564174	51424292766	147.5	20.5697	99.82
SRR24676340	411424982	61241514346	148.9	24.4966	98.84
SRR24676341	367502350	54603635090	148.6	21.8415	99.27
SRR24676342	452849340	67523121690	149.1	27.0092	98.79
SRR24676343	391249260	58346741674	149.1	23.3387	96.4
SRR24676344	397293112	59198711692	149	23.6795	98.5
SRR24676345	383592052	56965999794	148.5	22.7864	99.6
SRR24676346	409662140	60986421404	148.9	24.3946	92.38
SRR24676347	423109838	62902900064	148.7	25.1612	99.51
SRR3045342	186742310	17731522912	94.95	7.09261	99.91
SRR3045676	329894292	31338695575	95	12.5355	99.91
SRR3045847	181399928	17261541320	95.15	6.90462	99.9
SRR3046827	160960746	15257552437	94.8	6.10302	99.92
SRR3046831	198492684	19374612995	97.6	7.74985	99.91
SRR3046832	195398350	19036264145	97.4	7.61451	99.91
SRR3046833	329872234	31102755691	94.3	12.4411	99.9
SRR3046834	197403110	19267290123	97.6	7.70692	99.91
SRR3050542	298396710	28327961980	94.9	11.3312	99.93
SRR3050545	276672070	26231528210	94.85	10.4926	99.91
SRR3050548	289809476	27523042729	95	11.0092	99.91
SRR3050550	245058078	23290576004	95.05	9.31623	99.92
SRR3900341	140422042	13969037194	99.5	5.58761	99.6
SRR3900343	206021304	20377151408	98.9	8.15086	99.74
SRR3952018	254919928	36878273540	144.65	14.7513	99.92
SRR5131680	621171722	55210097768	88.9	22.084	99.91
SRR5131681	582807402	51608473994	88.6	20.6434	99.92
SRR5131682	617062594	54787292822	88.8	21.9149	99.93
SRR5131683	631496070	56212520736	89	22.485	99.92
SRR516118	565139010	55914661466	98.9	22.3659	99.68
SRR527809	253159210	25047595700	98.9	10.019	99.56
SRR5469030	295935374	44175418484	149.3	17.6702	99.95
SRR5469031	278572318	41591523798	149.3	16.6366	99.95
SRR5469032	287077670	42854074742	149.3	17.1416	99.94
SRR5755256	971958366	96074381512	98.8	38.4298	99.94
SRR6474869	482598402	71974179012	149.1	28.7897	99.93
SRR6474870	436304050	65076170378	149.2	26.0305	99.93
SRR6474871	479227254	71451711934	149.1	28.5807	99.93
SRR6474872	491829960	73271429544	149	29.3086	99.9
SRR6474873	618814544	92196330894	149	36.8785	99.9
SRR6474874	442636242	65941395142	149	26.3766	99.93
SRR6474875	429950344	64055463170	149	25.6222	99.93
SRR6474876	448207380	66772089106	149	26.7088	99.86
SRR6474877	461510674	68673750968	148.8	27.4695	99.86
SRR6474878	477246846	71126092492	149	28.4504	99.78
SRR6474889	631992754	94223485014	149.1	37.6894	99.88
SRR6474890	441882482	65918214210	149.2	26.3673	99.86
SRR6474891	467647406	69738751444	149.1	27.8955	99.8
SRR6474892	544980670	81313287962	149.2	32.5253	99.86
SRR6474893	506736832	75530099032	149.1	30.212	99.93
SRR6474894	484678372	72116666678	148.8	28.8467	99.85
SRR6474895	473533896	70624835232	149.1	28.2499	99.88
SRR6474896	581010616	86552827086	149	34.6211	99.93
SRR6474897	460284102	68571805942	149	27.4287	99.92
SRR6474899	482667950	71830582750	148.8	28.7322	99.91
SRR6474900	430627956	64216376788	149.1	25.6866	99.71
SRR6474901	500150564	74542695890	149	29.8171	99.88
SRR6474902	537172514	80152874014	149.2	32.0611	99.78
SRR6474903	519408908	77501824200	149.2	31.0007	99.75
SRR6474904	549676152	82038242416	149.2	32.8153	99.78
SRR6474905	534423776	79782933250	149.3	31.9132	99.77
SRR8442553	255652020	38216052054	149.5	15.2864	99.91
SRR8442554	126536280	15794396550	124.8	6.31776	99.87
SRR8442555	247625840	37019251830	149.5	14.8077	99.92
SRR8442556	118581474	14794201848	124.8	5.91768	99.92
SRR8442557	228892664	34230941464	149.6	13.6924	99.9
SRR8442558	226601166	33875957794	149.5	13.5504	99.92
SRR8442559	232769812	34797167420	149.5	13.9189	99.89
SRR8442560	118911092	14780326324	124.3	5.91213	99.87
SRR8442561	152624950	18989103866	124.4	7.59564	99.7
SRR8442562	147399210	18336496668	124.4	7.3346	99.91
SRR8442563	213000200	31806190424	149.3	12.7225	99.82
SRR8442564	153065342	19042153474	124.4	7.61686	99.86
SRR8442565	230393538	34387272422	149.3	13.7549	99.86
SRR8442566	252711246	37766919404	149.4	15.1068	99.89
SRR8442567	243707572	36416034034	149.4	14.5664	99.86
SRR8442568	248312754	37131053642	149.5	14.8524	99.91
SRR8442569	156110628	19486886094	124.8	7.79475	99.92
SRR8442570	120677134	14992219276	124.2	5.99689	99.92
SRR8442571	117273692	14614822438	124.6	5.84593	99.9
SRR8442572	223951430	33476486638	149.5	13.3906	99.88
SRR8442576	181018442	22576703666	124.7	9.03068	99.9
SRR8442577	197199838	29350707348	148.8	11.7403	99.93
SRR8442578	202302938	30151450406	149	12.0606	99.82
SRR8442579	226601880	33753304130	149	13.5013	99.91
SRR8442580	212813176	31763662174	149.3	12.7055	99.92
SRR8442581	135026132	16831528562	124.7	6.73261	99.89
SRR8442583	210978922	31469726892	149.2	12.5879	99.89
SRR8442584	216237862	32198378226	148.9	12.8794	99.86
SRR8442585	118693384	14783594478	124.6	5.91344	99.88
SRR8442586	119668314	17861228894	149.3	7.14449	99.78
SRR8442587	126032436	15705323966	124.6	6.28213	99.88
SRR8442590	128155784	15971526448	124.6	6.38861	99.92
SRR8442591	128652324	16038102522	124.7	6.41524	99.89
SRR8442592	118780690	17776364464	149.7	7.11055	99.89
SRR8442593	156992840	19577701830	124.7	7.83108	99.9
SRR8442594	127948788	15954721868	124.7	6.38189	99.92
SRR8442595	116540432	17408339380	149.4	6.96334	99.87
SRR8442596	116498030	17428994890	149.6	6.9716	99.85
SRR8442597	123673864	18492395050	149.5	7.39696	99.8
SRR8442598	121911440	18255534950	149.7	7.30221	99.76
SRR8442599	134053478	16737025094	124.9	6.69481	99.82
SRR8442600	149952400	18688405146	124.6	7.47536	99.92
SRR8442601	119445928	14880155612	124.6	5.95206	99.92
SRR8442602	226997978	33924789120	149.4	13.5699	99.92
SRR8442603	120792946	15067582862	124.7	6.02703	99.89
SRR8442604	137589148	17167040022	124.8	6.86682	99.41
SRR8698431	345763480	33757310792	97.6	13.5029	99.95
SRR8698433	319914626	31158842236	97.4	12.4635	99.95
SRR8698434	381830048	35501036324	93	14.2004	99.97
SRR8698435	414954872	39799103074	95.9	15.9196	99.96
SRR8698436	369687560	35121192004	95	14.0485	99.96
SRR8698437	373203198	35911250800	96.2	14.3645	99.96
SRR8698438	195500350	19604080506	100.3	7.84163	99.83
SRR8698439	171263212	17122258992	100	6.8489	99.83
SRR8698440	390547452	37838608000	96.9	15.1354	99.94
SRR8698441	289464972	28396979428	98.1	11.3588	99.94
SRR8698442	298213932	29280527730	98.2	11.7122	99.94
SRR8698554	395372752	38141997000	96.5	15.2568	99.95
SRR896630	299502950	22884298894	76.4	9.15372	99.79
WB01	175413460	26254488820	149.7	10.5018	99.95
WB02	218837182	32749662596	149.7	13.0999	99.94
WB03	183595794	27482861162	149.7	10.9931	99.94
WB04	179200698	26814795436	149.6	10.7259	99.93
WB05	188065484	28150993900	149.7	11.2604	99.94
WB06	185837636	27816279662	149.7	11.1265	99.95
ERR10102930	178705468	26774420145	149.8	10.7098	99.84
ERR10102932	382564416	57319663432	149.8	22.9279	99.84
ERR10102934	396141040	59360764915	149.8	23.7443	99.84
ERR10102936	422241532	63265959162	149.8	25.3064	99.84
ERR10102938	450892590	67566067048	149.8	27.0264	99.83
Somali0226A	1016088130	93035811616	91.6	37.2143	99.78
