# Supplementary material for: Genomic Insights into Post‐Domestication Expansion and Selection of Body Size in Ponies
Source: Adv Sci (Weinh). 2025 Feb 26;12(16):2413023. doi: 10.1002/advs.202413023 (PMC12021115; doi:10.1002/advs.202413023)
Supplement: Supplementary file 6 — Supporting Table 5 [file ADVS-12-2413023-s023.xlsx]

## Sheet: Sheet1
Table S5. Details of the variant rate across chromosomes.
Chromosome	Length	Variants	Variants rate (bp/variant)
	(bp)
1	186543716	4706703	39
2	120552855	3170923	38
3	119789106	3119645	38
4	109207483	2837764	38
5	96479276	2338378	41
6	87288368	2286477	38
7	100377767	2573445	39
8	95742220	2606761	36
9	84760415	2143443	39
10	84864005	2224965	38
11	61402275	1523273	40
12	35324475	1187644	29
13	43811441	1207882	36
14	93526107	2309006	40
15	92014976	2385180	38
16	88975660	2201494	40
17	81184063	2097903	38
18	82554787	2116137	39
19	62973423	1612590	39
20	64775031	2006859	32
21	58446468	1557573	37
22	50341792	1327200	37
23	55512843	1436156	38
24	47484312	1224414	38
25	39825224	1032750	38
26	42089453	1199570	35
27	40797346	1154340	35
28	46908431	1262523	37
29	34839497	939326	37
30	30474219	873108	34
31	26152973	724440	36
X	127501132	2295987	55
Y	8013960	30632	261
mt	16616	8	2077
