# Supplementary material for: Genomic Insights into Post‐Domestication Expansion and Selection of Body Size in Ponies
Source: Adv Sci (Weinh). 2025 Feb 26;12(16):2413023. doi: 10.1002/advs.202413023 (PMC12021115; doi:10.1002/advs.202413023)
Supplement: Supplementary file 7 — Supporting Table 6 [file ADVS-12-2413023-s020.xlsx]

## Sheet: Sheet1
Table S6. Variant distribution across different genomic regions.
Type	Count	Percent (%)
Downstream	3305746	0.0444
Exon	1464874	0.0197
Intergenic	44085900	0.592
Intron	21197064	0.2847
Acceptor (Splice site)	2465	0
Donor (Splice site)	3416	0.0001
Region (Splice site)	89788	0.0012
Transcript	12	0
Upstream	3242750	0.0436
3′ UTR	865738	0.0116
5′ UTR	207789	0.0028
