# Supplementary material for: Genomic Insights into Post‐Domestication Expansion and Selection of Body Size in Ponies
Source: Adv Sci (Weinh). 2025 Feb 26;12(16):2413023. doi: 10.1002/advs.202413023 (PMC12021115; doi:10.1002/advs.202413023)
Supplement: Supplementary file 8 — Supporting Table 7 [file ADVS-12-2413023-s011.xlsx]

## Sheet: Sheet1
Table S7. Sample information in this study. Including details such as BioProject accession number, breed information, and analyses for which each sample was used. Samples sequenced in this study are indicated in the BioProject column.
Run	BioProject	Species	Breed	Used in population genetic analyses*	Used in Y chromsome analyses	Used in TreeMix phylogenetic reconstruction & f3/4 statistics	Used in LD decay analysis	Used in selective signal analyses	Used in ROH analysis
SRR1564425	PRJNA233533	Equus caballus	Przewalski's horse	Y	Y	Y	NA	NA	NA
SRR1564427	PRJNA233533	Equus caballus	Przewalski's horse	Y	NA	Y	NA	NA	NA
ERR2731055	PRJEB14779	Equus caballus	American Paint Horse	Y	NA	Y	NA	NA	NA
ERR2731056	PRJEB14779	Equus caballus	Shetland pony	Y	NA	Y	Y	Y	Y
ERR2731057	PRJEB14779	Equus caballus	Icelandic horse	Y	Y	Y	NA	NA	NA
ERR2731058	PRJEB14779	Equus caballus	Holsteiner	Y	NA	Y	Y	Y	NA
ERR2731060	PRJEB14779	Equus caballus	Holsteiner	Y	NA	Y	NA	NA	NA
ERR2731061	PRJEB14779	Equus caballus	Holsteiner	Y	NA	Y	NA	NA	NA
SRR6474869	PRJNA416233	Equus caballus	Friesian horse	Y	NA	Y	NA	NA	NA
SRR6474870	PRJNA416233	Equus caballus	Friesian horse	Y	NA	Y	NA	NA	NA
SRR6474871	PRJNA416233	Equus caballus	Friesian horse	Y	NA	Y	NA	NA	NA
SRR6474872	PRJNA416233	Equus caballus	Debao pony	Y	NA	Y	Y	Y	Y
SRR6474873	PRJNA416233	Equus caballus	Debao pony	Y	NA	Y	Y	Y	Y
SRR6474874	PRJNA416233	Equus caballus	Debao pony	Y	NA	Y	Y	NA	NA
SRR6474875	PRJNA416233	Equus caballus	Debao pony	Y	NA	Y	Y	Y	Y
SRR6474876	PRJNA416233	Equus caballus	Criollo horse	Y	NA	Y	NA	NA	NA
SRR6474877	PRJNA416233	Equus caballus	Friesian horse	Y	NA	Y	NA	NA	NA
SRR6474878	PRJNA416233	Equus caballus	Mongolian horse	Y	Y	Y	NA	NA	NA
SRR6474889	PRJNA416233	Equus caballus	Akhal-Teke	Y	Y	Y	NA	NA	NA
SRR6474890	PRJNA416233	Equus caballus	Akhal-Teke	Y	Y	Y	NA	NA	NA
SRR6474891	PRJNA416233	Equus caballus	Akhal-Teke	Y	Y	Y	NA	NA	NA
SRR6474892	PRJNA416233	Equus caballus	Akhal-Teke	Y	Y	Y	NA	NA	NA
SRR6474893	PRJNA416233	Equus caballus	Andalusian horse	Y	Y	Y	NA	NA	NA
SRR6474894	PRJNA416233	Equus caballus	Andalusian horse	Y	Y	Y	NA	NA	NA
SRR6474895	PRJNA416233	Equus caballus	Arabian horse	Y	Y	Y	NA	NA	NA
SRR6474896	PRJNA416233	Equus caballus	Andalusian horse	Y	Y	Y	NA	NA	NA
SRR6474897	PRJNA416233	Equus caballus	Arabian horse	Y	Y	Y	NA	NA	NA
SRR6474899	PRJNA416233	Equus caballus	Mongolian horse	Y	Y	Y	NA	NA	NA
SRR6474900	PRJNA416233	Equus caballus	American Quarter Horse	Y	NA	Y	NA	NA	NA
SRR6474901	PRJNA416233	Equus caballus	American Quarter Horse	Y	NA	Y	NA	NA	NA
SRR6474902	PRJNA416233	Equus caballus	Thoroughbred	Y	NA	Y	Y	NA	NA
SRR6474903	PRJNA416233	Equus caballus	Thoroughbred	Y	Y	Y	Y	NA	NA
SRR6474904	PRJNA416233	Equus caballus	Thoroughbred	Y	NA	Y	Y	NA	NA
SRR6474905	PRJNA416233	Equus caballus	Thoroughbred	Y	NA	Y	Y	NA	NA
SRR1046129	PRJNA230019	Equus caballus	Arabian horse	Y	Y	Y	NA	NA	NA
SRR1046135	PRJNA230019	Equus caballus	Sorraia	Y	Y	Y	NA	NA	NA
SRR1046147	PRJNA230019	Equus caballus	Hanoverian horse	Y	Y	Y	NA	NA	NA
SRR1046151	PRJNA230019	Equus caballus	Hanoverian horse	Y	Y	Y	Y	Y	NA
SRR1048526	PRJNA230019	Equus caballus	Dülmener	Y	NA	Y	Y	NA	NA
SRR1055837	PRJNA232264	Equus caballus	Thoroughbred	Y	NA	Y	Y	NA	NA
SRR1167031	PRJNA233533	Equus caballus	Przewalski's horse	Y	Y	Y	NA	NA	NA
SRR1167049	PRJNA233533	Equus caballus	Przewalski's horse	Y	NA	Y	NA	NA	NA
SRR3046827	PRJNA306677	Equus caballus	Standardbred	Y	NA	Y	Y	NA	NA
SRR3046831	PRJNA306677	Equus caballus	Standardbred	Y	NA	Y	NA	NA	NA
SRR3046832	PRJNA306677	Equus caballus	Standardbred	Y	NA	Y	Y	NA	NA
SRR3046833	PRJNA306677	Equus caballus	Standardbred	Y	NA	Y	NA	NA	NA
SRR3046834	PRJNA306677	Equus caballus	Standardbred	Y	NA	Y	NA	NA	NA
SRR3050545	PRJNA306677	Equus caballus	Standardbred	Y	NA	Y	NA	NA	NA
SRR20981598	PRJNA867509	Equus caballus	Arabian horse	Y	NA	Y	NA	NA	NA
SRR20981600	PRJNA867509	Equus caballus	Arabian horse	Y	NA	Y	NA	NA	NA
SRR20981601	PRJNA867509	Equus caballus	Tibetan pony	Y	NA	Y	Y	NA	NA
SRR20981602	PRJNA867509	Equus caballus	Tibetan pony	Y	NA	Y	Y	NA	NA
SRR20981604	PRJNA867509	Equus caballus	Tibetan pony	Y	NA	Y	Y	NA	NA
SRR20981606	PRJNA867509	Equus caballus	Tibetan pony	Y	NA	Y	Y	NA	NA
SRR20981608	PRJNA867509	Equus caballus	Tibetan pony	Y	NA	Y	Y	NA	NA
SRR20981609	PRJNA867509	Equus caballus	Shetland pony	Y	NA	Y	Y	Y	Y
SRR20981610	PRJNA867509	Equus caballus	Shetland pony	Y	Y	Y	NA	NA	NA
SRR20981611	PRJNA867509	Equus caballus	Arabian horse	Y	NA	Y	NA	NA	NA
SRR20981612	PRJNA867509	Equus caballus	Shetland pony	Y	NA	Y	Y	Y	Y
SRR20981614	PRJNA867509	Equus caballus	Shetland pony	Y	NA	Y	Y	Y	Y
SRR20981615	PRJNA867509	Equus caballus	Mongolian horse	Y	Y	Y	NA	NA	NA
SRR20981617	PRJNA867509	Equus caballus	Mongolian horse	Y	NA	Y	NA	NA	NA
SRR20981620	PRJNA867509	Equus caballus	Mongolian horse	Y	NA	Y	NA	NA	NA
SRR20981621	PRJNA867509	Equus caballus	Mongolian horse	Y	Y	Y	NA	NA	NA
SRR20981622	PRJNA867509	Equus caballus	Arabian horse	Y	NA	Y	NA	NA	NA
SRR20981623	PRJNA867509	Equus caballus	Mongolian horse	Y	Y	Y	NA	NA	NA
SRR20981624	PRJNA867509	Equus caballus	Mongolian horse	Y	Y	Y	NA	NA	NA
SRR20981625	PRJNA867509	Equus caballus	Mongolian horse	Y	NA	Y	NA	NA	NA
SRR20981627	PRJNA867509	Equus caballus	Mongolian horse	Y	NA	Y	NA	NA	NA
SRR20981628	PRJNA867509	Equus caballus	Mongolian horse	Y	Y	Y	NA	NA	NA
SRR20981629	PRJNA867509	Equus caballus	Mongolian horse	Y	Y	Y	NA	NA	NA
SRR20981630	PRJNA867509	Equus caballus	Mongolian horse	Y	Y	Y	NA	NA	NA
SRR20981631	PRJNA867509	Equus caballus	Mongolian horse	Y	Y	Y	NA	NA	NA
SRR20981632	PRJNA867509	Equus caballus	Mongolian horse	NA	NA	NA	NA	NA	NA
SRR20981634	PRJNA867509	Equus caballus	Mongolian horse	Y	Y	Y	NA	NA	NA
SRR20981635	PRJNA867509	Equus caballus	Mongolian horse	Y	Y	Y	NA	NA	NA
SRR20981636	PRJNA867509	Equus caballus	Mongolian horse	Y	NA	Y	NA	NA	NA
SRR20981637	PRJNA867509	Equus caballus	Mongolian horse	Y	NA	Y	NA	NA	NA
SRR20981638	PRJNA867509	Equus caballus	Mongolian horse	Y	Y	Y	NA	NA	NA
SRR20981641	PRJNA867509	Equus caballus	Lijiang pony	Y	Y	Y	Y	NA	NA
SRR20981643	PRJNA867509	Equus caballus	Lichuan horse	Y	NA	Y	Y	NA	NA
SRR20981646	PRJNA867509	Equus caballus	Hequ horse	NA	NA	NA	NA	NA	NA
SRR20981650	PRJNA867509	Equus caballus	Hequ horse	NA	NA	NA	NA	NA	NA
SRR20981651	PRJNA867509	Equus caballus	Kazakh horse	Y	Y	Y	NA	NA	NA
SRR20981655	PRJNA867509	Equus caballus	Akhal-Teke	Y	Y	Y	NA	NA	NA
SRR20981657	PRJNA867509	Equus caballus	Kazakh horse	Y	Y	Y	NA	NA	NA
SRR20981658	PRJNA867509	Equus caballus	Friesian horse	Y	NA	Y	NA	NA	NA
SRR20981659	PRJNA867509	Equus caballus	Friesian horse	Y	Y	Y	NA	NA	NA
SRR20981660	PRJNA867509	Equus caballus	Debao pony	Y	Y	Y	Y	Y	Y
SRR20981661	PRJNA867509	Equus caballus	Clydesdale horse	Y	NA	Y	Y	Y	NA
SRR20981663	PRJNA867509	Equus caballus	Baise horse	Y	NA	Y	Y	NA	NA
SRR20981664	PRJNA867509	Equus caballus	Baise horse	Y	NA	Y	Y	NA	NA
SRR20981665	PRJNA867509	Equus caballus	Ardennais	Y	Y	Y	NA	NA	NA
SRR20981666	PRJNA867509	Equus caballus	Akhal-Teke	Y	Y	Y	NA	NA	NA
SRR20981667	PRJNA867509	Equus caballus	Akhal-Teke	Y	Y	Y	NA	NA	NA
ERR1512897	PRJEB14651	Equus caballus	Standardbred	Y	NA	Y	Y	NA	NA
ERR793393	PRJEB8911	Equus caballus	Icelandic horse	Y	Y	Y	NA	NA	NA
SRR3952018	PRJNA331853	Equus caballus	Shetland pony	Y	NA	Y	Y	Y	Y
SRR5755256	PRJNA391840	Equus caballus	Italian Trotter	NA	NA	NA	NA	NA	NA
ERR1397960	PRJEB13863	Equus caballus	Friesian horse	Y	NA	Y	NA	NA	NA
ERR1397963	PRJEB13863	Equus caballus	Friesian horse	Y	NA	Y	NA	NA	NA
SRR527809	PRJNA169102	Equus caballus	Jeju horse	Y	NA	Y	NA	NA	NA
ERR1527947	PRJEB14779	Equus caballus	Akhal-Teke	Y	Y	Y	NA	NA	NA
ERR1527948	PRJEB14779	Equus caballus	Akhal-Teke	Y	NA	Y	NA	NA	NA
ERR1527949	PRJEB14779	Equus caballus	Akhal-Teke	Y	Y	Y	NA	NA	NA
ERR1527950	PRJEB14779	Equus caballus	Akhal-Teke	Y	Y	Y	NA	NA	NA
ERR1527951	PRJEB14779	Equus caballus	Arabian horse	Y	NA	Y	NA	NA	NA
ERR1527952	PRJEB14779	Equus caballus	Freiberger	Y	NA	Y	NA	NA	NA
ERR1527953	PRJEB14779	Equus caballus	Freiberger	Y	Y	Y	NA	NA	NA
ERR1527954	PRJEB14779	Equus caballus	Freiberger	Y	Y	Y	NA	NA	NA
ERR1527955	PRJEB14779	Equus caballus	Freiberger	Y	Y	Y	NA	NA	NA
ERR1527956	PRJEB14779	Equus caballus	Freiberger	Y	Y	Y	NA	NA	NA
ERR1527957	PRJEB14779	Equus caballus	Freiberger	Y	NA	Y	NA	NA	NA
ERR1527958	PRJEB14779	Equus caballus	Freiberger	Y	NA	Y	NA	NA	NA
ERR1527959	PRJEB14779	Equus caballus	Freiberger	Y	Y	Y	NA	NA	NA
ERR1527961	PRJEB14779	Equus caballus	Freiberger	Y	NA	Y	NA	NA	NA
ERR1527962	PRJEB14779	Equus caballus	Freiberger	Y	NA	Y	NA	NA	NA
ERR1527963	PRJEB14779	Equus caballus	Freiberger	Y	NA	Y	NA	NA	NA
ERR1527964	PRJEB14779	Equus caballus	Freiberger	Y	Y	Y	NA	NA	NA
ERR1527965	PRJEB14779	Equus caballus	Freiberger	Y	NA	Y	NA	NA	NA
ERR1527966	PRJEB14779	Equus caballus	Haflinger	Y	NA	Y	NA	NA	NA
ERR1527967	PRJEB14779	Equus caballus	Dutch Warmblood	Y	Y	Y	Y	Y	NA
ERR1527968	PRJEB14779	Equus caballus	American Quarter Horse	Y	NA	Y	NA	NA	NA
ERR1527969	PRJEB14779	Equus caballus	American Quarter Horse	Y	Y	Y	NA	NA	NA
ERR1527970	PRJEB14779	Equus caballus	American Quarter Horse	Y	Y	Y	NA	NA	NA
ERR1527971	PRJEB14779	Equus caballus	Freiberger	Y	Y	Y	NA	NA	NA
ERR1527972	PRJEB14779	Equus caballus	Swiss Warmblood	Y	NA	Y	NA	NA	NA
ERR1545178	PRJEB14779	Equus caballus	Württemberger	Y	Y	Y	Y	Y	NA
ERR1545179	PRJEB14779	Equus caballus	German warmblood	Y	Y	Y	NA	NA	NA
ERR1545180	PRJEB14779	Equus caballus	Hanoverian horse	Y	Y	Y	Y	Y	NA
ERR1545181	PRJEB14779	Equus caballus	Holsteiner	Y	Y	Y	Y	Y	NA
ERR1545182	PRJEB14779	Equus caballus	Holsteiner	Y	Y	Y	Y	Y	NA
ERR1545183	PRJEB14779	Equus caballus	Oldenburger	Y	Y	Y	Y	Y	NA
ERR1545184	PRJEB14779	Equus caballus	Oldenburger	Y	Y	Y	Y	Y	NA
ERR1545185	PRJEB14779	Equus caballus	Trakehner	Y	Y	Y	Y	Y	NA
ERR1545186	PRJEB14779	Equus caballus	German warmblood	Y	Y	Y	NA	NA	NA
ERR1545187	PRJEB14779	Equus caballus	German warmblood	Y	Y	Y	NA	NA	NA
ERR1545190	PRJEB14779	Equus caballus	German warmblood	Y	Y	Y	NA	NA	NA
ERR953404	PRJEB9799	Equus caballus	Miniature horse	Y	NA	Y	Y	Y	Y
ERR953411	PRJEB9799	Equus caballus	Percheron	Y	NA	Y	Y	Y	NA
ERR953412	PRJEB9799	Equus caballus	Arabian horse	Y	Y	Y	NA	NA	NA
ERR953413	PRJEB9799	Equus caballus	Tennessee Walking Horse	Y	Y	Y	NA	NA	NA
ERR982786	PRJEB9799	Equus caballus	Chakouyi horse	Y	Y	Y	Y	NA	NA
ERR982794	PRJEB9799	Equus caballus	Mangalarga Marchador	Y	Y	Y	NA	NA	NA
ERR2179540	PRJEB14779	Equus caballus	Freiberger	Y	NA	Y	NA	NA	NA
ERR2179541	PRJEB14779	Equus caballus	Freiberger	Y	Y	Y	NA	NA	NA
ERR2179542	PRJEB14779	Equus caballus	German Riding Pony	Y	NA	Y	NA	NA	NA
ERR2179543	PRJEB14779	Equus caballus	Welsh Pony	Y	NA	Y	Y	NA	NA
ERR2179544	PRJEB14779	Equus caballus	Arabian horse	NA	NA	NA	NA	NA	NA
ERR2179545	PRJEB14779	Equus caballus	German Riding Pony	Y	Y	Y	NA	NA	NA
ERR2179546	PRJEB14779	Equus caballus	Morgan horse	Y	NA	Y	NA	NA	NA
ERR2179547	PRJEB14779	Equus caballus	Holsteiner	Y	Y	Y	Y	Y	NA
ERR2179548	PRJEB14779	Equus caballus	Oldenburger	Y	NA	Y	Y	Y	NA
ERR2179550	PRJEB14779	Equus caballus	Welsh Pony	Y	NA	Y	Y	NA	NA
ERR2179552	PRJEB14779	Equus caballus	Noriker	Y	Y	Y	NA	NA	NA
ERR2179553	PRJEB14779	Equus caballus	Haflinger	Y	Y	Y	NA	NA	NA
ERR2179554	PRJEB14779	Equus caballus	Haflinger	Y	NA	Y	NA	NA	NA
ERR2179555	PRJEB14779	Equus caballus	Haflinger	Y	Y	Y	NA	NA	NA
ERR2179556	PRJEB14779	Equus caballus	Swiss Warmblood	Y	Y	Y	NA	NA	NA
SRR2142163	PRJNA291776	Equus caballus	Hanoverian horse	Y	Y	Y	Y	Y	NA
SRR2142269	PRJNA291776	Equus caballus	Hanoverian horse	Y	Y	Y	Y	Y	NA
SRR2142311	PRJNA291776	Equus caballus	Saxon-Thuringian heavy warmblood	Y	Y	Y	NA	NA	NA
SRR2142313	PRJNA291776	Equus caballus	Sorraia	Y	NA	Y	NA	NA	NA
ERR868003	PRJEB9267	Equus caballus	Shetland pony	Y	NA	Y	Y	Y	Y
ERR868004	PRJEB9269	Equus caballus	Shetland pony	Y	NA	Y	Y	Y	Y
ERR863167	PRJEB9139	Equus caballus	Icelandic horse	Y	Y	Y	NA	NA	NA
SRR516118	PRJNA169102	Equus caballus	Jeju horse	Y	Y	Y	NA	NA	NA
SRR3900341	PRJNA303134	Equus caballus	Shetland pony	Y	NA	Y	NA	NA	NA
SRR3900343	PRJNA303134	Equus caballus	Shetland pony	Y	Y	Y	NA	NA	NA
ERR2203766	PRJEB14779	Equus caballus	Trakehner	Y	NA	Y	Y	Y	NA
ERR11283097	PRJEB61164	Equus caballus	Thoroughbred	Y	Y	Y	Y	NA	NA
ERR11283098	PRJEB61164	Equus caballus	Appaloosa	NA	NA	NA	NA	NA	NA
SRR24676339	PRJNA416233	Equus caballus	Mongolian horse	Y	Y	Y	NA	NA	NA
SRR24676340	PRJNA416233	Equus caballus	Debao pony	NA	NA	NA	NA	NA	NA
SRR24676341	PRJNA416233	Equus caballus	Shetland pony	Y	Y	Y	Y	Y	Y
SRR24676342	PRJNA416233	Equus caballus	Andalusian horse	NA	NA	NA	NA	NA	NA
SRR24676343	PRJNA416233	Equus caballus	Friesian horse	NA	NA	NA	NA	NA	NA
SRR24676344	PRJNA416233	Equus caballus	Thoroughbred	NA	NA	NA	NA	NA	NA
SRR24676345	PRJNA416233	Equus caballus	Criollo horse	Y	NA	Y	NA	NA	NA
SRR24676346	PRJNA416233	Equus caballus	Akhal-Teke	NA	NA	NA	NA	NA	NA
SRR24676347	PRJNA416233	Equus caballus	Arabian horse	NA	NA	NA	NA	NA	NA
SRR24676338	PRJNA416233	Equus caballus	American Quarter Horse	NA	NA	NA	NA	NA	NA
ERR978596	PRJEB10098	Equus caballus	Freiberger	Y	Y	Y	NA	NA	NA
ERR978598	PRJEB10098	Equus caballus	Freiberger	Y	Y	Y	NA	NA	NA
ERR978601	PRJEB10098	Equus caballus	Freiberger	Y	Y	Y	NA	NA	NA
ERR978602	PRJEB10098	Equus caballus	Freiberger	Y	Y	Y	NA	NA	NA
ERR978605	PRJEB10098	Equus caballus	Freiberger	Y	Y	Y	NA	NA	NA
ERR978606	PRJEB10098	Equus caballus	Freiberger	Y	Y	Y	NA	NA	NA
ERR978608	PRJEB10098	Equus caballus	Freiberger	Y	Y	Y	NA	NA	NA
ERR979791	PRJEB10098	Equus caballus	Freiberger	Y	NA	Y	NA	NA	NA
ERR979796	PRJEB10098	Equus caballus	Morgan horse	Y	NA	Y	NA	NA	NA
ERR979797	PRJEB10098	Equus caballus	American Quarter Horse	Y	NA	Y	NA	NA	NA
ERR979798	PRJEB10098	Equus caballus	American Quarter Horse	Y	NA	Y	NA	NA	NA
ERR979799	PRJEB10098	Equus caballus	American Quarter Horse	Y	NA	Y	NA	NA	NA
ERR979800	PRJEB10098	Equus caballus	American Quarter Horse	Y	NA	Y	NA	NA	NA
ERR979801	PRJEB10098	Equus caballus	Standardbred	Y	NA	Y	Y	NA	NA
ERR979802	PRJEB10098	Equus caballus	Standardbred	Y	NA	Y	Y	NA	NA
ERR979803	PRJEB10098	Equus caballus	Standardbred	Y	NA	Y	Y	NA	NA
ERR982708	PRJEB10098	Equus caballus	Przewalski's horse	Y	NA	Y	NA	NA	NA
ERR982709	PRJEB10098	Equus caballus	Przewalski's horse	Y	NA	Y	NA	NA	NA
ERR982714	PRJEB10098	Equus caballus	Przewalski's horse	Y	NA	Y	NA	NA	NA
ERR982715	PRJEB10098	Equus caballus	Przewalski's horse	Y	NA	Y	NA	NA	NA
ERR982716	PRJEB10098	Equus caballus	Przewalski's horse	Y	NA	Y	NA	NA	NA
ERR982717	PRJEB10098	Equus caballus	Przewalski's horse	Y	NA	Y	NA	NA	NA
ERR982718	PRJEB10098	Equus caballus	Przewalski's horse	Y	NA	Y	NA	NA	NA
SRR1769892	PRJNA273402	Equus caballus	Connemara pony	Y	Y	Y	NA	NA	NA
SRR1769893	PRJNA273402	Equus caballus	Connemara pony	Y	Y	Y	NA	NA	NA
SRR1769922	PRJNA273402	Equus caballus	Connemara pony	Y	NA	Y	NA	NA	NA
SRR19364566	PRJNA841639	Equus caballus	Warmblood	Y	NA	Y	Y	Y	NA
SRR19364567	PRJNA841639	Equus caballus	Thoroughbred	Y	Y	Y	Y	NA	NA
SRR19364568	PRJNA841639	Equus caballus	Oldenburger	Y	Y	Y	Y	Y	NA
SRR19364569	PRJNA841639	Equus caballus	Standardbred	Y	NA	Y	Y	NA	NA
SRR19364571	PRJNA841639	Equus caballus	Westphalian horse	Y	Y	Y	Y	Y	NA
SRR19364574	PRJNA841639	Equus caballus	Appaloosa	NA	NA	NA	NA	NA	NA
SRR19364576	PRJNA841639	Equus caballus	Lipizzan	Y	NA	Y	NA	NA	NA
SRR19364577	PRJNA841639	Equus caballus	Appaloosa	NA	NA	NA	NA	NA	NA
SRR19364578	PRJNA841639	Equus caballus	Trakehner	Y	NA	Y	Y	Y	NA
SRR19364579	PRJNA841639	Equus caballus	Standardbred	Y	NA	Y	Y	NA	NA
SRR19364580	PRJNA841639	Equus caballus	Thoroughbred	Y	Y	Y	Y	NA	NA
SRR19364581	PRJNA841639	Equus caballus	Thoroughbred	Y	Y	Y	Y	NA	NA
SRR19364582	PRJNA841639	Equus caballus	Belgian Warmblood	Y	NA	Y	Y	Y	NA
SRR19364583	PRJNA841639	Equus caballus	Thoroughbred	Y	Y	Y	Y	NA	NA
SRR19364584	PRJNA841639	Equus caballus	Thoroughbred	Y	Y	Y	Y	NA	NA
SRR19364585	PRJNA841639	Equus caballus	Thoroughbred	Y	Y	Y	Y	NA	NA
SRR19364586	PRJNA841639	Equus caballus	Thoroughbred	Y	Y	Y	Y	NA	NA
SRR19364587	PRJNA841639	Equus caballus	Thoroughbred	Y	Y	Y	Y	NA	NA
SRR19364588	PRJNA841639	Equus caballus	Standardbred	NA	NA	NA	NA	NA	NA
SRR19364589	PRJNA841639	Equus caballus	Thoroughbred	Y	NA	Y	Y	NA	NA
SRR19364591	PRJNA841639	Equus caballus	Standardbred	Y	NA	Y	Y	NA	NA
SRR19364593	PRJNA841639	Equus caballus	Thoroughbred	Y	NA	Y	Y	NA	NA
SRR19364596	PRJNA841639	Equus caballus	Percheron	Y	Y	Y	Y	Y	NA
SRR19364597	PRJNA841639	Equus caballus	Hanoverian horse	Y	Y	Y	Y	Y	NA
SRR19364598	PRJNA841639	Equus caballus	Lusitano	Y	Y	Y	NA	NA	NA
SRR19364599	PRJNA841639	Equus caballus	American Paint Horse	Y	NA	Y	NA	NA	NA
SRR19364601	PRJNA841639	Equus caballus	Belgian Warmblood	Y	NA	Y	Y	Y	NA
SRR19364602	PRJNA841639	Equus caballus	Thoroughbred	Y	NA	Y	Y	NA	NA
SRR19364603	PRJNA841639	Equus caballus	Thoroughbred	Y	NA	Y	Y	NA	NA
SRR19364605	PRJNA841639	Equus caballus	Thoroughbred	Y	Y	Y	Y	NA	NA
SRR19364610	PRJNA841639	Equus caballus	Standardbred	Y	NA	Y	Y	NA	NA
SRR19364611	PRJNA841639	Equus caballus	Arabian horse	Y	Y	Y	NA	NA	NA
SRR19364612	PRJNA841639	Equus caballus	American Paint Horse	NA	NA	NA	NA	NA	NA
SRR19364613	PRJNA841639	Equus caballus	Thoroughbred	Y	NA	Y	Y	NA	NA
SRR19364616	PRJNA841639	Equus caballus	Holsteiner	Y	Y	Y	Y	Y	NA
SRR19364617	PRJNA841639	Equus caballus	Hanoverian horse	Y	NA	Y	Y	Y	NA
SRR19364619	PRJNA841639	Equus caballus	Thoroughbred	Y	NA	Y	Y	NA	NA
SRR19364621	PRJNA841639	Equus caballus	Thoroughbred	Y	Y	Y	Y	NA	NA
SRR19364622	PRJNA841639	Equus caballus	Thoroughbred	Y	Y	Y	Y	NA	NA
SRR19364623	PRJNA841639	Equus caballus	Lipizzan	Y	NA	Y	NA	NA	NA
SRR19364624	PRJNA841639	Equus caballus	Oldenburger	Y	NA	Y	Y	Y	NA
SRR19364625	PRJNA841639	Equus caballus	Warmblood	Y	Y	Y	Y	Y	NA
SRR19364626	PRJNA841639	Equus caballus	Oldenburger	Y	NA	Y	Y	Y	NA
SRR19364627	PRJNA841639	Equus caballus	Thoroughbred	Y	NA	Y	Y	NA	NA
SRR19364628	PRJNA841639	Equus caballus	Thoroughbred	Y	NA	Y	Y	NA	NA
SRR19364629	PRJNA841639	Equus caballus	Thoroughbred	Y	Y	Y	Y	NA	NA
SRR19364630	PRJNA841639	Equus caballus	Standardbred	Y	NA	Y	Y	NA	NA
SRR19364631	PRJNA841639	Equus caballus	Holsteiner	Y	NA	Y	Y	Y	NA
SRR19364632	PRJNA841639	Equus caballus	Thoroughbred	Y	Y	Y	Y	NA	NA
SRR19364636	PRJNA841639	Equus caballus	American Warmblood	NA	NA	NA	NA	NA	NA
SRR19364641	PRJNA841639	Equus caballus	Thoroughbred	Y	Y	Y	Y	NA	NA
SRR19364644	PRJNA841639	Equus caballus	Thoroughbred	Y	Y	Y	Y	NA	NA
SRR19364645	PRJNA841639	Equus caballus	Thoroughbred	Y	Y	Y	Y	NA	NA
SRR19364648	PRJNA841639	Equus caballus	Andalusian horse	Y	Y	Y	NA	NA	NA
SRR19364649	PRJNA841639	Equus caballus	Oldenburger	NA	NA	NA	NA	NA	NA
SRR19364650	PRJNA841639	Equus caballus	Hanoverian horse	Y	NA	Y	Y	Y	NA
SRR19364651	PRJNA841639	Equus caballus	Irish Sport Horse	Y	NA	Y	Y	Y	NA
SRR19364654	PRJNA841639	Equus caballus	Thoroughbred	Y	NA	Y	Y	NA	NA
SRR19364655	PRJNA841639	Equus caballus	Thoroughbred	Y	NA	Y	Y	NA	NA
SRR19364656	PRJNA841639	Equus caballus	Oldenburger	Y	Y	Y	Y	Y	NA
SRR19364657	PRJNA841639	Equus caballus	Bavarian Warmblood	Y	Y	Y	Y	Y	NA
SRR19364658	PRJNA841639	Equus caballus	Thoroughbred	Y	Y	Y	Y	NA	NA
SRR19364659	PRJNA841639	Equus caballus	Hanoverian horse	Y	Y	Y	Y	Y	NA
SRR19364660	PRJNA841639	Equus caballus	Dutch Warmblood	Y	Y	Y	Y	Y	NA
SRR19364661	PRJNA841639	Equus caballus	Hanoverian horse	Y	Y	Y	Y	Y	NA
SRR16979468	PRJNA780752	Equus caballus	Jinjiang horse	Y	Y	Y	Y	NA	NA
SRR16979469	PRJNA780752	Equus caballus	Jinjiang horse	Y	NA	Y	Y	NA	NA
SRR16979470	PRJNA780752	Equus caballus	Jinjiang horse	Y	NA	Y	Y	NA	NA
SRR16979471	PRJNA780752	Equus caballus	Falabella	Y	NA	Y	Y	Y	Y
SRR16979472	PRJNA780752	Equus caballus	Falabella	Y	NA	Y	Y	Y	Y
SRR16979473	PRJNA780752	Equus caballus	Falabella	NA	NA	NA	NA	NA	NA
SRR16979474	PRJNA780752	Equus caballus	Falabella	Y	Y	Y	NA	NA	NA
SRR16979475	PRJNA780752	Equus caballus	Falabella	Y	Y	Y	Y	Y	Y
SRR16979476	PRJNA780752	Equus caballus	Falabella	Y	Y	Y	Y	Y	Y
SRR16979477	PRJNA780752	Equus caballus	Falabella	Y	Y	Y	NA	NA	NA
SRR16979478	PRJNA780752	Equus caballus	Jinjiang horse	Y	NA	Y	Y	NA	NA
SRR16979479	PRJNA780752	Equus caballus	Falabella	Y	NA	Y	Y	Y	Y
SRR16979480	PRJNA780752	Equus caballus	Falabella	Y	NA	Y	NA	NA	NA
SRR16979481	PRJNA780752	Equus caballus	Falabella	Y	NA	Y	NA	NA	NA
SRR16979482	PRJNA780752	Equus caballus	Falabella	Y	NA	Y	NA	NA	NA
SRR16979483	PRJNA780752	Equus caballus	Falabella	Y	NA	Y	NA	NA	NA
SRR16979484	PRJNA780752	Equus caballus	Falabella	Y	NA	Y	Y	Y	Y
SRR16979485	PRJNA780752	Equus caballus	Falabella	Y	NA	Y	NA	NA	NA
SRR16979486	PRJNA780752	Equus caballus	Falabella	Y	Y	Y	NA	NA	NA
SRR16979487	PRJNA780752	Equus caballus	Falabella	Y	NA	Y	NA	NA	NA
SRR16979488	PRJNA780752	Equus caballus	Falabella	Y	NA	Y	NA	NA	NA
SRR16979489	PRJNA780752	Equus caballus	Jinjiang horse	Y	NA	Y	Y	NA	NA
SRR16979490	PRJNA780752	Equus caballus	Falabella	Y	NA	Y	NA	NA	NA
SRR16979491	PRJNA780752	Equus caballus	Falabella	Y	NA	Y	NA	NA	NA
SRR16979492	PRJNA780752	Equus caballus	Falabella	Y	NA	Y	Y	Y	Y
SRR16979493	PRJNA780752	Equus caballus	Falabella	Y	NA	Y	Y	Y	Y
SRR16979494	PRJNA780752	Equus caballus	Falabella	Y	Y	Y	NA	NA	NA
SRR16979495	PRJNA780752	Equus caballus	Falabella	Y	NA	Y	Y	Y	Y
SRR16979496	PRJNA780752	Equus caballus	Debao pony	Y	NA	Y	Y	NA	NA
SRR16979499	PRJNA780752	Equus caballus	Debao pony	Y	NA	Y	Y	NA	NA
SRR16979500	PRJNA780752	Equus caballus	Jinjiang horse	Y	NA	Y	NA	NA	NA
SRR16979501	PRJNA780752	Equus caballus	Debao pony	Y	NA	Y	NA	NA	NA
SRR16979502	PRJNA780752	Equus caballus	Debao pony	Y	NA	Y	Y	NA	NA
SRR16979505	PRJNA780752	Equus caballus	Debao pony	Y	NA	Y	NA	NA	NA
SRR16979506	PRJNA780752	Equus caballus	Ningqiang pony	Y	NA	Y	Y	Y	Y
SRR16979507	PRJNA780752	Equus caballus	Ningqiang pony	Y	Y	Y	Y	Y	Y
SRR16979508	PRJNA780752	Equus caballus	Ningqiang pony	Y	NA	Y	Y	Y	Y
SRR16979509	PRJNA780752	Equus caballus	Ningqiang pony	Y	NA	Y	Y	Y	Y
SRR16979510	PRJNA780752	Equus caballus	Ningqiang pony	Y	NA	Y	Y	Y	Y
SRR16979511	PRJNA780752	Equus caballus	Jinjiang horse	Y	NA	Y	Y	NA	NA
SRR16979513	PRJNA780752	Equus caballus	Ningqiang pony	Y	NA	Y	Y	Y	Y
SRR16979514	PRJNA780752	Equus caballus	Yili horse	NA	NA	NA	NA	NA	NA
SRR16979515	PRJNA780752	Equus caballus	Yili horse	Y	NA	Y	NA	NA	NA
SRR16979516	PRJNA780752	Equus caballus	Yili horse	Y	NA	Y	NA	NA	NA
SRR16979517	PRJNA780752	Equus caballus	Yili horse	Y	Y	Y	NA	NA	NA
SRR16979518	PRJNA780752	Equus caballus	Yili horse	NA	NA	NA	NA	NA	NA
SRR16979519	PRJNA780752	Equus caballus	Yili horse	Y	Y	Y	NA	NA	NA
SRR16979520	PRJNA780752	Equus caballus	Yili horse	Y	NA	Y	NA	NA	NA
SRR16979521	PRJNA780752	Equus caballus	Yili horse	Y	NA	Y	NA	NA	NA
SRR16979522	PRJNA780752	Equus caballus	Jinjiang horse	Y	NA	Y	NA	NA	NA
SRR16979523	PRJNA780752	Equus caballus	Jinjiang horse	Y	NA	Y	NA	NA	NA
SRR1790681	PRJNA273402	Equus caballus	Connemara pony	Y	NA	Y	NA	NA	NA
SRR8442553	PRJNA515160	Equus caballus	Langkazi horse	Y	Y	Y	Y	NA	NA
SRR8442554	PRJNA515160	Equus caballus	Langkazi horse	NA	NA	NA	NA	NA	NA
SRR8442555	PRJNA515160	Equus caballus	Langkazi horse	Y	Y	Y	Y	NA	NA
SRR8442556	PRJNA515160	Equus caballus	Erlunchun horse	Y	NA	Y	Y	NA	NA
SRR8442557	PRJNA515160	Equus caballus	Langkazi horse	Y	NA	Y	Y	NA	NA
SRR8442558	PRJNA515160	Equus caballus	Langkazi horse	Y	Y	Y	NA	NA	NA
SRR8442559	PRJNA515160	Equus caballus	Langkazi horse	Y	Y	Y	Y	NA	NA
SRR8442560	PRJNA515160	Equus caballus	Chinese Mongolian horse	NA	NA	NA	NA	NA	NA
SRR8442561	PRJNA515160	Equus caballus	Chinese Mongolian horse	NA	NA	NA	NA	NA	NA
SRR8442562	PRJNA515160	Equus caballus	Jiangzi horse	Y	NA	Y	Y	NA	NA
SRR8442563	PRJNA515160	Equus caballus	Jiangzi horse	NA	NA	NA	NA	NA	NA
SRR8442564	PRJNA515160	Equus caballus	Jiangzi horse	Y	Y	Y	Y	NA	NA
SRR8442565	PRJNA515160	Equus caballus	Jiangzi horse	Y	NA	Y	Y	NA	NA
SRR8442566	PRJNA515160	Equus caballus	Jiangzi horse	Y	Y	Y	NA	NA	NA
SRR8442567	PRJNA515160	Equus caballus	Jiangzi horse	NA	NA	NA	NA	NA	NA
SRR8442568	PRJNA515160	Equus caballus	Jiangzi horse	Y	NA	Y	Y	NA	NA
SRR8442569	PRJNA515160	Equus caballus	Jiangzi horse	Y	NA	Y	NA	NA	NA
SRR8442570	PRJNA515160	Equus caballus	Chinese Mongolian horse	NA	NA	NA	NA	NA	NA
SRR8442571	PRJNA515160	Equus caballus	Langkazi horse	NA	NA	NA	NA	NA	NA
SRR8442572	PRJNA515160	Equus caballus	Jiangzi horse	Y	Y	Y	NA	NA	NA
SRR8442576	PRJNA515160	Equus caballus	Erlunchun horse	NA	NA	NA	NA	NA	NA
SRR8442577	PRJNA515160	Equus caballus	Chaidamu horse	Y	Y	Y	Y	NA	NA
SRR8442578	PRJNA515160	Equus caballus	Chaidamu horse	NA	NA	NA	NA	NA	NA
SRR8442579	PRJNA515160	Equus caballus	Chaidamu horse	Y	NA	Y	Y	NA	NA
SRR8442580	PRJNA515160	Equus caballus	Chaidamu horse	Y	Y	Y	NA	NA	NA
SRR8442581	PRJNA515160	Equus caballus	Erlunchun horse	Y	NA	Y	Y	NA	NA
SRR8442583	PRJNA515160	Equus caballus	Chaidamu horse	Y	Y	Y	Y	NA	NA
SRR8442584	PRJNA515160	Equus caballus	Chaidamu horse	NA	NA	NA	NA	NA	NA
SRR8442585	PRJNA515160	Equus caballus	Chinese Mongolian horse	NA	NA	NA	NA	NA	NA
SRR8442586	PRJNA515160	Equus caballus	Hequ horse	Y	Y	Y	NA	NA	NA
SRR8442587	PRJNA515160	Equus caballus	Jiangzi horse	Y	NA	Y	NA	NA	NA
SRR8442590	PRJNA515160	Equus caballus	Thoroughbred	NA	NA	NA	NA	NA	NA
SRR8442591	PRJNA515160	Equus caballus	Erlunchun horse	Y	NA	Y	Y	NA	NA
SRR8442592	PRJNA515160	Equus caballus	Hequ horse	Y	NA	Y	NA	NA	NA
SRR8442593	PRJNA515160	Equus caballus	Erlunchun horse	Y	NA	Y	NA	NA	NA
SRR8442594	PRJNA515160	Equus caballus	Erlunchun horse	Y	NA	Y	Y	NA	NA
SRR8442595	PRJNA515160	Equus caballus	Hequ horse	Y	Y	Y	NA	NA	NA
SRR8442596	PRJNA515160	Equus caballus	Hequ horse	Y	Y	Y	NA	NA	NA
SRR8442597	PRJNA515160	Equus caballus	Hequ horse	Y	NA	Y	NA	NA	NA
SRR8442598	PRJNA515160	Equus caballus	Hequ horse	Y	NA	Y	NA	NA	NA
SRR8442599	PRJNA515160	Equus caballus	Langkazi horse	NA	NA	NA	NA	NA	NA
SRR8442600	PRJNA515160	Equus caballus	Chinese Mongolian horse	Y	NA	Y	Y	NA	NA
SRR8442601	PRJNA515160	Equus caballus	Chinese Mongolian horse	Y	NA	Y	Y	NA	NA
SRR8442602	PRJNA515160	Equus caballus	Langkazi horse	Y	Y	Y	NA	NA	NA
SRR8442603	PRJNA515160	Equus caballus	Thoroughbred	NA	NA	NA	NA	NA	NA
SRR8442604	PRJNA515160	Equus caballus	Chinese Mongolian horse	Y	Y	Y	Y	NA	NA
SRR5469030	PRJNA383946	Equus caballus	Arabian horse	Y	Y	Y	NA	NA	NA
SRR5469031	PRJNA383946	Equus caballus	Arabian horse	Y	Y	Y	NA	NA	NA
SRR5469032	PRJNA383946	Equus caballus	Arabian horse	Y	Y	Y	NA	NA	NA
SRR3045342	PRJNA306677	Equus caballus	Standardbred	Y	NA	Y	Y	NA	NA
SRR3045676	PRJNA306677	Equus caballus	Standardbred	Y	NA	Y	NA	NA	NA
SRR3045847	PRJNA306677	Equus caballus	Standardbred	Y	NA	Y	Y	NA	NA
SRR3050542	PRJNA306677	Equus caballus	Standardbred	Y	NA	Y	NA	NA	NA
SRR3050548	PRJNA306677	Equus caballus	Standardbred	Y	NA	Y	Y	NA	NA
SRR3050550	PRJNA306677	Equus caballus	Standardbred	Y	NA	Y	Y	NA	NA
ERR1021816	PRJEB10854	Equus caballus	Yakutian horse	Y	NA	Y	NA	NA	NA
ERR1021817	PRJEB10854	Equus caballus	Yakutian horse	Y	NA	Y	NA	NA	NA
ERR1021818	PRJEB10854	Equus caballus	Yakutian horse	Y	NA	Y	NA	NA	NA
ERR1021819	PRJEB10854	Equus caballus	Yakutian horse	Y	NA	Y	NA	NA	NA
ERR1021820	PRJEB10854	Equus caballus	Yakutian horse	Y	NA	Y	NA	NA	NA
ERR1021821	PRJEB10854	Equus caballus	Yakutian horse	Y	NA	Y	NA	NA	NA
ERR1021822	PRJEB10854	Equus caballus	Yakutian horse	Y	NA	Y	NA	NA	NA
ERR1021823	PRJEB10854	Equus caballus	Yakutian horse	Y	NA	Y	NA	NA	NA
ERR1021824	PRJEB10854	Equus caballus	Yakutian horse	Y	NA	Y	NA	NA	NA
ERR978597	PRJEB10098	Equus caballus	Freiberger	Y	Y	Y	NA	NA	NA
ERR978599	PRJEB10098	Equus caballus	Freiberger	Y	Y	Y	NA	NA	NA
ERR978600	PRJEB10098	Equus caballus	Freiberger	Y	Y	Y	NA	NA	NA
ERR978607	PRJEB10098	Equus caballus	Freiberger	Y	Y	Y	NA	NA	NA
SRR5131680	PRJNA357976	Equus caballus	Lipizzan	Y	Y	Y	NA	NA	NA
SRR5131681	PRJNA357976	Equus caballus	Lipizzan	Y	NA	Y	NA	NA	NA
SRR5131682	PRJNA357976	Equus caballus	Lipizzan	Y	Y	Y	NA	NA	NA
SRR5131683	PRJNA357976	Equus caballus	Lipizzan	Y	Y	Y	NA	NA	NA
SRR896630	PRJNA205517	Equus caballus	Icelandic horse	Y	NA	Y	NA	NA	NA
SRR8698431	PRJNA526073	Equus caballus	American Quarter Horse	Y	NA	Y	NA	NA	NA
SRR8698433	PRJNA526073	Equus caballus	American Quarter Horse	NA	NA	NA	NA	NA	NA
SRR8698434	PRJNA526073	Equus caballus	Shire horse	Y	Y	Y	Y	Y	NA
SRR8698435	PRJNA526073	Equus caballus	American Quarter Horse	Y	NA	Y	NA	NA	NA
SRR8698436	PRJNA526073	Equus caballus	American Quarter Horse	Y	NA	Y	NA	NA	NA
SRR8698437	PRJNA526073	Equus caballus	American Quarter Horse	Y	Y	Y	NA	NA	NA
SRR8698438	PRJNA526073	Equus caballus	American Quarter Horse	Y	NA	Y	NA	NA	NA
SRR8698439	PRJNA526073	Equus caballus	American Quarter Horse	Y	NA	Y	NA	NA	NA
SRR8698440	PRJNA526073	Equus caballus	American Quarter Horse	Y	Y	Y	NA	NA	NA
SRR8698441	PRJNA526073	Equus caballus	American Quarter Horse	Y	Y	Y	NA	NA	NA
SRR8698442	PRJNA526073	Equus caballus	American Quarter Horse	Y	NA	Y	NA	NA	NA
SRR8698554	PRJNA526073	Equus caballus	Lusitano	Y	NA	Y	NA	NA	NA
ERR3317814	PRJEB14779	Equus caballus	German Riding Pony	Y	Y	Y	NA	NA	NA
SRR12072881	PRJNA641243	Equus caballus	Debao pony	Y	NA	Y	Y	NA	NA
SRR12072882	PRJNA641243	Equus caballus	Debao pony	Y	NA	Y	Y	NA	NA
SRR12072883	PRJNA641243	Equus caballus	Debao pony	Y	NA	Y	Y	NA	NA
SRR12072884	PRJNA641243	Equus caballus	Debao pony	Y	Y	Y	Y	Y	Y
SRR12072885	PRJNA641243	Equus caballus	Debao pony	Y	NA	Y	Y	Y	Y
SRR12072886	PRJNA641243	Equus caballus	Debao pony	Y	NA	Y	Y	Y	Y
SRR12072887	PRJNA641243	Equus caballus	Debao pony	Y	Y	Y	Y	NA	NA
SRR12072888	PRJNA641243	Equus caballus	Debao pony	Y	NA	Y	Y	NA	NA
SRR12072889	PRJNA641243	Equus caballus	Debao pony	Y	Y	Y	Y	Y	Y
SRR12072890	PRJNA641243	Equus caballus	Debao pony	Y	NA	Y	Y	Y	Y
SRR12072891	PRJNA641243	Equus caballus	Debao pony	Y	NA	Y	NA	NA	NA
SRR12072892	PRJNA641243	Equus caballus	Debao pony	Y	NA	Y	Y	Y	Y
SRR12072893	PRJNA641243	Equus caballus	Debao pony	Y	Y	Y	Y	NA	NA
SRR12072894	PRJNA641243	Equus caballus	Debao pony	Y	NA	Y	Y	Y	Y
SRR12072895	PRJNA641243	Equus caballus	Debao pony	Y	NA	Y	Y	NA	NA
SRR12072896	PRJNA641243	Equus caballus	Debao pony	Y	NA	Y	Y	NA	NA
SRR12072897	PRJNA641243	Equus caballus	Debao pony	Y	Y	Y	Y	NA	NA
ERR3628174	PRJEB14779	Equus caballus	Freiberger	Y	NA	Y	NA	NA	NA
SRR12719742	PRJNA664646	Equus caballus	Mongolian horse	Y	Y	Y	NA	NA	NA
SRR12719743	PRJNA664646	Equus caballus	Przewalski's horse	Y	NA	Y	NA	NA	NA
SRR12719744	PRJNA664646	Equus caballus	Mongolian horse	Y	Y	Y	NA	NA	NA
SRR12719745	PRJNA664646	Equus caballus	Przewalski's horse	Y	Y	Y	NA	NA	NA
SRR12719746	PRJNA664646	Equus caballus	Thoroughbred	Y	Y	Y	Y	NA	NA
SRR12719747	PRJNA664646	Equus caballus	Thoroughbred	Y	Y	Y	Y	NA	NA
SRR12719748	PRJNA664646	Equus caballus	Thoroughbred	Y	Y	Y	Y	NA	NA
SRR12719749	PRJNA664646	Equus caballus	Thoroughbred	Y	Y	Y	Y	NA	NA
SRR12719750	PRJNA664646	Equus caballus	Thoroughbred	Y	Y	Y	Y	NA	NA
SRR12719751	PRJNA664646	Equus caballus	Thoroughbred	Y	Y	Y	Y	NA	NA
SRR12719752	PRJNA664646	Equus caballus	Thoroughbred	Y	Y	Y	Y	NA	NA
SRR12719753	PRJNA664646	Equus caballus	Thoroughbred	Y	Y	Y	Y	NA	NA
SRR12719754	PRJNA664646	Equus caballus	Thoroughbred	Y	Y	Y	Y	NA	NA
SRR12719755	PRJNA664646	Equus caballus	Mongolian horse	Y	Y	Y	NA	NA	NA
SRR12719756	PRJNA664646	Equus caballus	Thoroughbred	Y	Y	Y	Y	NA	NA
SRR12719757	PRJNA664646	Equus caballus	Przewalski's horse	NA	NA	NA	NA	NA	NA
SRR12719758	PRJNA664646	Equus caballus	Przewalski's horse	NA	NA	NA	NA	NA	NA
SRR12719759	PRJNA664646	Equus caballus	Jeju horse	Y	NA	Y	Y	NA	NA
SRR12719760	PRJNA664646	Equus caballus	Jeju horse	Y	NA	Y	NA	NA	NA
SRR12719761	PRJNA664646	Equus caballus	Jeju horse	Y	NA	Y	NA	NA	NA
SRR12719762	PRJNA664646	Equus caballus	Jeju horse	Y	NA	Y	NA	NA	NA
SRR12719763	PRJNA664646	Equus caballus	Jeju horse	Y	NA	Y	NA	NA	NA
SRR12719764	PRJNA664646	Equus caballus	Jeju horse	Y	NA	Y	NA	NA	NA
SRR12719765	PRJNA664646	Equus caballus	Jeju horse	Y	NA	Y	NA	NA	NA
SRR12719766	PRJNA664646	Equus caballus	Mongolian horse	Y	Y	Y	NA	NA	NA
SRR12719767	PRJNA664646	Equus caballus	Jeju horse	Y	NA	Y	NA	NA	NA
SRR12719768	PRJNA664646	Equus caballus	Jeju horse	Y	NA	Y	NA	NA	NA
SRR12719769	PRJNA664646	Equus caballus	Jeju horse	Y	NA	Y	NA	NA	NA
SRR12719770	PRJNA664646	Equus caballus	Jeju horse	Y	NA	Y	NA	NA	NA
SRR12719771	PRJNA664646	Equus caballus	Jeju horse	Y	Y	Y	NA	NA	NA
SRR12719772	PRJNA664646	Equus caballus	Mongolian horse	Y	Y	Y	NA	NA	NA
SRR12719773	PRJNA664646	Equus caballus	Mongolian horse	Y	Y	Y	NA	NA	NA
SRR12719774	PRJNA664646	Equus caballus	Mongolian horse	Y	Y	Y	NA	NA	NA
SRR12719775	PRJNA664646	Equus caballus	Mongolian horse	Y	Y	Y	NA	NA	NA
SRR12719776	PRJNA664646	Equus caballus	Mongolian horse	Y	Y	Y	NA	NA	NA
SRR12719777	PRJNA664646	Equus caballus	Mongolian horse	NA	NA	NA	NA	NA	NA
SRR12719778	PRJNA664646	Equus caballus	Mongolian horse	Y	Y	Y	NA	NA	NA
SRR12719779	PRJNA664646	Equus caballus	Mongolian horse	Y	NA	Y	NA	NA	NA
SRR12719780	PRJNA664646	Equus caballus	Mongolian horse	Y	Y	Y	NA	NA	NA
SRR12719781	PRJNA664646	Equus caballus	Mongolian horse	Y	Y	Y	NA	NA	NA
SRR12719782	PRJNA664646	Equus caballus	Mongolian horse	Y	Y	Y	NA	NA	NA
BS01	This study	Equus caballus	Baise horse	Y	NA	Y	Y	NA	NA
BS02	This study	Equus caballus	Baise horse	Y	NA	Y	Y	NA	NA
BS03	This study	Equus caballus	Baise horse	Y	NA	Y	Y	NA	NA
BS04	This study	Equus caballus	Baise horse	NA	NA	NA	NA	NA	NA
BS05	This study	Equus caballus	Baise horse	Y	NA	Y	Y	NA	NA
BS06	This study	Equus caballus	Baise horse	Y	Y	Y	Y	NA	NA
BS07	This study	Equus caballus	Baise horse	Y	NA	Y	Y	NA	NA
BS08	This study	Equus caballus	Baise horse	Y	NA	Y	Y	NA	NA
BS09	This study	Equus caballus	Baise horse	Y	NA	Y	Y	NA	NA
BS10	This study	Equus caballus	Baise horse	Y	NA	Y	Y	NA	NA
DB01	This study	Equus caballus	Debao pony	Y	NA	Y	Y	NA	NA
DB02	This study	Equus caballus	Debao pony	Y	Y	Y	Y	Y	Y
DB03	This study	Equus caballus	Debao pony	Y	NA	Y	Y	Y	Y
DB04	This study	Equus caballus	Debao pony	NA	NA	NA	NA	NA	NA
DB05	This study	Equus caballus	Debao pony	Y	NA	Y	Y	NA	NA
DB06	This study	Equus caballus	Debao pony	Y	Y	Y	Y	Y	Y
DB07	This study	Equus caballus	Debao pony	Y	NA	Y	Y	NA	NA
DB08	This study	Equus caballus	Debao pony	Y	Y	Y	Y	Y	Y
DB09	This study	Equus caballus	Debao pony	Y	NA	Y	Y	Y	Y
DB10	This study	Equus caballus	Debao pony	Y	NA	Y	Y	Y	Y
WB01	This study	Equus caballus	Warmblood	Y	Y	Y	Y	Y	NA
WB02	This study	Equus caballus	Warmblood	Y	NA	Y	Y	Y	NA
WB03	This study	Equus caballus	Warmblood	Y	NA	Y	Y	Y	NA
WB04	This study	Equus caballus	Warmblood	NA	NA	NA	NA	NA	NA
WB05	This study	Equus caballus	Warmblood	NA	NA	NA	NA	NA	NA
WB06	This study	Equus caballus	Warmblood	Y	Y	Y	NA	NA	NA
ERR10102930	PRJEB52849	Equus asinus	NA	NA	NA	Y	NA	NA	NA
ERR10102932	PRJEB52849	Equus asinus	NA	NA	NA	Y	NA	NA	NA
ERR10102934	PRJEB52849	Equus asinus	NA	NA	NA	Y	NA	NA	NA
ERR10102936	PRJEB52849	Equus asinus	NA	NA	NA	Y	NA	NA	NA
ERR10102938	PRJEB52849	Equus asinus	NA	NA	NA	Y	NA	NA	NA
Somali0226A	PRJEB7446	Equus africanus somaliensis	NA	NA	NA	Y	NA	NA	NA
*Przewalski's horses were not included in principal component analysis (PCA)
