# Supplementary material for: Genomic Insights into Post‐Domestication Expansion and Selection of Body Size in Ponies
Source: Adv Sci (Weinh). 2025 Feb 26;12(16):2413023. doi: 10.1002/advs.202413023 (PMC12021115; doi:10.1002/advs.202413023)
Supplement: Supplementary file 9 — Supporting Table 8 [file ADVS-12-2413023-s014.xlsx]

## Sheet: Sheet1
Table S8. Information of approximate withers height and origin for each horse breed.
Breed	Origin	Withers height (cm)
Przewalski's horse	Mongolia	122 to 142
American Paint Horse	United States	148 to 160
Shetland pony	Shetland Islands, Scotland	87 to 107
Icelandic horse	Iceland	132 to 142
Holsteiner	Schleswig-Holstein, Germany	163 to 173
Thoroughbred	England	157 to 173
Arabian horse	Arabian peninsula	145 to 155
Friesian horse	Netherlands	152 to 173
Debao pony	China	90 to 103
Criollo horse	Pampas (Argentina, Uruguay to Brazil)	140 to 150
Mongolian horse	Mongolia	130 to 140
Akhal-Teke	Turkmenistan	150 to 160
Andalusian horse	Spain, Iberian Peninsula	150 to 169
American Quarter Horse	United States	145 to 165
Sorraia	Portugal and Germany	144 to 148
Hanoverian horse	Germany	160 to 175
Dülmener	Germany	122 to 132
Standardbred	United States	160 to 165
Tibetan pony	Tibet	122 to 127
Baise horse	China	112 to 117
Italian Trotter	Italy	145 to 160
Jeju horse	South Korea	110 to 130
Freiberger	Switzerland	150 to 160
Haflinger	Austria, Italy	138 to 150
Dutch Warmblood	Netherlands	160 to 175
Swiss Warmblood	Switzerland	155 to 168
Württemberger	Germany	160 to 175
Oldenburger	Germany	165 to 175
Trakehner	Prussia	160 to 170
Miniature horse	United States	86 to 97
Percheron	France	160 to 185
Tennessee Walking Horse	Tennessee, USA	150 to 173
Chakouyi horse	China	127 to 132
Mangalarga Marchador	Brazil	146 to 152
German Riding Pony	Germany	138 to 148
Welsh Pony	Wales	122 to 137
Morgan horse	United States	145 to 157
Noriker	Austria	155 to 165
Saxon-Thuringian heavy warmblood	Saxony to Thuringia	157 to 165
Connemara pony	Ireland	128 to 148
Warmblood	Europe	160 to 170
Westphalian horse	Westphalia, Germany	160 to 172
Lipizzan	Austria, Croatia, Hungary, to Slovenia	155 to 165
Lusitano	Portugal	155 to 165
Bavarian Warmblood	Germany (south)	162 to 170
Erlunchun horse	China	122 to 130
Yakutian horse	Yakutia (Russia)	135 to 141
Shire horse	United Kingdom	173 to 200
Fjord horse	Norway	135 to 150
Lijiang pony	China	112 to 124
Lichuan horse	China	119 to 126
Hequ horse	China	130 to 150
Kazakh horse	Kazakhstan	142 to 144
Clydesdale horse	Scotland	167 to 183
Ardennais	Belgium, Luxembourg, and France	160 to 162
German warmblood	Germany	157 to 162
Appaloosa	United States	142 to 163
Belgian Warmblood	Belgium	162 to 173
American Warmblood	United States	152 to 173
Irish Sport Horse	Ireland	162 to 173
Jinjiang horse	China	124 to 125
Falabella	Argentina	71 to 86
Ningqiang pony	China	90 to 114
Yili horse	China	142 to 154
Langkazi horse	China	122 to 142
Chinese Mongolian horse	China	122 to 142
Jiangzi horse	China	122 to 142
Chaidamu horse	China	129 to 131
