# Supplementary material for: Genomic Insights into Post‐Domestication Expansion and Selection of Body Size in Ponies
Source: Adv Sci (Weinh). 2025 Feb 26;12(16):2413023. doi: 10.1002/advs.202413023 (PMC12021115; doi:10.1002/advs.202413023)
Supplement: Supplementary file 10 — Supporting Table 9 [file ADVS-12-2413023-s016.xlsx]

## Sheet: Sheet1
Table S9. Top 20 principal components from the PCA of the horse population.
Run	PC1	PC2	PC3	PC4	PC5	PC6	PC7	PC8	PC9	PC10	PC11	PC12	PC13	PC14	PC15	PC16	PC17	PC18	PC19	PC20
BS01	0.0429939	-0.0340635	-0.0252287	0.0445888	-0.0231581	0.0251386	0.021007	0.0503563	-0.00707221	-0.0380688	0.0257022	-0.0213786	0.00864819	0.0069629	-0.0207298	-0.0119782	0.00743189	-0.00249225	0.0631972	-0.02462
BS02	0.0422566	-0.0332628	-0.0227655	0.0425135	-0.0182328	0.0222575	0.0195111	0.0394892	-0.00504564	-0.0307404	0.016433	-0.0182014	0.00576059	0.000176261	-0.019861	-0.0165162	0.00430703	0.00442793	0.0555497	-0.0175621
BS03	0.0422269	-0.035282	-0.0252964	0.0465856	-0.021788	0.0245624	0.0237391	0.046601	-0.00659798	-0.0443113	0.020723	-0.0177755	0.00490016	-0.000886585	-0.0237806	-0.0124738	0.00660169	-0.00432074	0.0483332	-0.0166965
BS05	0.0425023	-0.0361551	-0.0231663	0.0472749	-0.0213182	0.022584	0.024118	0.046498	-0.0093592	-0.0332218	0.0268091	-0.0184818	0.00706113	-0.000155482	-0.0227502	-0.00183192	0.00462416	-0.000346154	0.0518527	-0.0245849
BS06	0.0432317	-0.0356122	-0.0258404	0.045143	-0.0185637	0.0238528	0.0207574	0.0533397	-0.00827854	-0.0382359	0.0131048	-0.0151184	0.00361576	-0.00259874	-0.026651	-0.00523401	0.00732021	0.00260945	0.0672269	-0.0264359
BS07	0.0433167	-0.0343455	-0.0254794	0.04706	-0.0192017	0.0234015	0.0178764	0.0475662	-0.00786707	-0.0401051	0.0165905	-0.0172621	0.00666589	1.10289e-05	-0.0268023	-0.012694	0.00264961	0.000357353	0.0601433	-0.0306526
BS08	0.0425258	-0.0348744	-0.0259096	0.0452565	-0.0190351	0.0233946	0.0206827	0.0491795	-0.00893143	-0.0383204	0.0236844	-0.0202487	0.0103083	-0.00247954	-0.021287	-0.00751784	0.00610274	0.00156861	0.0524156	-0.0217384
BS09	0.0420485	-0.0348385	-0.0244636	0.0435377	-0.0202582	0.0236722	0.0182777	0.0489696	-0.00758633	-0.0432311	0.0211873	-0.0174271	0.00988221	-0.00683653	-0.0244524	-0.0119895	0.00115259	-0.00511454	0.0432791	-0.0210262
BS10	0.0416873	-0.0345675	-0.0241405	0.04356	-0.0207222	0.0221911	0.0209337	0.0458887	-0.00696423	-0.03869	0.0201733	-0.0146138	0.0117929	0.00392055	-0.0275205	-0.00759457	0.0122352	-0.00333485	0.0409861	-0.0187061
DB01	0.0419608	-0.0362558	-0.0258155	0.0475803	-0.0228433	0.025901	0.0239217	0.055665	-0.00844804	-0.0456971	0.0266696	-0.0296829	0.00883018	0.00230899	-0.0248322	-0.00806299	0.0102591	-0.00110085	0.0790785	-0.0331058
DB02	0.0411683	-0.0336256	-0.0257427	0.0436823	-0.0188598	0.0206516	0.0179665	0.0428125	-0.00816876	-0.0409309	0.0199928	-0.0137832	0.00834845	-0.00413204	-0.0200903	-0.0163296	0.00257325	-0.00182643	0.0598476	-0.0190876
DB03	0.0416042	-0.0351251	-0.0252375	0.0440307	-0.0193499	0.0253919	0.0211354	0.047306	-0.00372266	-0.0399212	0.0181004	-0.0216892	0.00603725	-0.00135326	-0.0121674	-0.00703483	0.00355066	0.00215208	0.055841	-0.0223111
DB05	0.0416538	-0.0344005	-0.0255953	0.0439632	-0.0216634	0.0244903	0.0202054	0.0449628	-0.00951926	-0.0395845	0.0208352	-0.025153	0.00439854	-0.000303496	-0.0188522	-0.00888414	0.00704671	-0.000690093	0.0644668	-0.0333079
DB06	0.042224	-0.033932	-0.0268131	0.0467496	-0.0220681	0.0223541	0.0202703	0.045679	-0.0129415	-0.0391325	0.0202481	-0.0208526	0.00503214	0.0013955	-0.0215352	-0.00966151	0.00314262	-0.0008396	0.065426	-0.0383507
DB07	0.0434681	-0.0370029	-0.0289624	0.054421	-0.0257822	0.0284231	0.0282289	0.0648019	-0.0120813	-0.0473398	0.0357946	-0.0316863	0.0175846	-0.000654031	-0.0332803	-0.0116346	0.00890749	0.00542846	0.110101	-0.0456058
DB08	0.0434646	-0.035768	-0.0266326	0.0434276	-0.0232233	0.0257356	0.0222976	0.0534384	-0.00673338	-0.0416511	0.0230388	-0.021446	0.0116174	0.00766976	-0.0253411	-0.012257	-0.00023487	-0.000587519	0.0596461	-0.0231939
DB09	0.0413349	-0.0334036	-0.0247275	0.0456308	-0.0189141	0.0254277	0.0223278	0.0458235	-0.00713145	-0.0341145	0.021527	-0.0162174	0.00952564	-0.00211702	-0.015226	-0.00507581	0.000847377	-0.000159569	0.0468558	-0.0226336
DB10	0.0409666	-0.0341994	-0.0235885	0.0471311	-0.0203253	0.022431	0.0213399	0.0482823	-0.00958794	-0.0392675	0.0192906	-0.0177935	0.0080958	0.000841931	-0.0202853	-0.0052811	0.00669689	-0.000965857	0.0589737	-0.0228331
ERR1021816	0.0325	-0.0275639	-0.0189926	0.041915	-0.014595	0.00739837	0.0500605	-0.0368597	-0.025806	0.280929	0.12718	0.0490541	0.026319	0.010384	-0.0587331	0.0127812	0.0151147	-0.00715856	-0.0184562	-0.015552
ERR1021817	0.0315436	-0.0226307	-0.00887651	0.0182944	-0.00134181	-0.00372741	0.0059259	-0.0334125	0.00165473	0.089744	-0.00208937	0.0411286	-0.0107412	-0.00168258	-0.0197236	0.00286098	-0.00257697	-0.00384618	-0.00973931	0.0288428
ERR1021818	0.033742	-0.0270628	-0.0152141	0.0348543	-0.00801864	0.00636165	0.0395252	-0.0427543	-0.0166376	0.246742	0.0973505	0.0549256	0.0170334	0.00967253	-0.0567508	0.0119347	0.00563485	-0.0142467	-0.0220513	0.00229685
ERR1021819	0.0360252	-0.0288748	-0.022036	0.0429154	-0.0158003	0.00419084	0.0475595	-0.0493611	-0.0249209	0.30023	0.116892	0.0682597	0.0217135	0.00279877	-0.0782231	0.0222762	0.0136283	-0.0104458	-0.0258218	0.00713969
ERR1021820	0.0373574	-0.0298329	-0.0234596	0.0452655	-0.0171585	0.00771796	0.0510119	-0.0481506	-0.027569	0.316905	0.130358	0.0680666	0.0296016	0.0102328	-0.0771739	0.0187136	0.00902658	-0.0169136	-0.0261714	0.00424096
ERR1021821	0.0365655	-0.0288257	-0.0230833	0.0435705	-0.0169084	0.00785146	0.0508283	-0.052129	-0.0286843	0.313509	0.128365	0.0706107	0.0264323	-0.00018939	-0.0808331	0.0248424	0.0175625	-0.010431	-0.0234051	0.00262911
ERR1021822	0.0364935	-0.0240397	-0.0164468	0.0235268	-0.00748235	-0.000251836	0.014052	-0.044963	-0.000695439	0.164136	0.0237906	0.0650011	-0.00494105	-0.00965797	-0.047292	0.0150041	-0.000526719	-0.0138739	-0.0170933	0.0438984
ERR1021823	0.0356724	-0.0276735	-0.0206721	0.0393818	-0.0120162	0.00530693	0.0416915	-0.0475614	-0.023829	0.268172	0.101895	0.0642695	0.0186378	0.00288243	-0.0688591	0.0172212	0.00478703	-0.0128915	-0.0207086	0.00720215
ERR1021824	0.0347217	-0.0276822	-0.0164878	0.0328296	-0.00935851	0.0016423	0.030576	-0.0458619	-0.0125586	0.232572	0.0704561	0.0688583	0.013198	-0.00039301	-0.0626615	0.017653	0.00812734	-0.0101268	-0.0137839	0.0282963
ERR11283097	-0.0934429	0.0232622	-0.0256076	-0.00405641	-0.0179075	0.0579291	0.0338864	-0.00168403	0.0043974	-0.00810893	-0.00437612	0.00276916	0.00425664	-0.0039941	-0.0120516	0.0515668	-0.0131962	0.0348633	0.0156075	0.0405006
ERR1397960	0.0221095	-0.0294193	0.121609	-0.0144946	0.270706	0.101747	0.069122	0.0206093	-0.0633431	0.0312155	0.0361895	-0.00710987	0.0281724	-0.00847233	-0.00270255	0.0247218	-0.00153486	0.0213965	-0.000470517	-0.0195493
ERR1397963	0.0218848	-0.0280517	0.126163	-0.02115	0.278857	0.0999767	0.0624657	0.0225954	-0.0616851	0.00670412	0.0153218	-0.00380201	0.0214026	-0.00622851	-0.000113504	0.021849	-0.0049151	0.0120762	0.00182176	-0.0102993
ERR1512897	-0.0320232	0.000314013	-0.000924618	0.00900082	0.027403	-0.128456	0.0649928	0.00879796	0.000839213	-0.023261	-0.00966409	0.00191701	0.000253976	-0.000494217	0.00141663	0.00450635	-0.00066243	0.00453728	0.00297362	0.00431221
ERR1527947	-0.0304882	-0.00208783	-0.0129921	0.0104318	0.0127221	-0.0235243	-0.0939438	0.011745	-0.0201873	-0.0125102	-0.0421177	0.0958214	0.19898	0.116348	-0.00763871	0.015322	0.00912271	-0.00698521	-0.00523599	-0.0238012
ERR1527948	-0.0296468	-0.00211109	-0.0133003	0.0102874	0.0128289	-0.0216755	-0.0944563	0.014064	-0.0227476	-0.0130871	-0.0397119	0.0965355	0.211688	0.128142	-0.00491133	0.0272342	0.0089592	-0.0073943	-0.00379716	-0.0311163
ERR1527949	-0.0229498	-0.0056839	-0.0122814	0.01414	0.0130947	-0.0311153	-0.112108	0.0175363	-0.0279945	-0.0164011	-0.0525361	0.126608	0.266241	0.167153	-0.00866306	0.0198799	0.0158755	-0.00994345	-0.00754666	-0.0471012
ERR1527950	-0.0289027	-0.00309737	-0.0146613	0.0121984	0.0143715	-0.0266734	-0.113884	0.0179316	-0.0280743	-0.0172757	-0.0519641	0.128994	0.280957	0.176693	-0.00929163	0.0309816	0.0139182	-0.00705186	-0.00531243	-0.0443604
ERR1527951	-0.0384241	-0.000571899	-0.0109041	0.0112876	0.0307113	-0.0684062	-0.182206	0.0489945	-0.0683709	0.009668	0.0890726	-0.0586007	-0.000488747	-0.133867	-0.0118454	0.067069	-0.0248919	0.0206372	0.00144395	0.00285115
ERR1527952	0.00677681	-0.0259456	0.161032	-0.0541235	-0.0912061	-0.00269579	0.00115831	0.00987136	-0.0197768	-0.00941302	-0.000496469	0.00169668	0.00706192	-0.000417632	-0.00618687	0.0141487	0.000733076	0.014094	-0.00250578	-0.00248824
ERR1527953	0.0055597	-0.0244523	0.133121	-0.0416606	-0.0739902	-0.00743815	0.00670384	0.00622774	-0.0181595	0.00511982	0.0121109	-0.0018444	0.00458694	-0.00409068	-0.00318529	0.0114465	0.00353802	0.00706145	0.00135699	-0.00199735
ERR1527954	0.0133607	-0.027387	0.150398	-0.0460167	-0.09051	-0.00587028	0.0037462	0.00778493	-0.0183896	0.00534919	0.0078233	0.00125277	0.00614448	0.00479683	-0.00142633	0.0156313	-0.00067217	0.00696014	0.00121209	0.00411158
ERR1527955	0.0128166	-0.0302966	0.184111	-0.0634877	-0.117419	-0.0148821	0.00537726	0.0128274	-0.0262428	-0.0133547	0.00620094	0.00410548	0.017909	0.00360879	-0.0101761	0.0189907	-0.0102987	0.0032969	0.0135561	0.00304158
ERR1527956	-0.0060349	-0.0202735	0.12076	-0.041541	-0.0740263	0.000853756	0.00381443	0.00522905	-0.00764194	-0.000796627	0.0037822	0.000878472	0.00587182	-0.00232254	-0.000809054	0.00581489	-0.000750124	0.00655053	0.000297014	0.000764213
ERR1527957	0.00600434	-0.0220126	0.127394	-0.036586	-0.0747202	-0.00222477	0.0164396	0.00306786	-0.0168922	0.0175174	0.0204398	-0.00135299	0.0113167	-0.00355935	-0.00102835	0.0141736	0.00399506	0.0116365	-0.00708719	-0.00608924
ERR1527958	0.00998219	-0.0263263	0.156554	-0.0514637	-0.0875151	-0.00341784	-0.00138469	0.00968684	-0.0201261	-0.00665747	-0.00152376	0.00148124	0.0073368	-0.00114421	8.22036e-05	0.00585053	0.00437265	0.0179818	-0.00212789	-0.00418038
ERR1527959	0.00632497	-0.0224175	0.128345	-0.0406026	-0.068217	-0.00995093	-0.0206385	0.00969781	-0.0247583	3.36913e-05	0.00672292	-0.00523961	0.00309244	-0.0206228	-0.00421552	0.0126195	-0.000603229	0.00654175	0.000300344	-0.000533993
ERR1527961	0.0136702	-0.0292743	0.173536	-0.0570525	-0.102333	-0.00918069	0.00651485	0.0102318	-0.021061	-0.0101405	0.00780835	0.00184819	0.0149759	0.00640204	-0.0096455	0.0138274	-0.0106211	0.00239854	0.00829532	0.00196355
ERR1527962	0.00133723	-0.0230437	0.150641	-0.051362	-0.0942168	0.00555679	0.00806776	0.00961333	-0.0173538	-0.00512312	-0.00137654	-4.64548e-05	0.00883206	-0.0104429	-0.000308248	0.0208558	-0.00642885	0.00377642	-0.00271212	0.00608697
ERR1527963	0.00393274	-0.0238858	0.140487	-0.0460476	-0.0847627	-0.000605766	-0.000231722	0.006493	-0.0122917	-0.00481475	0.00413813	-0.000824322	0.00566421	-0.00607881	-0.00262339	0.00545684	-0.00143094	-0.00701896	0.00241905	0.00331368
ERR1527964	0.0121425	-0.0252675	0.140441	-0.0454562	-0.0712682	-0.00533502	-0.00132351	0.00659758	-0.0140204	-0.000957908	-0.000794766	-0.00302537	-0.000481509	-0.000191741	0.0023228	0.00346466	0.00336581	0.0145469	-0.0028021	-0.00108656
ERR1527965	0.00712532	-0.0254935	0.162286	-0.0557492	-0.0993213	-0.00537698	0.00314426	0.00998777	-0.0260345	-0.0086483	0.000132572	0.00270281	0.00851607	-0.00350308	-0.00282622	0.015246	0.00500097	0.0145004	0.000861109	-0.00735876
ERR1527966	0.0228205	-0.0204842	0.0453345	0.00281551	0.0421743	-0.012221	-0.047842	-0.0919282	0.396398	-0.0521247	0.193846	-0.0136396	0.0539818	-0.000253718	-0.00869984	0.0342264	0.000260251	0.0340225	-0.00253468	-0.0197058
ERR1527967	-0.0448454	0.00644017	0.00233283	-0.00369313	0.00371917	0.0208803	0.000257978	-0.00522802	0.00805444	0.00868997	0.00154471	-0.0111074	-0.0230031	0.000738789	0.007661	-0.0382895	0.0158213	-0.105581	-0.0203739	-0.0472088
ERR1527968	-0.0378342	0.0019943	-0.00678195	0.00351386	0.00688553	-0.013866	-0.0150608	-0.00506295	0.00127168	0.0205291	-0.00773368	-0.000486401	-0.0167563	0.00373333	0.04093	-0.191708	0.00391372	0.226926	-0.0274248	-0.0839494
ERR1527969	-0.0374626	0.00217224	-0.00351516	0.00267288	0.00802026	-0.0136173	-0.0171267	-0.00555225	0.00248987	0.0171237	-0.0134773	0.000578678	-0.0310496	0.00780485	0.0542466	-0.264064	0.0064432	0.316312	-0.0361163	-0.121272
ERR1527970	-0.0350618	0.00142635	-0.00297187	0.00199605	0.00571951	-0.0119526	-0.0166263	-0.00633163	0.00207087	0.0160315	-0.0126253	0.00174235	-0.0354387	0.00541633	0.0510328	-0.248733	0.00276045	0.290944	-0.0299594	-0.110657
ERR1527971	0.00399738	-0.0244242	0.148236	-0.0487305	-0.0853066	-0.00625349	-0.001341	0.0088001	-0.0176382	-0.00638245	-0.00107162	-0.00105415	0.00623155	-0.00480568	0.000475603	0.00610002	-0.000673754	0.0103322	-0.00194014	-0.00283024
ERR1527972	-0.0679604	0.0123283	-0.00950403	-0.00451581	-0.0133348	0.0235389	0.016924	-0.00163908	0.000793129	0.00745353	0.00540442	-0.00255988	-0.00220495	-0.00251328	0.00262605	0.000159371	0.00276912	-0.00375835	-0.00338565	-0.00763123
ERR1545178	-0.0559376	0.00715842	-0.0043008	-0.00393996	-0.00519462	0.0093137	-0.00854378	-0.00236146	0.00623176	0.00109066	0.00594226	-0.00482406	-0.0131503	-0.0062723	0.00265133	-0.0314274	0.00905335	-0.0511787	-0.00891856	-0.0277083
ERR1545179	-0.0528181	0.00708851	-0.00121075	-0.00431321	0.00387825	0.0096836	-0.00191562	-0.00322883	0.00401286	0.00598072	-0.0014092	-0.00681754	-0.00954441	-0.00882473	0.00925747	-0.0414799	0.0156623	-0.0778751	-0.0161556	-0.0418575
ERR1545180	-0.0541083	0.00665558	-0.00430346	-0.000671692	-0.000231669	0.00496903	-0.00705608	-0.00336596	0.0131251	0.00306947	0.00220359	-0.00874391	-0.0202782	0.000845199	0.0143342	-0.0895518	0.0352244	-0.165599	-0.0242011	-0.0900204
ERR1545181	-0.0456189	0.00614323	-0.000410988	-0.00262939	0.00424065	0.0105278	-0.0133175	-0.000227688	0.00336528	-0.00138153	0.000382992	-0.00786323	-0.0202321	-0.00465023	0.0109125	-0.0535216	0.0248508	-0.110487	-0.0228018	-0.0592953
ERR1545182	-0.0473831	0.00646008	0.00158057	-0.00213274	0.0112701	0.0169121	-0.00591264	-0.00807007	0.00806334	0.00625934	0.0040605	-0.0150258	-0.0258148	-0.0102956	0.0147926	-0.0845787	0.0396387	-0.182326	-0.0437739	-0.100672
ERR1545183	-0.0497512	0.00696788	0.00184301	-0.00413517	-0.000483866	0.0186274	0.00487321	-0.00516351	0.00692547	-0.00181121	-0.00680206	0.0036853	-0.0127599	-0.00432707	0.00767464	-0.0404603	0.0157982	-0.073794	-0.0170658	-0.0346187
ERR1545184	-0.0541349	0.0083225	-0.00419969	-0.00245505	0.002687	0.0119133	-0.0069892	-0.00221508	0.00473934	-0.00211784	0.00335711	-0.0048405	-0.00982459	-0.00244616	0.00369467	-0.0337416	0.0117936	-0.0534781	-0.0132721	-0.0311265
ERR1545185	-0.0599811	0.00928071	-0.0103379	-0.00153245	-0.00573229	0.0106462	-0.00668968	0.00204495	-0.00448645	0.00547434	0.00965613	-0.00499665	-0.00250473	-0.0120983	0.00261455	-0.00117238	0.00398072	-0.0287699	-0.00323137	-0.00639254
ERR1545186	-0.0541595	0.00846788	-0.00273444	-0.00597395	-0.000511564	0.0196814	-0.000558477	-0.00493915	0.00975949	-0.00115792	-0.00304751	-0.0091219	-0.0159841	-0.00707864	0.00525431	-0.0414222	0.0213493	-0.103197	-0.0174898	-0.0478139
ERR1545187	-0.0565192	0.00976128	-0.0052268	-0.00140692	-0.00205524	0.012212	-0.00183719	-0.00268315	0.00130104	0.00428787	0.00306765	-0.00324613	-0.00788304	-0.00120908	0.00782352	-0.03483	0.0117852	-0.0495944	-0.013942	-0.0318104
ERR1545190	-0.0524802	0.00657925	0.00177922	-0.0050585	-0.000585359	0.0198641	-0.00332407	-0.00420042	0.00997279	0.00256844	-8.16013e-05	-0.00990127	-0.0214898	-0.00875889	0.0166475	-0.0701598	0.0328135	-0.13414	-0.0327276	-0.0772287
ERR2179540	-0.0205701	-0.00868713	0.0719468	-0.0253467	-0.0442557	0.00513781	0.0088153	-0.000304694	-0.00165354	0.00793201	0.0105401	-0.0047539	0.00226677	-0.000948147	-0.00249513	-0.00012701	0.00130449	-0.00266607	-0.00728657	-0.00260169
ERR2179541	0.0127482	-0.0314194	0.188957	-0.0657599	-0.119067	-0.0146583	0.00502321	0.0140722	-0.0262394	-0.0153837	0.007781	0.00175549	0.0178386	0.00352413	-0.0109071	0.019221	-0.00732143	-0.00127757	0.0147147	0.000416694
ERR2179542	-0.026808	-0.00118768	-0.00524085	0.00628773	0.0173959	-0.0253934	-0.0756031	0.0166436	-0.0168997	0.00339999	0.0240144	-0.0212119	-0.00768558	-0.0547118	-0.00370375	0.0197292	-0.0123779	0.00667418	0.00340311	0.000517098
ERR2179543	0.0177152	-0.00827094	0.0138797	0.00586272	0.018327	-0.00915143	-0.0219232	-0.0123528	0.0235024	0.000974046	-0.0280733	0.00118547	-0.0290501	-0.0082379	0.0160907	-0.0324131	-0.00432335	-0.0245674	0.00734741	0.0341869
ERR2179545	-0.0292567	0.000660887	-0.00238416	0.00678317	0.00920934	-0.00539301	-0.030104	-0.00031725	0.00195105	0.0160933	0.0114803	-0.00465443	-0.00977273	-0.0218147	0.00179003	-0.000239253	-0.000690444	-0.00894893	0.00190205	0.00799468
ERR2179546	-0.0135302	-0.00422711	0.00438281	0.0056658	0.0140877	-0.026491	-0.0142403	-0.00243792	0.00693587	0.00694077	-0.0116707	0.00118303	-0.0154251	0.000468994	0.00655279	-0.0339399	0.00174239	-0.000170966	-0.00177339	0.00512691
ERR2179547	-0.0507509	0.00741586	-0.00254646	-0.00108628	0.00277596	0.0194742	-0.00208357	-0.00623304	0.0119248	0.00117999	-0.00302702	-0.00545742	-0.0173157	-0.00550155	0.0150349	-0.0627901	0.0253538	-0.11693	-0.0304429	-0.0540305
ERR2179548	-0.0606388	0.00911352	-0.00882149	-0.002158	0.000618421	0.0213895	0.00709636	-0.00529377	0.00794278	-0.00358579	-0.00360003	0.00129238	-0.00936421	-0.00690876	0.00377005	-0.0206929	0.00967376	-0.0546689	-0.0106165	-0.0173796
ERR2179550	0.0154891	-0.00932819	0.014563	0.00630573	0.0196912	-0.0173436	-0.0256621	-0.00831323	0.0202497	0.00162107	-0.0185945	0.000911339	-0.0243485	-0.0139059	0.012923	-0.0269613	0.000965359	-0.0239209	0.00995225	0.0355985
ERR2179552	0.0243303	-0.0168696	0.0350261	-0.000552758	0.0209574	0.000245597	-0.0129516	-0.0223446	0.0653519	-0.00305058	-0.00103546	0.00116428	-0.0148354	0.00644476	0.0029734	-0.028513	0.000608688	-0.0107267	-0.00137064	0.0106213
ERR2179553	0.0232284	-0.0204989	0.0491192	0.000324447	0.053183	-0.0102608	-0.0676631	-0.105106	0.478457	-0.0796979	0.22227	-0.00688954	0.0694415	-0.00747539	-0.0154397	0.0519201	-0.00222917	0.0379656	-0.0012811	-0.0160034
ERR2179554	0.0227604	-0.0191212	0.0433362	0.000657945	0.0431994	-0.00695082	-0.0562322	-0.0836923	0.373311	-0.0634023	0.163807	-0.000291242	0.0503079	-0.00648803	-0.0131345	0.0338149	-0.00426317	0.0205955	-0.00121504	-0.00702869
ERR2179555	0.0232252	-0.0198553	0.0476742	-0.000233153	0.0488426	-0.0105819	-0.0580306	-0.0937999	0.424372	-0.0703549	0.19636	-0.00992147	0.0612927	-0.00585703	-0.0123386	0.0445459	-0.000419499	0.0343622	0.00169224	-0.0129949
ERR2179556	-0.0469653	0.00639269	-5.99318e-05	-0.00138825	0.00611128	0.00952547	-0.012954	-0.00231193	0.00929222	-0.00202514	-0.00532235	-0.00574529	-0.0183344	-0.00743444	0.00627988	-0.045931	0.0124025	-0.0761404	-0.013512	-0.0345788
ERR2203766	-0.0617078	0.0100467	-0.010112	-0.00148222	-0.00390438	0.0133978	-0.018352	0.00459603	0.000885321	-0.00196728	0.00398289	-0.00200202	-0.000628983	-0.013017	0.000746502	-0.00482523	0.00156795	-0.0202533	-0.0011844	-0.00688623
ERR2731055	-0.0439379	0.00697005	-0.00803738	0.0033344	0.00218038	0.00530432	-0.00075867	-0.00204718	-0.00031644	0.019746	0.00372391	-0.000165536	-0.00909925	0.00128209	0.00549727	-0.0374445	-0.000354318	0.046811	-0.00558496	-0.0118151
ERR2731056	0.0643109	0.140147	-0.00479304	-0.00525604	-0.00747551	0.00398545	0.0148349	0.000788938	-0.0143094	0.0525288	0.0445389	0.00886035	0.00997648	0.00649432	-0.012119	-0.00164662	0.00217659	-0.00598877	-0.00276133	-7.35811e-05
ERR2731057	0.0452993	0.0364885	0.000603469	0.002571	0.00311233	-9.98121e-05	-0.00851692	-0.0284056	0.0443777	0.0527908	-0.128973	-0.176434	0.0659475	-0.0133555	-0.000950371	0.0112949	-0.00399625	0.00309809	0.00505742	0.00758424
ERR2731058	-0.0625151	0.0114852	-0.00634671	-0.00435157	-0.000805139	0.0292678	-0.00413464	-0.00362453	0.011005	-0.00337953	-0.00188277	-0.011451	-0.0232287	-0.00345171	0.0121805	-0.0676584	0.037738	-0.162452	-0.0372351	-0.0884929
ERR2731060	-0.0544105	0.00877622	-0.0041575	-0.00332818	0.0023266	0.0224451	-0.0083209	-0.00207968	0.0118331	-0.00252311	-0.00260101	-0.0116625	-0.0228823	-0.00465972	0.0147601	-0.0719422	0.0378999	-0.149698	-0.0360823	-0.0880697
ERR2731061	-0.0590466	0.0104823	-0.00501857	-0.00212527	-0.00251267	0.0262095	0.0044952	-0.0049451	0.00981642	0.00391809	4.77074e-05	-0.00598974	-0.0175451	-0.00615346	0.0139652	-0.0681319	0.0364881	-0.145911	-0.0364851	-0.0833982
ERR3317814	-0.0286814	0.00814593	-0.00426229	0.00520701	0.0140438	-0.015403	-0.0611295	0.0128395	-0.0142801	0.000261538	0.0154527	-0.0166983	-0.00627698	-0.04237	-0.000877546	0.0163922	0.000525346	-0.00730006	0.00660149	0.0120972
ERR3628174	0.00459347	-0.0238308	0.145233	-0.0475544	-0.080908	-0.00606618	0.00447349	0.00672911	-0.00906581	-0.0119633	-0.00374204	0.00100942	0.00513936	-0.00419534	-0.00566615	0.00460343	-0.000696236	0.00655815	0.00258486	0.00516933
ERR793393	0.0481328	0.0397463	-0.000191129	0.00194733	-0.00236559	-0.00600065	-0.00458324	-0.0547352	0.0906009	0.143717	-0.28994	-0.490306	0.199562	-0.0208986	0.00623886	0.0411356	0.000666136	0.0120015	0.0035405	-0.0301855
ERR863167	0.0481357	0.039748	-0.000192764	0.0019436	-0.00236286	-0.00599722	-0.00458473	-0.0547318	0.0906058	0.143724	-0.28995	-0.490316	0.199568	-0.0209032	0.006242	0.0411283	0.000669038	0.012009	0.00353597	-0.0301875
ERR868003	0.0708014	0.171563	-0.00126836	-0.0210989	-0.00429378	0.00271605	0.00482784	0.0128197	-0.00682711	-0.011773	0.00921093	0.000859043	-0.00208155	-0.000565418	-0.00168595	-0.00874423	-0.00422414	-0.000339708	-0.000635035	0.0111072
ERR868004	0.0677154	0.152156	-0.000985411	-0.0205746	-0.00284717	-0.00122592	-0.00140613	0.00592482	-0.00293935	-0.0153182	0.00137553	0.00629671	-0.00455857	0.00479834	0.0080606	-0.00603171	-0.00649453	-0.00502111	0.00298458	0.0156008
ERR953404	0.0455369	0.0744627	0.00230366	-0.00530491	0.00537611	-0.00250987	-0.00579258	-0.00619083	0.0119585	0.0123759	-0.0172489	-0.0162369	-0.00443511	-0.000528716	0.00530863	-0.0224485	-0.00345922	-0.00362754	-0.000276509	0.0217278
ERR953411	0.0225964	-0.0169932	0.0493848	-0.00462504	0.0337414	0.00393313	-0.00591201	-0.0128929	0.0386522	0.00758557	-0.0120259	-0.000886432	-0.0259793	0.0103294	0.00628149	-0.0482842	0.00527577	-0.010828	-0.00600949	0.00674534
ERR953412	-0.0412776	0.00112356	-0.00862718	0.00797944	0.026589	-0.0603392	-0.152059	0.0407713	-0.0602529	0.0146655	0.0772982	-0.0513421	-0.00426125	-0.113787	-0.00706743	0.0510163	-0.0190264	0.0174615	0.000732475	0.00134068
ERR953413	-0.0248804	-0.000129603	0.00211182	0.00468914	0.0148271	-0.04727	-0.00870318	0.00191802	-0.00202455	-0.00813057	-0.0149976	-0.00376079	-0.00710151	-0.00773835	0.00708676	-0.020979	-0.00162261	-0.0019117	-0.00161967	-0.000533106
ERR978596	-0.00623106	-0.0187383	0.120217	-0.0400258	-0.076673	0.00422197	0.00580003	0.0060779	-0.0128596	-0.00411889	0.00328542	5.13117e-05	0.00401569	-0.0075167	-0.00165229	0.011991	-0.000222086	0.000922243	0.00227275	0.00564704
ERR978597	0.00259056	-0.0248779	0.159562	-0.0552078	-0.0986828	-0.00073833	0.00580835	0.0114803	-0.0259908	-0.00859189	0.00117122	0.00168313	0.0100393	-0.00639367	-0.00463041	0.0135504	0.00317364	0.0114903	-0.00302052	-0.0073098
ERR978598	0.000820568	-0.0220459	0.150912	-0.0522484	-0.100676	-0.00159527	0.00786243	0.0121078	-0.0237002	-0.00594658	-0.00218246	0.0029535	0.010484	-0.0112864	-0.00216503	0.0158298	-0.00792818	0.000346568	-0.00529581	0.00653924
ERR978599	0.00933661	-0.0263973	0.153054	-0.051836	-0.090007	-0.00598409	0.0030393	0.010178	-0.0162778	-0.00690996	0.000863574	0.00158789	0.00734984	0.000424667	-0.00321305	0.00985342	-0.00481519	8.59207e-05	0.00117932	0.0094002
ERR978600	0.00656474	-0.0239503	0.134831	-0.0403594	-0.0752294	-0.00566332	-0.00251467	0.00593117	-0.0203402	0.0089614	0.00800627	0.00232641	0.00363691	-0.000185924	0.00264374	0.00398163	0.00308609	0.013132	-0.00311604	-0.00225742
ERR978601	-0.00129432	-0.0212862	0.134989	-0.0449039	-0.0854717	-0.00241413	0.00341011	0.00632777	-0.014943	-0.00519362	-0.00234871	-0.0034742	0.000887968	-0.00335769	-0.00141102	0.00952746	0.00223611	-0.00241316	0.000758624	0.00229891
ERR978602	-0.0078137	-0.0165315	0.118871	-0.0414156	-0.0696097	0.00399046	0.0048444	0.00694564	-0.00996309	-0.000289754	0.00016344	-0.000677169	0.00365509	-0.00191828	-0.00153283	-0.000967336	0.00354292	0.0017647	-0.0055748	-0.00191652
ERR978605	-0.0188725	-0.0107864	0.0770259	-0.0253758	-0.0434183	0.00333912	0.0025529	0.00212834	-0.00907153	0.0075252	0.00664241	-0.0035088	-0.00268564	7.71242e-05	0.00381933	-0.0124805	0.00259817	-0.00219213	-0.00342324	-0.0116343
ERR978606	0.0160446	-0.0266789	0.147853	-0.0454771	-0.0816615	-0.00385796	0.00269557	0.00644801	-0.0151932	0.00806344	0.0100568	0.0013124	0.00728501	-0.00144779	-0.00319412	0.00915282	-0.00166547	0.0100077	0.000425748	-0.00132117
ERR978607	0.0162045	-0.0276075	0.160322	-0.0528651	-0.0877505	-0.00829303	-0.00389662	0.00716296	-0.0107161	-0.0107393	0.000324049	-0.000444615	0.00589563	0.00290599	-0.00611185	0.00793727	-0.00692478	0.00350871	0.00619451	0.00734087
ERR978608	0.0121755	-0.029363	0.174771	-0.0602064	-0.115156	-0.0158959	0.00486041	0.00894188	-0.0279415	-0.00768741	0.0047999	0.00310427	0.0128606	0.000588642	-0.00600377	0.0187098	-0.00326231	0.00144326	0.0133271	0.00221103
ERR979791	-0.00377661	-0.0192678	0.119968	-0.0397372	-0.0646403	-0.00263967	0.00572553	0.00692572	-0.0114887	-0.00251625	0.000978914	0.00227448	0.00316774	-0.00276302	-0.00293653	0.00512025	0.0012057	0.0123634	-6.94169e-05	9.23093e-05
ERR979796	-0.011874	-0.00364638	0.00202946	0.00454055	0.00969576	-0.0293255	-0.00938298	-0.00298914	0.000863387	0.00985966	-0.00369466	-0.00365996	-0.0144302	0.00253862	0.00865927	-0.0291063	0.0041404	0.00796026	-0.00128784	-0.00215477
ERR979797	-0.0332159	0.00181827	-0.00482342	0.00369436	0.000543133	-0.00697601	-0.00178047	-0.00537534	0.00405982	0.0145257	0.0012524	-0.000605092	-0.00541878	0.00326179	0.0116667	-0.0540893	-0.000416224	0.0643341	-0.00646995	-0.0186461
ERR979798	-0.0442679	0.00555263	-0.00683169	0.000333315	0.00282776	-0.00371217	0.000207814	0.0022996	-0.00197417	0.0089658	0.00599153	-0.00207993	-0.000921404	-0.00184996	0.00891211	-0.0205507	-0.000946009	0.0326507	-0.00552686	-0.00560489
ERR979799	-0.0323803	0.00153865	-0.00314613	0.00258423	0.00767412	-0.0207172	-0.00979774	-0.00602845	-0.00302042	0.0226184	-0.00493648	-0.00196781	-0.0269551	0.00684375	0.0368957	-0.194921	0.00432055	0.228598	-0.026373	-0.0865906
ERR979800	-0.0528861	0.00733806	-0.0103905	0.000482262	-0.00464879	0.00807141	0.00834929	-0.00261311	-0.00259357	0.0138058	0.0020836	-0.00181856	-0.00881361	-0.00221525	0.00843348	-0.0399824	-0.00085576	0.0646951	-0.00802248	-0.0131465
ERR979801	-0.0374405	-0.000146269	-0.00171017	0.0129323	0.0412206	-0.206534	0.121325	0.00575904	-0.00256471	-0.0335385	-0.00281612	0.00177904	0.01013	-0.00872697	-0.0156413	0.0502912	-0.00492307	-0.0287993	0.0130681	0.0386906
ERR979802	-0.0378735	0.00128198	0.00136269	0.0102023	0.0327887	-0.173711	0.116345	0.00388093	0.00054176	-0.0228045	-0.00330366	0.00125056	0.00484015	-0.0063737	-0.0129583	0.0507515	-0.00248849	-0.0367944	0.00587781	0.0171279
ERR979803	-0.033931	0.00024904	-0.00261038	0.0153792	0.034587	-0.191741	0.129306	0.00737628	-0.0096189	0.000441513	0.0185642	-0.00358316	0.00830376	0.00777664	-0.00259498	-0.0036446	-0.00185051	0.0407916	-0.00601051	-0.0350719
ERR982786	0.0328303	-0.022635	-0.0112888	0.0196509	-0.00172869	0.0060405	-0.00641596	-0.0253162	0.00864521	-0.00494884	-0.0528409	0.026656	-0.024688	-0.0169404	0.00689227	0.00796623	0.00635102	0.00392411	0.00443587	0.0290788
ERR982794	-0.000648508	-0.00986871	-0.000993318	0.00937369	0.0133282	-0.0288854	-0.0450502	-0.00614914	-0.000637828	0.00105417	-0.0163428	0.00283612	-0.0144539	-0.00318082	0.0159531	-0.0451234	0.00925736	0.0119672	-1.47355e-05	0.0222331
SRR1046129	-0.0377677	-0.000590495	-0.00994089	0.00740479	0.0258916	-0.0660743	-0.167483	0.0456214	-0.0690534	0.0123499	0.0841167	-0.0540814	-0.00160205	-0.131097	-0.00819095	0.0585513	-0.0223509	0.0152987	-0.00110412	-0.00347481
SRR1046135	0.00186948	-0.00901054	0.00286072	0.0114619	0.0114994	-0.0327275	-0.0689302	-0.0019062	-6.33524e-05	0.00631713	-0.0256623	0.0101941	-0.0413751	-0.000482016	0.0384629	-0.120223	0.0200724	0.0208748	-0.000988027	0.127847
SRR1046147	-0.0556038	0.00718953	-0.00447313	-0.00275349	0.000283456	0.00584331	-0.00984293	-0.0030492	0.0150105	-0.00119758	-0.00184397	-0.00898559	-0.0211594	0.000974038	0.0137413	-0.0902019	0.0345469	-0.168254	-0.0233181	-0.0883475
SRR1046151	-0.0464492	0.00649611	0.00169467	-0.00273051	0.00230549	0.00516673	-0.00842304	-0.00477447	0.00302531	0.00467453	0.00294501	-0.00847946	-0.0211537	0.00282899	0.00734361	-0.0601396	0.0213791	-0.0965863	-0.0216071	-0.0558391
SRR1048526	0.0154061	-0.00718804	0.0105135	0.00517555	0.0116711	-0.0105574	-0.0233359	-0.0111733	0.0118692	0.00641837	-0.018971	0.00110055	-0.0229279	-0.00654216	0.00463786	-0.0182311	-0.00772119	0.00147696	0.011024	0.0146557
SRR1055837	-0.0886617	0.0198729	-0.0211215	-0.0059623	-0.0183829	0.0420476	0.0314406	-0.00204638	0.00150734	0.00132529	0.00112768	-0.00328256	0.000298061	0.00172596	-0.00282335	0.0246265	-0.00399291	0.0203191	0.00621794	0.0137226
SRR12072881	0.0422235	-0.0347225	-0.0258822	0.0452176	-0.0226596	0.0224517	0.0250046	0.0512404	-0.00663828	-0.0269927	0.0281718	-0.028694	0.0101795	0.00478868	-0.00744563	-0.00611447	-0.00274472	0.00203413	0.0451269	-0.0290838
SRR12072882	0.0390351	-0.0336619	-0.0229617	0.0429395	-0.0220345	0.0208365	0.0281652	0.0385795	-0.0122459	-0.00916419	0.0315751	-0.0187636	0.0105638	0.00822155	-0.0103686	-0.00428924	0.00278861	0.000349099	0.0467868	-0.0273363
SRR12072883	0.0412116	-0.034523	-0.0255059	0.047866	-0.0234079	0.0235026	0.0282734	0.0453574	-0.0142112	-0.0187683	0.0354361	-0.0237276	0.00824142	0.00254492	-0.0146606	-0.00995315	0.01434	0.00566246	0.0527759	-0.0347391
SRR12072884	0.0405276	-0.0338847	-0.0224313	0.0421731	-0.0233302	0.0223251	0.0273106	0.0447505	-0.00901047	-0.023123	0.0312045	-0.0217579	0.00651779	0.0040239	-0.00931766	-0.00619467	0.00401684	-0.00174695	0.0386831	-0.0325957
SRR12072885	0.0388246	-0.0339266	-0.0247117	0.0466694	-0.0235308	0.0199771	0.0336415	0.0400127	-0.0163212	0.00307921	0.0482757	-0.0176432	0.0164438	0.0032879	-0.0138556	-0.0061011	0.00646032	0.00729193	0.0433598	-0.0421887
SRR12072886	0.0421853	-0.0375455	-0.0272444	0.0508093	-0.0224485	0.0230898	0.0291817	0.0489239	-0.0161495	-0.0253971	0.046535	-0.0350138	0.012229	0.00617267	-0.0209428	-0.0103406	0.0104402	0.00154496	0.0739911	-0.0601393
SRR12072887	0.0400916	-0.0352486	-0.0243771	0.0475577	-0.0228866	0.0215992	0.0282618	0.0480391	-0.0179025	-0.0274711	0.0369707	-0.0251647	0.0114833	0.00496558	-0.0224786	-0.00375302	0.0104346	0.00391035	0.0535274	-0.0382351
SRR12072888	0.0402796	-0.0338364	-0.0257389	0.0490071	-0.0224141	0.0253837	0.0301033	0.0442631	-0.0120589	-0.00900447	0.0413389	-0.0216371	0.00718689	0.000535277	-0.0167989	-0.00181334	0.00935363	0.00377065	0.0495334	-0.0325498
SRR12072889	0.0382676	-0.0331422	-0.0234728	0.0460624	-0.0206513	0.0184238	0.0306364	0.0434538	-0.0124581	-0.00458876	0.0383632	-0.0214582	0.00627723	0.00473985	-0.00893179	-0.00450617	0.00627742	0.00124464	0.0371237	-0.0267266
SRR12072890	0.0423194	-0.0364356	-0.0276925	0.0509488	-0.0242215	0.0206561	0.034291	0.0546731	-0.0136596	-0.0256233	0.0393173	-0.0288669	0.0122897	0.00398536	-0.0218532	-0.0125861	0.00535815	0.00770951	0.0973249	-0.0505553
SRR12072891	0.0423069	-0.0366919	-0.029024	0.0508061	-0.0259623	0.0240538	0.0310736	0.05872	-0.0090242	-0.0349257	0.0351003	-0.0274281	0.0138813	0.00102434	-0.0245489	-0.011085	0.00479359	0.0094779	0.0979411	-0.0513491
SRR12072892	0.0406163	-0.0343204	-0.0253695	0.04273	-0.0223883	0.0218627	0.0200311	0.0439214	-0.00534677	-0.0280016	0.02158	-0.0199873	0.00980168	0.00257696	-0.0150366	-0.00846682	0.00411947	0.00361744	0.0467267	-0.030768
SRR12072893	0.0385144	-0.0331756	-0.0224507	0.0448896	-0.0178614	0.0187174	0.0253714	0.0378758	-0.0133861	-0.011624	0.0337492	-0.0146959	0.0163391	0.00789677	-0.00907933	-0.00821611	0.00600987	-0.000889937	0.0449814	-0.0311798
SRR12072894	0.0406555	-0.0326449	-0.0244406	0.0461518	-0.0223017	0.0200585	0.0300888	0.043296	-0.0104511	-0.00944977	0.0383915	-0.0221357	0.0102248	0.00369172	-0.00376455	-0.00338088	0.00830458	0.00547214	0.042771	-0.0325333
SRR12072895	0.0423831	-0.037329	-0.028666	0.0481493	-0.0242428	0.0236147	0.028191	0.0600499	-0.00948901	-0.0303887	0.0340663	-0.0323217	0.0144236	0.0046133	-0.00382	-0.00244849	-0.00228062	-0.00168765	0.0538795	-0.02691
SRR12072896	0.0400024	-0.0344948	-0.0236253	0.0447746	-0.0221796	0.0219756	0.0245063	0.040884	-0.010196	-0.0190699	0.0305488	-0.0198703	0.00685963	0.00485879	-0.00998602	-0.00935138	0.0111801	0.000230867	0.0433175	-0.025745
SRR12072897	0.0428293	-0.0393242	-0.0301619	0.0616191	-0.0341429	0.0314771	0.0563501	0.100324	-0.0344193	-0.00541558	0.150213	-0.0798338	0.0582409	0.0944801	0.494172	0.0467256	-0.0696882	-0.0321242	-0.177491	0.130648
SRR12719742	0.0340078	-0.0236904	-0.0117335	0.0109522	-0.00453856	0.00191722	-0.0102561	-0.0234925	0.0198078	0.00518297	-0.0501317	0.019185	-0.0273026	-0.00918842	0.00697784	-0.000151244	-0.0169127	-0.00769662	0.00847376	0.0475319
SRR12719744	0.0348138	-0.022334	-0.0109148	0.0070878	0.00156065	0.000486991	-0.0111877	-0.0230947	0.0155294	0.00988638	-0.0467466	0.023753	-0.0235874	-0.00437267	0.00411303	0.00525136	-0.00792198	-0.00860911	0.00860095	0.0407686
SRR12719746	-0.0891278	0.0196098	-0.0215124	-0.00831399	-0.0172919	0.0467119	0.0306394	-0.00254936	0.00353249	-0.00308103	0.00182085	-0.00460104	-9.59568e-06	0.00540241	-0.00943923	0.0382062	-0.0103023	0.0254772	0.011517	0.0236934
SRR12719747	-0.0921091	0.0215418	-0.0231584	-0.00860907	-0.019147	0.0536971	0.0367038	-0.00271016	0.00605838	-0.000650836	-0.00048355	-0.00144531	0.00101844	0.00311754	-0.00822994	0.049049	-0.0138669	0.0326937	0.0142564	0.0304497
SRR12719748	-0.0882332	0.0204649	-0.0232175	-0.00777938	-0.015093	0.0443689	0.0343156	-0.0023164	0.0045363	-0.000592328	-0.000754134	-0.00293144	-0.00399735	0.00796255	-0.00428486	0.0328418	-0.0141783	0.0346999	0.00936129	0.0223711
SRR12719749	-0.0925567	0.0216728	-0.0230847	-0.0079156	-0.0197415	0.056345	0.0356533	-0.00409193	0.00474777	-8.0554e-05	-0.00145642	-0.00131635	0.00168024	0.00586957	-0.00509703	0.0428549	-0.0137225	0.0304035	0.0125759	0.0255292
SRR12719750	-0.0913922	0.0203282	-0.0222718	-0.00774706	-0.0177392	0.0487984	0.0330063	-0.00374838	0.00331719	0.000879569	0.00273949	-0.00556331	-0.00486065	4.33441e-05	-0.00616817	0.0426951	-0.0108594	0.0287969	0.011007	0.0249167
SRR12719751	-0.0923061	0.0212294	-0.0228226	-0.00785268	-0.0200904	0.0554217	0.0304392	-0.0035658	0.00430342	-0.000375999	-0.000104841	-0.00138889	0.00242378	0.00750781	-0.0077784	0.0481889	-0.0171814	0.0255946	0.0141192	0.0301367
SRR12719752	-0.0904836	0.0201257	-0.0240357	-0.00737551	-0.0180377	0.0505158	0.0311869	-0.0041902	0.00771404	-0.00175814	-0.0021373	-0.00287746	-0.00389631	0.00112092	-0.00513756	0.035178	-0.00918907	0.0165614	0.00478761	0.0229984
SRR12719753	-0.0925808	0.021967	-0.0225097	-0.00866119	-0.0201326	0.0560254	0.0341641	-0.00293499	0.00355649	-0.00102031	-0.000749699	-0.00133116	0.000517367	0.0012862	-0.0100429	0.0471105	-0.0144936	0.0263704	0.0112429	0.0317735
SRR12719754	-0.0891148	0.0207349	-0.0212599	-0.00817143	-0.018649	0.0481518	0.0334084	-0.00282949	0.00396007	0.00120188	-0.00171279	-0.0033335	-0.00233475	0.00571726	-0.00783782	0.0439066	-0.0138756	0.0410569	0.0116901	0.0314669
SRR12719755	0.0282333	-0.0211757	-0.00569923	0.00964747	0.00469831	-0.00287725	-0.0103411	-0.020305	0.0168555	0.00651036	-0.0422779	0.0268049	-0.0237422	-0.00905408	0.00746718	-0.00713096	-0.0148404	-0.00625369	0.00287957	0.029586
SRR12719756	-0.0903678	0.0206969	-0.0220524	-0.00886549	-0.0194669	0.0532138	0.031941	-0.0014923	0.00563514	-0.00159372	-0.0014269	0.00235091	0.00284605	0.00561151	-0.00651806	0.0420447	-0.0113596	0.0260406	0.012421	0.0301703
SRR12719759	0.0516435	-0.0651376	-0.107995	-0.244525	0.0087744	-0.00259163	0.0109076	0.00957834	-0.00731584	-0.00211029	0.0172555	-0.00151163	0.00494527	0.00429221	-0.00185941	-0.00557277	-0.076165	-0.0017985	-0.00901464	-0.0376993
SRR12719760	0.0492488	-0.0620116	-0.101807	-0.226559	0.0067499	-0.0037461	0.0122057	0.00572325	-0.00708464	-0.00445234	0.0143272	-0.00151567	0.00200804	0.00206532	-0.00197032	-0.00211703	-0.0574887	-0.0027668	-0.00574203	-0.0263952
SRR12719761	0.0498331	-0.0568404	-0.0874888	-0.18835	0.00722907	-0.00262545	0.00741775	0.00329062	0.000860317	0.00161028	-0.00868663	0.0124028	-0.0190912	0.00664224	-0.0215305	-0.00403571	-0.35314	-0.0136665	-0.0347441	-0.106901
SRR12719762	0.0486745	-0.0684598	-0.120528	-0.28161	0.00993485	-0.00313614	0.0136816	0.0204442	-0.0148122	-0.00925658	0.045021	-0.0304011	0.0261298	-0.00375802	0.0120096	0.00846946	0.301723	0.0183981	0.0207448	0.0817191
SRR12719763	0.05065	-0.066856	-0.114858	-0.2637	0.00959008	-0.00368809	0.0129286	0.0168179	-0.0122448	-0.00574738	0.0385755	-0.0201962	0.0217758	-0.000438793	0.00997741	0.000699259	0.19334	0.00892255	0.0162744	0.0449552
SRR12719764	0.0506751	-0.063354	-0.102524	-0.231942	0.00711266	-0.00376297	0.00788894	0.0051371	-0.00326474	-0.00368488	0.00518767	-0.0012279	0.00135496	0.0104927	-0.00444668	0.00113303	-0.157483	-0.013259	-0.0126013	-0.0544184
SRR12719765	0.0506607	-0.0622452	-0.102488	-0.228909	0.00789974	-0.00367219	0.0089539	0.00904974	-0.00429464	0.000199473	0.00919435	-0.00308899	-0.000644351	0.00191707	-0.0100851	-0.00200464	-0.109321	-0.00173036	-0.0152504	-0.0334597
SRR12719766	0.0337935	-0.0234337	-0.0124598	0.0133257	-0.0023165	0.0015181	-0.0118507	-0.0248241	0.0167251	0.0100262	-0.0551605	0.0296462	-0.0256498	-0.00558635	0.0114319	0.00525707	-0.0155031	-0.0122938	0.00392107	0.0496289
SRR12719767	0.0511636	-0.0701988	-0.121371	-0.280617	0.0093397	-0.00413937	0.0109574	0.0190715	-0.0157604	-0.00636752	0.0410168	-0.0236734	0.0236274	-0.00313451	0.00914918	-0.00132612	0.256411	0.0179342	0.0148483	0.0645656
SRR12719768	0.0443546	-0.0482885	-0.0654791	-0.132465	0.00245329	-0.00381774	0.00166637	0.00020126	0.00410918	-0.000555386	-0.0154518	0.0156899	-0.0127269	-0.000912358	-0.0109503	-0.00486824	-0.194984	-0.00887812	-0.0200697	-0.0484592
SRR12719769	0.0493367	-0.0683275	-0.118607	-0.275309	0.00909208	-0.00360807	0.0136041	0.0164778	-0.0152823	-0.00841282	0.0423053	-0.0243723	0.0236402	-0.0039782	0.0102157	0.00343789	0.276603	0.0179644	0.0137899	0.0744696
SRR12719770	0.0472804	-0.0508607	-0.0703666	-0.147534	0.00292814	-0.00167827	0.000920578	-0.00465727	0.0089217	-0.00147136	-0.0264486	0.0197702	-0.0150812	0.0170039	-0.0184166	-0.00319825	-0.452232	-0.0337286	-0.0301636	-0.135283
SRR12719771	0.0460572	-0.0511134	-0.0762603	-0.156686	0.00494925	-0.00234811	0.00650579	-0.00288617	0.00225337	0.00364617	-0.0146862	0.019671	-0.0196221	0.0058093	-0.0183586	-0.00428187	-0.371504	-0.0212086	-0.0296622	-0.118252
SRR12719772	0.0263474	-0.0196971	-0.0118304	0.0123537	-0.000163283	-0.000564481	-0.0110953	-0.0218017	0.0150331	0.00982255	-0.0489565	0.0283753	-0.020073	-0.00634231	0.00613222	0.00377152	-0.0133182	-0.00894358	0.00784195	0.0379557
SRR12719773	0.0336756	-0.0239042	-0.0129915	0.00697377	-0.00459545	-0.000429745	-0.0146957	-0.0243163	0.013435	0.0108483	-0.051302	0.0239315	-0.0219791	-0.0117064	0.00324309	0.00163622	-0.008949	-0.00937885	0.011102	0.048532
SRR12719774	0.0349601	-0.0253132	-0.00987457	0.00836555	-0.000638607	0.000378116	-0.0147042	-0.0242915	0.0112655	0.0125724	-0.06127	0.0266121	-0.0283017	-0.0135077	0.00552967	-0.00117504	-0.0181538	-0.00731116	0.0116007	0.0558776
SRR12719775	0.0346186	-0.0231185	-0.00963327	0.00944544	0.000154493	0.00220647	-0.0143305	-0.0248104	0.0155953	0.00852336	-0.0508724	0.0289512	-0.027734	-0.0101613	0.00618702	0.00543845	-0.0132344	-0.00738462	0.0153678	0.0528261
SRR12719776	0.0353327	-0.0230135	-0.0113582	0.0107352	-4.12341e-05	-2.94358e-05	-0.0148998	-0.0329951	0.0172144	0.00543941	-0.0609149	0.0364595	-0.0233538	-0.0124639	0.00152208	-0.00155405	-0.0134695	-0.00333332	0.0129848	0.0515905
SRR12719778	0.0337927	-0.0231035	-0.0101823	0.0136646	-0.00114954	0.00171057	-0.0111899	-0.0220024	0.0134332	0.0101206	-0.055289	0.0269038	-0.0247538	-0.00470528	0.00759031	0.00626969	-0.0159263	-0.0071979	0.0041621	0.0408764
SRR12719779	0.0337927	-0.0256749	-0.011506	0.0130877	0.000519348	0.000790182	-0.0126648	-0.0288877	0.0196179	0.0157817	-0.0569435	0.0299345	-0.0208494	-0.0166855	0.00350036	-0.00687045	-0.0115746	-0.00465216	0.0134279	0.0518168
SRR12719780	0.0328698	-0.0237974	-0.00907053	0.00915337	0.00115894	-0.000181191	-0.0130778	-0.0264829	0.0154583	0.0109389	-0.0522583	0.0337964	-0.0246298	-0.0152271	0.00711123	0.000187018	-0.0137399	-0.00898575	0.0115601	0.0504754
SRR12719781	0.0285847	-0.0228005	-0.0112408	0.00966831	0.000480629	-0.00118504	-0.0121557	-0.0195136	0.0139696	0.00896602	-0.0461567	0.0284389	-0.0184792	-0.00574403	0.00412988	0.0047093	-0.0127487	-0.00983648	0.00485076	0.034569
SRR12719782	0.0339099	-0.0227794	-0.010712	0.0104526	0.000782478	0.000993681	-0.0138638	-0.0264883	0.014009	0.0134932	-0.0525764	0.0339524	-0.0262624	-0.0115019	0.0110287	0.00121392	-0.0158763	-0.00586174	0.00455467	0.0438958
SRR16979468	0.0420597	-0.0364401	-0.0261073	0.0477213	-0.0212546	0.0286142	0.0216813	0.0638437	-0.00934337	-0.0791374	0.00626747	-0.0410337	0.012608	0.00842794	-0.171577	-0.0225493	0.00550822	0.0111631	-0.272913	0.0781443
SRR16979469	0.0419709	-0.0347052	-0.0254028	0.0429988	-0.0192262	0.0243309	0.0175728	0.0421796	-0.00625287	-0.043752	0.0193921	-0.0136462	0.012245	0.00225945	-0.0197098	-0.0127379	0.00865832	0.000171028	0.0510662	-0.0157719
SRR16979470	0.0423274	-0.0369195	-0.0249286	0.0431246	-0.0190194	0.0230734	0.0202852	0.0442079	-0.00650362	-0.0385451	0.0134229	-0.0181298	0.00681545	0.00541735	-0.016286	-0.00660282	0.00194108	0.00342672	0.0375819	-0.0233862
SRR16979471	0.0538633	0.106478	-0.00106506	-0.00838157	-0.00231612	0.000737806	-0.00638202	0.00025254	1.49576e-05	-0.00729928	-0.011992	-0.00686872	-0.00234619	0.000953657	0.00167559	-0.00808932	0.00122274	-0.00942432	0.000402987	0.0199087
SRR16979472	0.0638756	0.155509	-0.00065825	-0.0154251	-0.00311282	0.00367786	0.00453405	0.00749176	-0.00688997	-0.00769656	0.0200619	0.0161037	0.00255112	0.00391658	-0.00629385	-0.00198107	0.0038203	-0.00164434	-0.00064066	-0.00286719
SRR16979474	0.0689968	0.170146	-0.0016503	-0.0156145	-0.00184284	0.00320427	0.00233247	0.00826738	-0.0098444	-0.0116504	0.0135008	0.00789195	-0.00225773	-0.00149338	0.000755204	-0.00115603	-0.00285356	-0.00100764	-0.000488994	0.0193463
SRR16979475	0.0701229	0.174345	-0.00187234	-0.0200231	-0.00393969	0.00364008	0.00659225	0.013738	-0.0151992	-0.0336524	0.0292744	0.0341367	-0.0153548	0.007658	-0.0106324	0.0313848	0.0108284	0.0145236	-0.00493833	-0.0525507
SRR16979476	0.0598755	0.13336	0.000895252	-0.0125927	-0.00037878	0.00219998	0.000241938	0.00265379	-0.00139963	-0.00563868	-0.00464906	-0.00597703	0.00169249	-0.00542853	0.00678437	-0.0150851	-0.0004184	-0.0115967	-0.00217902	0.0229779
SRR16979477	0.0732374	0.189835	-0.00117671	-0.0229408	-0.00558159	0.00319387	0.0113105	0.0171426	-0.022763	-0.0393343	0.0457919	0.0514321	-0.019709	0.00923185	-0.0153595	0.0410697	0.0186078	0.018747	-0.00797356	-0.0789373
SRR16979478	0.039252	-0.0361075	-0.0205381	0.0448183	-0.0154488	0.0270508	0.0218819	0.07352	-0.0071834	-0.0892803	0.0143282	-0.0452109	0.0140018	0.0148087	-0.204537	-0.034956	-0.000298687	0.0208528	-0.367653	0.103738
SRR16979479	0.0671714	0.158412	-0.000769804	-0.0152529	-0.00192737	0.00229596	0.00328146	0.00553068	-0.00672046	-0.0101688	0.0125557	0.0135228	-0.000192233	-0.0023544	0.00210898	-0.00340303	-0.00293732	-0.00266716	0.00183288	0.0138511
SRR16979480	0.0683367	0.174657	-0.00081397	-0.0203193	-0.00247984	0.00392867	0.00782064	0.0157432	-0.0170444	-0.03358	0.037285	0.0408527	-0.0208213	0.00434158	-0.00997038	0.0172499	0.0157352	0.0135399	-0.00495221	-0.0477019
SRR16979481	0.0706251	0.18319	-0.000518379	-0.021305	-0.0054006	0.00429597	0.00801321	0.0153808	-0.0186085	-0.0294262	0.0383025	0.0403752	-0.0122126	0.00710908	-0.0147721	0.0238975	0.0129118	0.00934713	-0.00537137	-0.0506999
SRR16979482	0.0725495	0.188906	-0.00160769	-0.0220156	-0.00494253	0.00518029	0.00821045	0.0163171	-0.018517	-0.0307943	0.0395513	0.0434161	-0.0125788	0.00466748	-0.00966827	0.0308195	0.00900836	0.0147731	-0.00835075	-0.0546314
SRR16979483	0.0671616	0.158841	-0.00241451	-0.0174029	-0.00375665	0.00132698	0.000377244	0.00650958	-0.00360358	-0.0149064	0.00273724	0.00610188	0.00316751	-0.00331296	0.00406046	-0.0108002	-0.00666564	-0.00405	0.000472444	0.0170283
SRR16979484	0.0651354	0.14628	-0.00336502	-0.015175	-0.00122186	0.00233731	0.000562716	0.00514886	-0.00199341	-0.00929553	0.00426835	0.00778615	-0.000351397	-0.000164114	0.00284492	-0.000482433	-0.00638687	0.00216355	0.00531202	0.00933806
SRR16979485	0.0728553	0.169769	-0.00245972	-0.0155788	-0.00287008	0.00497986	0.0047558	0.00781957	-0.00848066	-0.00407494	0.022367	0.0152868	-5.45062e-05	-0.00136787	0.000161392	0.00348911	-0.0056602	-0.00189692	-0.00107499	-0.000931846
SRR16979486	0.0602647	0.141594	0.000685991	-0.0150378	-0.000521643	0.00391555	0.00331059	0.00448281	-0.00387161	-0.00901854	0.00418333	-0.00052364	-0.0074506	-0.00365802	0.00149887	-0.0165649	0.00646754	-0.00689741	-0.00343997	0.0133232
SRR16979487	0.0619122	0.147027	-0.00101585	-0.0142609	-0.000254383	0.00365544	0.00496931	0.0075221	-0.00725297	-0.0133307	0.0169376	0.0148614	-0.0125068	-0.00184345	-0.00224238	-0.010213	0.00605825	-2.21613e-05	-0.000604554	-0.00111036
SRR16979488	0.0672375	0.155692	-0.00182769	-0.0156753	-0.00408942	0.00321249	0.00317439	0.0035978	-0.00146562	-0.00626265	0.00203638	0.000262733	0.00541785	-0.000505646	0.0034309	-0.0060441	-0.0087702	-0.00122955	0.00160442	0.0157344
SRR16979489	0.0396436	-0.033302	-0.0249492	0.0422589	-0.0184156	0.022278	0.0180137	0.0500342	-0.00835763	-0.0474462	0.0158531	-0.0245406	0.0100232	0.00827352	-0.0902275	-0.0219476	-0.00360441	0.00889581	-0.133209	0.0390634
SRR16979490	0.0631969	0.146283	0.00107314	-0.0146497	-0.000308125	0.00268173	-0.00128788	0.00293701	-0.00179677	-0.0102343	0.0133144	0.00971641	-0.000928331	-0.00253626	0.00239674	-0.00472556	-0.00892519	-0.00713419	0.000685475	0.0120823
SRR16979491	0.0714737	0.181841	-0.00069411	-0.0218767	-0.00588882	0.00365501	0.00829225	0.0150961	-0.0181495	-0.0284253	0.0361016	0.0352444	-0.0128312	0.00679772	-0.00969254	0.0265348	0.010539	0.0119522	-0.00576796	-0.0526313
SRR16979492	0.0665002	0.151706	-0.00248806	-0.0180651	-0.00165971	0.00160466	0.000349851	0.00416512	-0.00550378	-0.00925964	0.00487408	0.00893414	0.00170566	-0.00673403	0.0105812	-0.00735767	-0.0138463	-0.00243525	0.000993013	0.0275
SRR16979493	0.0497628	0.0979299	0.000248199	-0.00697711	0.000270863	-0.000462847	-0.00419739	-0.000676683	0.00203939	0.0016176	-0.0112194	-0.0108978	0.00153089	0.00214096	0.00164018	-0.0020545	-0.0027855	6.54495e-05	0.00486693	0.0166895
SRR16979494	0.0664278	0.148396	-0.00358199	-0.0150564	-0.00267522	0.00282075	0.000958813	0.00370972	-0.006361	-0.00581544	0.00369974	0.00630708	-0.000486399	-0.00541879	0.00911198	-0.00476219	-0.0109373	-0.0019079	9.91933e-05	0.0245821
SRR16979495	0.0414651	0.0656057	0.000832009	-0.00297398	0.00221827	-0.00463335	-0.00432656	-0.00824396	0.0113607	0.00689708	-0.0277375	-0.0189911	-0.000495127	-0.00446973	0.00783629	-0.0145625	-0.00981758	-0.00298007	0.00780062	0.0199881
SRR16979496	0.0391161	-0.0346374	-0.0242751	0.0466767	-0.0231121	0.0217674	0.0373756	0.0400179	-0.0165139	0.00251394	0.0537151	-0.0202249	0.0138824	0.0112493	0.00282111	-0.00411826	0.00519036	0.00254787	0.0388074	-0.0388544
SRR16979499	0.0401455	-0.0345644	-0.0257123	0.0462093	-0.0231031	0.0219567	0.0369235	0.0432555	-0.0136445	0.00296769	0.0546083	-0.0202474	0.013691	0.00860758	0.00386978	-0.00546683	0.00365432	-0.00183938	0.037632	-0.0300376
SRR16979500	0.0413158	-0.0371656	-0.0267433	0.049992	-0.0187658	0.0294001	0.0215014	0.0728319	-0.0107354	-0.0832255	0.0120684	-0.0460881	0.0142559	0.0097106	-0.193642	-0.0277928	0.00939559	0.0138574	-0.317166	0.0851763
SRR16979501	0.0411741	-0.0370286	-0.0286937	0.0579687	-0.0307755	0.0275185	0.0484159	0.0808052	-0.0296596	-0.000269708	0.126394	-0.0636128	0.0476012	0.0726174	0.367814	0.0342504	-0.0504278	-0.0234971	-0.123142	0.0883972
SRR16979502	0.0406755	-0.034664	-0.0250604	0.0457269	-0.021509	0.0210973	0.0302423	0.0447932	-0.0122449	-0.00697542	0.0359088	-0.0248566	0.00848953	0.00117594	-0.0128628	-0.0095787	0.005734	0.00865111	0.0408777	-0.0333705
SRR16979505	0.0418285	-0.0390841	-0.0303558	0.0623033	-0.0350008	0.0311147	0.0600824	0.100058	-0.0363491	0.0051686	0.159509	-0.0809403	0.0605701	0.0967423	0.507383	0.0480288	-0.070778	-0.0323537	-0.183682	0.131736
SRR16979506	0.0405999	-0.0336583	-0.0242854	0.0408643	-0.0186453	0.0212407	0.0248181	0.0322557	-0.00955372	0.000449955	0.0285682	-0.0100864	0.00831817	-0.00192508	-0.0170863	-0.00565487	0.00299589	0.0034061	0.0514753	-0.0331753
SRR16979507	0.0410298	-0.0336569	-0.0247133	0.0457667	-0.0216356	0.0209092	0.0278789	0.0406082	-0.00799336	-0.0174706	0.0272799	-0.0208616	0.00859018	0.00407847	-0.0151059	-0.00203981	0.005756	-0.00169627	0.0595127	-0.0302563
SRR16979508	0.0404905	-0.033255	-0.0244994	0.0422302	-0.0196051	0.0224094	0.0237596	0.0393126	-0.00683312	-0.016791	0.0211059	-0.00748765	0.0050187	-0.00055678	-0.025453	-0.000243806	0.011142	-0.00316374	0.0558741	-0.0242731
SRR16979509	0.0403006	-0.0338577	-0.0262173	0.047367	-0.0206339	0.0207334	0.0325659	0.0381014	-0.0135915	0.00820033	0.0438912	-0.0177723	0.0136489	0.00532653	-0.0139711	-0.00429843	0.00870347	0.00237914	0.0600889	-0.0377395
SRR16979510	0.0396395	-0.0336704	-0.0252417	0.0462998	-0.0206121	0.0175884	0.026324	0.0347446	-0.0113858	0.00427236	0.0365666	-0.00708958	0.00704511	0.00123999	-0.0133261	-0.000837873	0.0103003	-0.000776106	0.039088	-0.0218846
SRR16979511	0.0411357	-0.0336074	-0.0256801	0.0418393	-0.0174197	0.0188051	0.0196001	0.0425972	-0.00580643	-0.0369071	0.0100328	-0.0171958	0.00710945	0.00388445	-0.0234199	-0.00690721	0.0057551	0.000510456	0.0238623	-0.00861899
SRR16979513	0.0410902	-0.0349428	-0.0262535	0.0460158	-0.021036	0.0234391	0.0256828	0.040192	-0.0126769	-0.0177034	0.0264406	-0.0162317	0.00730653	0.00246387	-0.0327727	-0.00470613	0.00205477	0.00172609	0.0566011	-0.0240638
SRR16979515	0.0163143	-0.0170924	-0.00302915	0.0156891	0.00395429	-0.00604291	-0.0050281	-0.0151764	0.00557755	0.0325469	0.00105303	0.0174527	-0.00880478	-0.006759	0.0117794	-0.00769093	0.00403914	-0.0008268	-0.00732971	0.00399538
SRR16979516	0.0191603	-0.0193963	-0.00923131	0.015785	-0.000448333	-0.00145042	-0.00536564	-0.0148598	-0.00734847	0.0383665	-0.00505667	0.0234155	-0.00762779	-0.00195337	0.0129593	-0.0081217	-0.00406085	0.00917524	-0.00358517	0.015347
SRR16979517	0.0216055	-0.0213507	-0.0100027	0.0151024	0.000574619	-0.00518585	-0.00554655	-0.0140101	-0.000974923	0.0328467	-0.0107114	0.0232202	-0.00741326	-0.00853017	0.00805222	-0.00222229	0.00133794	-0.00500829	-0.00378677	0.00823237
SRR16979519	0.0250453	-0.0208341	-0.00868189	0.0172914	0.00151917	-0.00440233	-0.00447306	-0.0181314	0.00303732	0.0409561	-0.00416126	0.0241488	-0.00301175	-0.0100456	0.0134909	-0.000901654	-0.00425298	-0.00603663	-0.00695172	0.0168306
SRR16979520	0.0258295	-0.0203052	-0.00787636	0.0180689	0.00146754	-0.0017707	-0.0057621	-0.0184655	9.74626e-06	0.0402983	-0.017744	0.0231385	-0.0185827	-0.010122	0.0086263	0.00134784	-0.00380844	0.00375876	0.00388079	0.0243159
SRR16979521	0.0251133	-0.0190914	-0.0077305	0.0153856	0.00087402	-0.00244748	-0.0098154	-0.016927	0.00579672	0.0284533	-0.0160452	0.0254309	-0.00790125	0.00105759	0.0100263	-0.00530444	-0.0041348	-0.00323646	-0.00604705	0.0157828
SRR16979522	0.0415013	-0.0379476	-0.0278959	0.0505075	-0.0209583	0.0266438	0.0235027	0.0662003	-0.00907216	-0.0746646	0.0113953	-0.0415969	0.0109995	0.0109547	-0.170401	-0.0233326	0.00798124	0.0127424	-0.275771	0.068392
SRR16979523	0.0417682	-0.0395455	-0.0284063	0.0526052	-0.0219181	0.0289228	0.0251197	0.0869847	-0.00816295	-0.101019	0.0197905	-0.0566029	0.0191021	0.0163981	-0.241163	-0.0386283	7.90713e-05	0.0214539	-0.438449	0.119088
SRR1769892	-0.00361942	-0.00649167	0.0148247	0.00564095	0.0133016	0.00497651	-0.000903414	-0.0109637	0.0118332	0.0485115	0.0181559	0.000491486	-0.0200131	0.0109054	0.00324398	-0.0334154	0.00703722	-0.00767112	-0.00487758	-0.00152208
SRR1769893	-0.00393903	-0.0047558	0.014163	0.00468554	0.00846987	0.00543501	0.00151263	-0.00990988	0.00925331	0.0435903	0.0135019	-0.00112895	-0.0128644	0.00662143	0.00739025	-0.0384088	0.00923406	-0.00667443	-0.00732784	-0.00436669
SRR1769922	-0.00395755	-0.00480459	0.0103649	0.00715261	0.00811994	0.00190493	0.00120745	-0.0112251	0.0111497	0.0464931	0.0152098	-0.00159454	-0.0139956	0.00440024	0.00810295	-0.0373307	0.0102149	-0.00394258	-0.00487593	0.00184699
SRR1790681	0.00344264	-0.0065396	0.0105239	0.00817055	0.0128306	-0.00282458	-0.00270436	-0.00758549	0.00167266	0.0505554	0.0153312	-0.00372978	-0.00566366	0.000267978	0.00338975	-0.0372108	0.00619435	-0.00743332	-0.00292912	-0.000458038
SRR19364566	-0.0588721	0.0105558	-0.00455537	-0.00284714	-0.00358541	0.0212008	0.00739354	-0.00213273	0.00952983	-0.00495046	-0.0081705	-0.00207837	-0.0166472	-0.00629968	0.00454419	-0.00942595	0.00811277	-0.0381634	-0.0017648	-0.00793083
SRR19364567	-0.0898837	0.0221972	-0.0243716	-0.00446323	-0.0138431	0.0484372	0.0285954	-0.00261598	0.00522218	-0.00400944	-0.00436844	0.00515483	0.00548167	0.000526025	-0.00600822	0.0296807	-0.00780587	0.0269107	0.0104338	0.0256462
SRR19364568	-0.0612641	0.0103301	-0.00603296	-0.00378925	0.000322932	0.0178621	-0.00467787	0.000811988	0.00433196	-0.00201768	-0.00160258	-0.00370158	-0.00805412	-0.010466	0.00398532	-0.022849	0.010275	-0.0668037	-0.0113952	-0.0259218
SRR19364569	-0.0335895	0.000929768	-0.00019273	0.0106672	0.0376536	-0.167307	0.0917275	0.00620816	0.00734313	-0.0340683	-0.00907556	0.00119616	0.00427666	0.00205429	-0.00353641	0.00955726	-0.00189123	-9.76432e-05	0.00470355	-0.00399958
SRR19364571	-0.0527859	0.00842828	-0.00414671	-0.0032048	0.00596179	0.0184931	-0.00929092	-0.00478088	0.00905547	-0.00519797	-0.00733895	-0.0053909	-0.0202198	-0.00920458	0.00890236	-0.0551388	0.0225736	-0.116511	-0.0217584	-0.0487598
SRR19364576	-0.0107109	-0.00887802	0.00886914	0.00476819	0.03522	-0.0326597	-0.103336	0.014256	-0.0121816	0.00922889	0.0179661	-0.0620871	-0.138612	0.168231	-0.0272116	0.0629013	0.00882208	0.00704045	0.0125022	-0.00619974
SRR19364578	-0.0553015	0.00937093	-0.00705311	-0.00147025	0.00534924	0.0150566	-0.00906984	-0.00433488	0.01226	-0.00443664	-0.00230345	-0.0082356	-0.0176804	-0.0118816	0.00713851	-0.06457	0.0258604	-0.126921	-0.0274931	-0.0666269
SRR19364579	-0.0353453	0.000560161	-0.000141603	0.0109556	0.0424248	-0.182084	0.10032	0.0069518	0.00609011	-0.0393559	-0.022153	0.00367857	0.0105364	-0.00281354	-0.00223492	0.0302294	-0.00548549	-0.0161248	0.00915418	0.0288486
SRR19364580	-0.0933835	0.0222719	-0.0216239	-0.00712436	-0.0208166	0.0557901	0.0359365	-0.0019308	0.00507639	-0.00421287	-0.00198958	0.00100597	0.00516618	0.00116765	-0.0104506	0.0508398	-0.0122113	0.0336341	0.0138211	0.0372299
SRR19364581	-0.0892525	0.0217378	-0.0242414	-0.00439752	-0.0143921	0.0506279	0.0276121	-0.0011946	0.00430696	-0.00113605	-0.000161528	3.35909e-05	0.00287672	-0.00108734	-0.00847974	0.0427552	-0.0125612	0.04095	0.0134718	0.0325208
SRR19364582	-0.0624179	0.0101036	-0.00756792	-0.000657736	-0.000333027	0.0249362	0.000100493	-0.000776441	0.0117214	-0.00271137	-0.00340589	-0.00238671	-0.0107288	-0.0107368	0.00400075	-0.0238222	0.00371978	-0.0472394	-0.00494264	-0.0183036
SRR19364583	-0.0946496	0.0232565	-0.0265276	-0.00672342	-0.0175101	0.0614749	0.0334822	-0.00389485	0.00619461	-0.00513545	-0.00450075	0.000792009	0.00305523	0.00190358	-0.0118549	0.0544296	-0.0130643	0.0423281	0.0153519	0.0432116
SRR19364584	-0.0909538	0.0226181	-0.0253035	-0.00490774	-0.018371	0.0558988	0.0336277	-0.00388769	0.00468181	-0.00236953	0.0012228	0.00144465	0.00244075	-0.000392272	-0.0092191	0.0461402	-0.0144103	0.0342587	0.0146797	0.0378525
SRR19364585	-0.0911328	0.0223849	-0.0231033	-0.00620067	-0.0196429	0.0553935	0.0321146	-0.00472029	0.00639747	-0.00548629	-0.00583651	0.00181199	0.00125139	0.00131794	-0.00966351	0.037738	-0.0115855	0.0242562	0.0104669	0.0340412
SRR19364586	-0.0949056	0.0216039	-0.0230382	-0.00561818	-0.0137234	0.050958	0.0234621	-0.000840116	0.00597708	-0.00612461	-0.00221802	0.0012587	0.00823841	-0.00085973	-0.00767329	0.0390431	-0.0102905	0.0363913	0.011576	0.0290841
SRR19364587	-0.0945814	0.0226395	-0.027276	-0.00535985	-0.0164552	0.0552724	0.0329558	-0.0012909	0.00684785	-0.00631932	-0.00241929	0.00139395	0.00313099	0.00109307	-0.0114135	0.0498597	-0.0136507	0.0329664	0.0140589	0.0315847
SRR19364589	-0.0951178	0.0242915	-0.025255	-0.00672704	-0.0178993	0.0578536	0.0357319	-0.00373276	0.00555571	-0.00544338	-0.00377353	0.00226954	0.00366809	0.000676736	-0.0107354	0.0542905	-0.0155899	0.0410973	0.0153452	0.0392128
SRR19364591	-0.0332664	0.00115924	6.99448e-05	0.00820773	0.0343958	-0.158637	0.0849394	0.00475217	0.00383308	-0.0326674	-0.0146609	-0.00164766	0.00626656	-0.00075992	-0.00641893	0.010379	0.000392451	0.00476475	0.00679687	0.00336816
SRR19364593	-0.0942108	0.0222285	-0.025409	-0.00613467	-0.0173568	0.0607321	0.0282574	-0.00235287	0.00395136	-0.00466866	-0.00136914	0.000144507	-0.000173986	-0.00108771	-0.00798405	0.0477021	-0.0145523	0.0410132	0.0190833	0.0382707
SRR19364596	0.0213601	-0.0174101	0.0488217	-0.00498421	0.0347771	0.0043934	-0.00951174	-0.0191258	0.047692	-0.0072381	-0.0171006	0.00381655	-0.0203223	0.00327733	0.00294127	-0.0414918	0.00156712	-0.029635	-0.00164361	0.0204659
SRR19364597	-0.0507702	0.005315	-0.00257231	-0.00268116	0.0048007	0.0046411	-0.011602	-0.00194147	0.00883457	-0.00525939	-0.00637559	-0.00733199	-0.0186238	-0.00161714	0.0081587	-0.0574056	0.0182202	-0.096437	-0.0136294	-0.0493743
SRR19364598	-0.00808931	-0.00643575	0.000638431	0.00985265	0.0179256	-0.0321393	-0.0693229	-0.0011008	-0.00357636	-0.00661797	-0.0181152	0.00355146	-0.0315287	0.00386114	0.0232612	-0.0814993	0.00744422	0.00443426	0.018394	0.0771709
SRR19364599	-0.0315672	0.00292151	-0.00305659	0.0033979	0.00774973	-0.0161945	-0.0174612	-0.00354142	0.00313435	-0.00286607	-0.0118854	0.00554291	-0.00881263	0.0049565	0.0108121	-0.0598637	-9.996e-05	0.0618293	-0.00576433	-0.0116452
SRR19364601	-0.047278	0.0063518	0.00549711	-0.00593485	0.00676834	0.0248202	0.012657	-0.00826501	0.0188701	-0.00485556	-0.0138648	0.00236794	-0.0172314	0.00119783	-0.00165704	0.00095368	0.00238705	-0.0109469	0.0103258	0.0276239
SRR19364602	-0.0921865	0.0227125	-0.0248118	-0.0060082	-0.017294	0.0622749	0.0240021	-0.00276212	0.00449169	-0.00570701	-0.00115307	-0.00169481	0.000363659	-0.00338885	-0.0108902	0.0468383	-0.0130978	0.0366365	0.0162464	0.0370068
SRR19364603	-0.0917022	0.0218661	-0.0232476	-0.00696	-0.0192865	0.0582209	0.0296736	-0.00342145	0.00515454	-0.00489068	-0.00334082	0.00208334	0.00583899	0.00672572	-0.00983256	0.0525485	-0.0125043	0.0310049	0.0170412	0.0392873
SRR19364605	-0.0943973	0.022595	-0.0257601	-0.00641911	-0.0197174	0.0599649	0.0380306	-0.00338726	0.00545075	-0.00579205	-0.00393691	0.00261396	0.00670583	-0.000202462	-0.0111156	0.0597179	-0.0143725	0.0304535	0.0167151	0.0420611
SRR19364610	-0.0362832	0.00121485	-0.00195771	0.00928112	0.0420614	-0.174212	0.0913012	0.00539453	0.00268797	-0.0400799	-0.0160743	0.00395928	0.0101886	-0.00311586	-0.0116645	0.0339597	-0.00653276	-0.0226755	0.014538	0.0290209
SRR19364611	-0.0381863	0.000119459	-0.00949851	0.00990011	0.0303909	-0.0644478	-0.166245	0.0434288	-0.0603502	0.00400144	0.0777503	-0.0476998	-0.00350721	-0.118398	-0.0102503	0.058105	-0.0164836	0.00801127	0.00127952	0.00392688
SRR19364613	-0.0939164	0.0218909	-0.024658	-0.00578712	-0.0178274	0.0568452	0.028924	-0.00304815	0.00481555	-0.00448511	-0.00109174	0.000291757	0.000348926	0.00179874	-0.00907323	0.0450704	-0.0122016	0.0303347	0.0137611	0.0317156
SRR19364616	-0.0465426	0.007032	0.00219117	-0.0028199	0.00781384	0.013539	-0.00773458	-0.00474783	0.00970062	-0.00477989	-0.00780571	-0.0020874	-0.0154437	-0.0106321	0.0122548	-0.0531808	0.0235815	-0.111692	-0.0201978	-0.0506266
SRR19364617	-0.0599595	0.00959554	-0.00777544	-0.00129172	-0.00101391	0.0177694	-0.00221361	-0.00145833	0.00779595	-0.00332526	-0.00233904	-0.00451851	-0.0113059	-0.00915179	0.00686287	-0.0368113	0.00705532	-0.0548828	-0.0102228	-0.0305655
SRR19364619	-0.0937749	0.0228208	-0.0252401	-0.00575545	-0.0174377	0.057847	0.0328207	-0.00531268	0.005661	-0.00752032	-0.00237878	0.00169197	0.00111435	-0.00179801	-0.0063504	0.0452182	-0.0111508	0.0249867	0.0147334	0.0324835
SRR19364621	-0.0919087	0.0221231	-0.0225165	-0.00608657	-0.0176313	0.0548839	0.0317105	-0.00298799	0.00563473	-0.00421148	-0.00604609	0.00276476	0.00603498	0.000177197	-0.00948595	0.0416798	-0.0133587	0.0348865	0.0138649	0.0317901
SRR19364622	-0.0932467	0.0217979	-0.024344	-0.00561306	-0.0197179	0.0585169	0.0361939	-0.00369326	0.00530233	-0.00188579	-0.000518069	-0.00111173	0.00214014	-0.00154098	-0.0108713	0.0536283	-0.0124177	0.0470762	0.012447	0.0373814
SRR19364623	-0.0107518	-0.00647571	0.00481987	0.00715759	0.0323185	-0.0362799	-0.110554	0.0164891	-0.00848323	0.00790094	0.014096	-0.0621366	-0.136	0.165707	-0.029761	0.062965	0.00641916	0.00428059	0.0119888	-0.00756847
SRR19364624	-0.0556302	0.00793661	-0.0023884	-0.00381892	0.000378506	0.0194973	-0.00337673	-0.001995	0.0112264	-0.00540494	-0.00617278	-0.00107834	-0.0145114	-0.0058339	0.00545317	-0.0473957	0.0171547	-0.0874641	-0.0155915	-0.0396189
SRR19364625	-0.0543824	0.00864482	-0.0039962	-0.00304884	0.000513442	0.0178594	-0.013076	0.000946164	0.00328013	-0.00231906	-0.00247693	-0.00654864	-0.0106574	-0.0118239	0.00238423	-0.0290004	0.00964961	-0.0630283	-0.00630062	-0.0222994
SRR19364626	-0.0540684	0.00790991	-0.00362014	-0.000899758	0.00481788	0.015203	-0.00692518	-0.00288583	0.00669413	-0.00517814	-0.00817373	-0.00338554	-0.0145647	-0.00338644	0.00344134	-0.0283938	0.0109482	-0.0704395	-0.00992134	-0.0218636
SRR19364627	-0.0919345	0.022673	-0.0261103	-0.00456825	-0.0142578	0.0523346	0.0286637	-0.00386829	0.00273106	-0.00200552	-0.00491748	0.000225012	0.00176714	-0.00146254	-0.00663875	0.0409653	-0.0120596	0.036243	0.0123889	0.0324644
SRR19364628	-0.0948008	0.0235883	-0.0254679	-0.00652152	-0.0172567	0.0555095	0.0340396	-0.00325397	0.00755065	-0.00826815	-0.00446893	0.00230117	0.00678105	-7.6396e-05	-0.008025	0.0372564	-0.0118671	0.0288619	0.0110417	0.0304771
SRR19364629	-0.0928193	0.0230638	-0.0263818	-0.00502369	-0.0157351	0.0587277	0.029354	-0.00225417	0.00617291	-0.00544268	-0.00308205	-0.000150456	0.00330044	-0.00355534	-0.0100264	0.0441273	-0.012255	0.0409358	0.0141033	0.0417023
SRR19364630	-0.0348895	0.00134907	-0.000659558	0.0106014	0.0388884	-0.164762	0.0835895	0.00918468	0.00101715	-0.032154	-0.010271	0.00205959	-0.00110026	-0.00131422	-0.000875079	0.00183136	-0.00368656	0.00711531	0.00411688	-0.00701298
SRR19364631	-0.0583168	0.0107635	-0.00513201	-0.00181177	-0.000156889	0.0243572	-0.00417966	-0.00336319	0.00763601	-0.00555095	-0.00413091	-0.00521382	-0.0127814	-0.00450516	0.00816168	-0.0358233	0.0131905	-0.070646	-0.0133106	-0.0326074
SRR19364632	-0.0934276	0.0230407	-0.0255146	-0.00617651	-0.0176238	0.0565771	0.0342323	-0.00274469	0.00420651	-0.00645129	-0.00336717	0.000919959	0.00113887	-0.00145396	-0.0103467	0.0506355	-0.0133668	0.0265952	0.0141785	0.0335261
SRR19364641	-0.0928438	0.0229439	-0.0247113	-0.00570859	-0.0140435	0.053746	0.0304626	-0.00268393	0.00644608	-0.005127	-0.0045549	-0.000536629	0.00395939	-0.00387635	-0.00867114	0.0421551	-0.011405	0.0300107	0.0142973	0.0301893
SRR19364644	-0.0914886	0.0210915	-0.0241925	-0.00677035	-0.0155835	0.0518954	0.0267404	-0.00483186	0.00416941	-0.00482254	-0.00349814	-0.00146794	-0.00122793	-0.000474667	-0.00773634	0.03663	-0.0102802	0.0206921	0.0107275	0.0282486
SRR19364645	-0.090771	0.0216911	-0.0254314	-0.00509909	-0.0169048	0.0572705	0.0288167	-0.00099632	0.00433123	-0.00481168	-0.00328336	0.000451854	0.000973021	-0.000949422	-0.0106482	0.0460717	-0.0133641	0.0396036	0.0139724	0.0392868
SRR19364648	-0.00497797	-0.00727022	-0.000158097	0.00932576	0.0197424	-0.0357262	-0.0699576	-0.00192466	0.00175014	-0.00915992	-0.0290491	0.0109659	-0.0441188	0.0109267	0.0334944	-0.111662	0.0168022	0.000548441	0.0273078	0.11764
SRR19364650	-0.051644	0.00826415	-0.00268623	-0.00162102	0.00313892	0.0183268	-0.0152144	-0.0027212	0.00768117	-0.000984745	-0.00478715	-0.00454781	-0.0163019	-0.00628963	0.00377427	-0.0405003	0.0141786	-0.0772196	-0.0157721	-0.0359372
SRR19364651	-0.0738135	0.0173911	-0.0145464	-0.00529658	-0.00968921	0.0386889	0.021192	-0.00377317	0.00716838	-0.00489741	-0.00952193	0.00290935	-0.0015505	0.00378249	-0.00397893	0.0189337	-0.00833083	0.00786772	0.00765219	0.0206972
SRR19364654	-0.0943828	0.0230886	-0.0239401	-0.00699789	-0.0194653	0.0598093	0.033365	-0.00196256	0.00422684	-0.00875818	-0.00375495	0.0031758	0.00841165	0.00163415	-0.0128378	0.0534553	-0.0130633	0.0438347	0.0161672	0.0374985
SRR19364655	-0.0909235	0.0230575	-0.0241187	-0.00620039	-0.0171487	0.0533423	0.0325963	-0.00333685	0.00501322	-0.00600295	-0.00528351	0.00213398	0.00303887	0.0013223	-0.0101143	0.0484888	-0.0135215	0.046121	0.0169245	0.0403122
SRR19364656	-0.0566363	0.00982523	-0.00356727	-0.00577678	-0.00182261	0.0232101	0.00179167	-0.00318404	0.00753778	-0.00598401	-0.00502846	-0.00320964	-0.0119611	-0.0011771	0.00275323	-0.0208796	0.00823412	-0.0307688	-0.00845974	-0.0160667
SRR19364657	-0.0477987	0.00778857	-0.00247724	0.000426195	0.00982039	0.0137189	-0.0113726	-0.00330388	0.00922741	-0.00485126	-0.00217469	-0.00563334	-0.0198618	-0.00883192	0.00795418	-0.0541915	0.0208594	-0.104159	-0.0221626	-0.0566534
SRR19364658	-0.0916168	0.0218103	-0.0242928	-0.00535741	-0.017267	0.0589567	0.0313332	-0.00355959	0.00635408	-0.00359181	-0.00517974	0.00349021	0.000473634	-0.00512993	-0.0067175	0.0387364	-0.0116964	0.0269486	0.0105055	0.0308923
SRR19364659	-0.0591131	0.00945043	-0.00531251	-0.000767197	0.00427631	0.0130306	-0.00712028	-0.00559614	0.00652857	-0.00462377	-0.00197103	-0.00386244	-0.0128448	-0.00407512	0.00700284	-0.0588297	0.0194071	-0.0840211	-0.017078	-0.0508251
SRR19364660	-0.0605375	0.010676	-0.00615294	-0.00284748	-5.75859e-05	0.0231131	0.00299514	-0.00391589	0.00595177	-0.00256855	-0.00251355	-0.00498113	-0.0130745	-0.00597853	0.00698452	-0.0259649	0.006846	-0.0540248	-0.00859598	-0.0246534
SRR19364661	-0.0535293	0.00704074	-0.00434491	-0.00179249	0.00346264	0.0143981	-0.0114628	-0.00185915	0.00937564	-0.00529792	-0.00688751	-0.00243337	-0.0132484	-0.00484657	0.0112833	-0.0520854	0.0159869	-0.090361	-0.0153582	-0.0446911
SRR20981598	-0.0388796	-0.00225339	-0.0107676	0.0113024	0.0299724	-0.0686216	-0.170057	0.044955	-0.067245	0.00345905	0.0798445	-0.0500352	0.000176595	-0.140267	-0.00850175	0.05877	-0.0186695	0.000172293	0.00642904	0.00811108
SRR20981600	-0.0392823	-0.000404562	-0.0116593	0.0133116	0.0292405	-0.0660193	-0.171685	0.0435545	-0.0649151	0.00405746	0.0766049	-0.0478	-0.00217544	-0.138076	-0.00446054	0.0582494	-0.0190819	0.0110065	0.00355964	0.00601364
SRR20981601	0.0361104	-0.0258743	-0.0164265	0.0230863	-0.000369644	0.00803448	-0.016104	-0.0243529	0.014032	-0.0269911	-0.0634451	0.034007	-0.0239412	-0.0314251	0.00472061	0.0333906	0.00778773	0.00489333	0.00715346	0.0183561
SRR20981602	0.0371235	-0.0254797	-0.0164061	0.0252212	-0.00247891	0.00916463	-0.0146536	-0.0275098	0.0157258	-0.0264341	-0.0741124	0.0364983	-0.0314105	-0.0316617	0.00994573	0.0401939	0.00802571	0.00846476	0.0102468	0.0158416
SRR20981604	0.0364815	-0.0280883	-0.0160219	0.0258119	-0.00348253	0.00345125	-0.0143582	-0.0300044	0.0154952	-0.0220126	-0.0758785	0.0395682	-0.029924	-0.0361737	0.00871472	0.0391112	-0.00192593	0.000661606	0.00199561	0.0204834
SRR20981606	0.0374717	-0.0265897	-0.015541	0.0221595	-0.00178369	0.00878738	-0.0150277	-0.022425	0.00967601	-0.020651	-0.0715702	0.0418208	-0.0283266	-0.0247424	0.0152956	0.0342026	0.0064565	0.00532893	0.0036535	0.0138982
SRR20981608	0.0383562	-0.02368	-0.0150239	0.0253128	-0.00121356	0.00677043	-0.0123194	-0.0256679	0.0132054	-0.0240328	-0.0681999	0.0436371	-0.0278922	-0.0325721	0.0113278	0.0387613	0.00157334	0.00414308	0.00132684	0.0193244
SRR20981609	0.0610625	0.135314	-0.0028018	-0.0141581	0.00470945	0.000568281	-0.0105382	0.00249048	0.000238263	-0.0140699	-0.00713458	0.00906075	0.00141329	-0.00206112	0.00274378	-0.0075939	-0.00360203	-0.00482136	0.00523497	0.0259819
SRR20981610	0.0679845	0.159701	-0.00164027	-0.0164484	-0.000694365	0.00398275	-0.00445805	0.00366536	0.00140809	-0.0176999	-0.00677352	0.00335968	0.00236641	-0.003538	0.000933951	-0.000967722	-0.00324336	-0.00432036	0.0030001	0.0226729
SRR20981611	-0.0369291	-0.00022167	-0.0121239	0.0100034	0.0299568	-0.0649915	-0.169424	0.0441919	-0.0653353	0.00567355	0.0740717	-0.0456683	-0.00288462	-0.131959	-0.00821935	0.0502541	-0.0190925	0.0065686	0.0043775	0.00605393
SRR20981612	0.062296	0.136637	-0.00171785	-0.0126288	0.00267606	0.00281126	-0.00754915	0.0023992	0.00286712	-0.0199364	-0.012377	0.000418599	0.00138363	-0.000945385	-0.00350368	-0.00361705	-0.00233451	-0.00343606	0.00621413	0.0260474
SRR20981614	0.0466513	0.0830602	0.00117588	-0.00429358	0.00607761	-0.00259839	-0.0153463	-0.006366	0.0135725	-0.00579205	-0.0346909	-0.0164671	0.00665595	-0.00481184	0.0100989	-0.01586	-0.00893106	-0.00949299	0.00333493	0.0366185
SRR20981615	0.0233101	-0.0181059	-0.0108873	0.0146397	0.00399931	-0.00419235	-0.0240544	-0.0201006	0.0146938	-0.0035134	-0.0564794	0.0376977	-0.00467758	-0.00847253	0.00500342	0.000993289	-0.0119063	-0.00870185	0.0121601	0.0398349
SRR20981617	0.0314687	-0.0211014	-0.0112064	0.0139921	0.00431289	-0.00035961	-0.0245566	-0.0229031	0.0160985	-0.00101651	-0.0624306	0.037396	-0.0182996	-0.0120416	0.00464459	0.00260764	-0.00830968	-0.0139529	0.0153087	0.0482707
SRR20981620	0.034278	-0.0216145	-0.0125899	0.0133511	0.00303886	0.000409556	-0.0226488	-0.0279531	0.0126881	-0.00145208	-0.0535607	0.0377166	-0.0141158	-0.0155061	-0.000665334	0.00970636	-0.012399	-0.00446873	0.0181423	0.0496365
SRR20981621	0.0348899	-0.0227462	-0.012059	0.013697	0.000987549	-0.000557483	-0.0194946	-0.0244795	0.0157671	0.000261739	-0.0629803	0.0393752	-0.0189567	-0.0186757	0.0100114	-0.00178335	-0.0104643	-0.015534	0.0131988	0.0714836
SRR20981622	-0.038696	0.000511135	-0.0105411	0.00945571	0.0292606	-0.0602909	-0.159189	0.0418342	-0.057402	0.00317563	0.0709539	-0.0464842	-0.00485095	-0.121171	-0.00969247	0.0513716	-0.0170797	0.00886628	0.0029128	0.0095616
SRR20981623	0.0300644	-0.0223259	-0.0127939	0.0132844	0.0032289	0.00753205	-0.0188614	-0.031631	0.0166632	-0.00420181	-0.0767656	0.055377	-0.0310698	-0.017696	0.00903974	0.00282365	-0.0290339	-0.00994202	0.0158496	0.105264
SRR20981624	0.0296467	-0.0226242	-0.0128565	0.0140008	-0.00161549	0.00284521	-0.0174676	-0.0278158	0.0198703	-0.00414304	-0.0744555	0.051117	-0.0306945	-0.0255195	0.0109	0.00170621	-0.0354489	-0.00993124	0.0188971	0.106756
SRR20981625	0.0344161	-0.0243379	-0.0131542	0.0158865	0.00264939	-0.00114601	-0.0204079	-0.0261319	0.0191119	-0.00761693	-0.0678276	0.0340331	-0.0175546	-0.0150148	0.00199681	0.00515975	-0.0218638	-0.0197026	0.00880255	0.0684672
SRR20981627	0.0339766	-0.0234181	-0.0121675	0.013913	0.00422921	0.0029289	-0.0211147	-0.0208485	0.0127344	-0.00387205	-0.0592539	0.0384205	-0.017121	-0.00979973	0.000363023	0.00405567	-0.0158443	-0.00855964	0.00773623	0.0530929
SRR20981628	0.0332663	-0.0210305	-0.0127785	0.0143361	0.00307907	-0.000684283	-0.0206957	-0.0250534	0.0204527	-0.00294622	-0.0632622	0.0383931	-0.0150702	-0.0142745	-8.49656e-05	-0.00291315	-0.0110659	-0.0133238	0.0128003	0.0608113
SRR20981629	0.0354418	-0.0224725	-0.0107412	0.0176939	0.00431967	-8.64837e-05	-0.0190074	-0.0265334	0.0172163	0.00205125	-0.0673719	0.0367805	-0.0195127	-0.0181055	0.00688921	-0.00735827	-0.0190956	-0.0167603	0.0135056	0.0667534
SRR20981630	0.0350243	-0.0231799	-0.0124391	0.0147304	-0.00135097	0.000615963	-0.017782	-0.0246026	0.0190437	0.00351551	-0.0681501	0.0389329	-0.0280389	-0.0131792	0.00924401	0.00184932	-0.0140913	-0.0043202	0.0159332	0.0450211
SRR20981631	0.0352587	-0.0222987	-0.0142182	0.0137421	0.00502848	0.00305723	-0.0190806	-0.027453	0.0237856	-0.000341977	-0.0693165	0.0366881	-0.0188388	-0.020189	-0.00164673	0.0088784	-0.00637256	-0.00798264	0.00997577	0.0559097
SRR20981634	0.0362425	-0.0208318	-0.0121638	0.0151628	0.000945866	0.00204206	-0.017525	-0.0230975	0.0187328	0.00360969	-0.0636304	0.033041	-0.0185418	-0.0134245	0.00255328	0.00369964	-0.0193669	-0.0150344	0.0208484	0.057151
SRR20981635	0.0353875	-0.0217479	-0.0125109	0.014779	0.0052764	0.000399242	-0.0169506	-0.0274864	0.0202987	0.000829404	-0.0645659	0.0418152	-0.0238994	-0.0127749	0.0110483	-0.000725538	-0.024345	-0.0119063	0.0152665	0.0581484
SRR20981636	0.0326353	-0.0214091	-0.0130709	0.0122606	0.00304103	0.00313193	-0.019498	-0.0245418	0.019313	-0.00383016	-0.058267	0.0377115	-0.0160135	-0.0160221	-0.00133035	-0.00193741	-0.00674117	-0.00740096	0.0163073	0.0558372
SRR20981637	0.0204869	-0.0183342	-0.00941507	0.0122907	0.008026	-0.00461799	-0.0296074	-0.0171007	0.00993607	0.00185785	-0.0495376	0.0369712	0.00416138	-0.00200395	0.00703009	4.1928e-05	-0.0144065	-0.00712448	0.00533535	0.0345573
SRR20981638	0.0295132	-0.0196847	-0.0116471	0.0110803	0.00280486	-0.000179333	-0.0224548	-0.0257932	0.0200207	-0.000468524	-0.0574252	0.0328618	-0.0205415	-0.0143689	0.000965904	-0.00315698	-0.0131671	-0.0076098	0.015024	0.0534415
SRR20981641	0.0408732	-0.0341454	-0.0214237	0.0436569	-0.0127966	0.0208683	0.0112319	0.0317481	-0.00515759	-0.0564527	-0.00603545	-0.0114689	0.0041577	-0.00696552	-0.0149347	-0.00356546	0.00445999	-0.000913501	0.046193	-0.00892985
SRR20981643	0.0430907	-0.0343627	-0.025933	0.0468697	-0.0143768	0.0241716	0.0106537	0.0450966	-0.00127089	-0.0576215	0.00419087	-0.0138288	-0.00202369	-0.00656898	-0.0267897	-0.00843182	0.00459704	0.00241651	0.0471005	-0.00983507
SRR20981651	0.0171183	-0.0157815	0.00713432	0.00695244	0.0183314	-0.0106382	-0.0266008	-0.0143509	0.0225635	-0.00231798	-0.0326877	0.0201018	-0.0161472	-0.00914784	0.00844799	-0.0104001	-0.005575	-0.00891681	0.00251283	0.0345532
SRR20981655	-0.0186673	-0.00563778	-0.0117478	0.0125132	0.0167594	-0.0305387	-0.103321	0.0124563	-0.0238443	-0.014003	-0.0434545	0.0967088	0.195102	0.113119	-0.00613407	0.0116711	0.0115456	0.00400061	-0.00476646	-0.0208585
SRR20981657	0.0227475	-0.0178205	-0.00644149	0.0116471	0.0128168	-0.00231526	-0.0258613	-0.0149261	0.0116222	-0.00464105	-0.0476879	0.0272905	-0.0102003	-0.0109089	-0.00297707	-0.00112049	-0.00875486	-0.0110102	0.00365203	0.0420503
SRR20981658	0.0229633	-0.0269966	0.131668	-0.0222266	0.294557	0.105999	0.0562053	0.0212096	-0.0519539	-0.0121967	0.00218598	-0.00384716	0.0208637	-0.0117021	-0.00347305	0.0271523	-0.00153269	0.0108826	0.00365884	-0.000826276
SRR20981659	0.0219961	-0.0287944	0.133711	-0.0228383	0.293195	0.108802	0.0531453	0.0269836	-0.0531592	-0.0134428	0.00073831	0.00121964	0.0271368	-0.0137387	-0.00256117	0.0221979	-0.00823318	0.0189511	0.00793356	0.00276636
SRR20981660	0.0443917	-0.0352104	-0.0267121	0.047699	-0.0181899	0.0281156	0.0152846	0.0515688	-0.00474167	-0.0638337	0.00374633	-0.0179698	0.00412965	-0.0090068	-0.0125076	-0.008045	-0.000330039	-0.0074035	0.0594665	-0.0145863
SRR20981661	0.0225254	-0.0129287	0.0508799	-0.00350301	0.0503604	0.00258107	-0.013492	-0.0158991	0.0341813	-0.00155539	-0.0379611	-0.00105115	-0.0476656	0.00144818	0.00975455	-0.0849867	0.0106935	-0.054625	0.00507821	0.0295078
SRR20981663	0.0418459	-0.0322367	-0.0236706	0.0426658	-0.012602	0.0236387	0.00572295	0.0361017	-0.000699795	-0.0509899	-0.00911188	-0.00670101	-0.000259808	-0.0133873	-0.0162898	-0.00599223	-0.000260031	-0.00487017	0.0578106	-0.0120902
SRR20981664	0.0429662	-0.0356523	-0.0284797	0.0428589	-0.0146229	0.0266226	0.0138276	0.0529582	-0.00165147	-0.0607385	0.00651203	-0.0179087	0.00722917	-0.00658524	-0.0258892	-0.0125268	0.00788351	-0.0051533	0.053948	-0.0101551
SRR20981665	0.0201511	-0.0178799	0.0444755	-0.00406926	0.0417496	0.00293757	-0.0167291	-0.0155292	0.0485803	-0.00804325	-0.0138636	0.00702619	-0.0126653	-0.00722005	0.00683836	-0.0398758	0.0100725	-0.0206079	-0.00227746	0.0229581
SRR20981666	-0.0236707	-0.00514671	-0.0101615	0.0109383	0.0160003	-0.0305648	-0.0942128	0.0142218	-0.0224914	-0.0133944	-0.0425961	0.087762	0.175859	0.100171	-0.00121233	0.00387727	0.00873248	0.00151377	-0.00358017	-0.0283686
SRR20981667	-0.0211554	-0.00476859	-0.0135405	0.0132034	0.0159722	-0.0305425	-0.0915137	0.0106482	-0.0223979	-0.0130702	-0.0405978	0.0866897	0.171372	0.106751	-0.00213177	0.00865587	0.00675951	-0.0102555	-0.00103255	-0.0231459
SRR2142163	-0.0510306	0.00617352	-0.00524814	-0.00148442	-0.00197175	0.00748604	0.000713905	-0.0056494	0.00160691	0.0096578	0.0100209	-0.00836612	-0.0165751	0.000182755	0.00739141	-0.0453044	0.0153119	-0.0779648	-0.0135857	-0.0444115
SRR2142269	-0.0524661	0.008473	-0.00558665	-0.00185782	0.000267673	0.0129185	-0.00404819	-0.00507686	0.00513672	0.00790271	0.00616633	-0.0124881	-0.0174012	-0.00692706	0.0106848	-0.0607507	0.0256854	-0.119318	-0.0266215	-0.0659112
SRR2142311	-0.0159943	-0.00387208	0.0189683	-0.00226401	0.0236833	0.00498815	-0.0142303	-0.00427059	0.0112801	0.000736383	-0.00966559	0.00237096	-0.0248801	0.00674568	0.00765611	-0.0324592	0.00742333	-0.0481844	-0.0075076	-0.0121364
SRR2142313	0.00340495	-0.00892158	0.00139993	0.012891	0.0137359	-0.0299337	-0.0670464	-0.00342284	0.00236939	-0.000204269	-0.0263103	0.0158696	-0.0410281	-0.00400126	0.0348791	-0.110166	0.0168304	0.0143097	0.00638408	0.132627
SRR24676339	0.022602	-0.020476	-0.00993071	0.00942447	-0.000758276	-0.00182868	-0.0157223	-0.0198665	0.0107876	0.013903	-0.0392631	0.0335519	-0.0225574	-0.0031705	0.00205651	-0.00717687	-0.00759049	-0.0140987	0.00273774	0.0363049
SRR24676341	0.0651739	0.151141	-0.0026086	-0.0130154	-0.00374583	0.00258068	0.00874732	0.00556096	-0.00933982	0.00664315	0.0207615	0.00833922	0.00366839	0.00309053	-5.27341e-05	-0.0063711	-0.000216016	-0.00664054	-0.00307512	0.0128465
SRR24676345	0.00460778	-0.0133735	-0.00015424	0.0192857	0.00983161	-0.0197487	-0.0228305	-0.007641	-0.0117344	0.063019	0.0189514	0.00866055	-0.00873327	0.0107803	0.00794239	-0.0492671	0.0080016	-0.00184842	-0.00518702	0.0219451
SRR3045342	-0.0325106	0.0011988	-0.00228142	0.0111917	0.0255749	-0.145223	0.0866384	0.00114418	-0.0043728	-0.00391351	0.00611724	-0.00134294	0.0056401	0.00866015	-0.00188154	-0.0041012	0.00487029	0.0148186	-0.00364636	-0.0163129
SRR3045676	-0.0379303	-3.41847e-05	-0.00160056	0.0125471	0.0419554	-0.208167	0.12131	0.00586908	-0.00207423	-0.035044	-0.00424343	0.00176834	0.00988209	-0.00896449	-0.0160162	0.0501382	-0.00518238	-0.02878	0.0133259	0.0395736
SRR3045847	-0.0327673	-0.000559773	-3.18645e-06	0.0122232	0.0324166	-0.160973	0.0993166	0.00374799	-0.00281451	-0.00413507	0.0068323	0.00376211	0.00540365	-0.00377079	-0.00306319	0.0237631	-0.00233892	-0.016284	0.00451525	0.0175081
SRR3046827	-0.0308477	-0.000823107	-0.00158282	0.0130384	0.0273115	-0.159023	0.106222	0.00302972	-0.00545662	0.00360208	0.0139097	-0.00432847	0.00389399	0.00773872	-0.00248613	-0.00407751	0.00204112	0.0139248	-0.00295217	-0.025188
SRR3046831	-0.0362871	0.00112281	-0.00184762	0.0134109	0.037236	-0.19809	0.128457	0.00789409	-0.00749324	-0.0101365	0.0106482	-0.00347196	0.00634562	0.00666072	-0.00233265	-0.00450617	-0.00286345	0.0401256	-0.00486937	-0.0314255
SRR3046832	-0.0350287	0.000972583	-0.000911031	0.0101821	0.0298736	-0.172433	0.110177	0.00346784	-0.00190099	-0.0172173	-0.00184738	0.00541081	0.0120553	0.0014337	-0.00845197	0.0288316	-0.000801341	-0.0123341	0.0079085	0.0207659
SRR3046833	-0.0369203	0.00218103	-0.00228857	0.00979938	0.0355811	-0.186792	0.114371	0.00343534	0.00191366	-0.0286393	-0.00877231	0.00043215	0.0110712	-0.00285245	-0.009434	0.0358972	-0.00209068	-0.0183663	0.00385404	0.0210579
SRR3046834	-0.0326671	0.000201877	-0.00163267	0.0127402	0.0346787	-0.174145	0.109413	0.00334918	-0.00477629	-0.0116707	-0.00165927	0.00644125	0.0127418	-0.00302778	-0.00544685	0.0305553	-0.00333597	-0.0167066	0.00564099	0.0212564
SRR3050542	-0.0385699	0.00155388	0.00148474	0.00967357	0.0336269	-0.175685	0.116158	0.00400717	0.00120118	-0.0250222	-0.00551531	0.00113409	0.00426818	-0.00641449	-0.0135333	0.0505671	-0.00272634	-0.0368058	0.00625005	0.0183305
SRR3050545	-0.0366618	0.00117882	-0.00204223	0.0106907	0.034409	-0.178295	0.111411	0.00682495	-0.00331649	-0.0191518	0.0021895	-0.00386654	0.00468514	0.00206775	-0.00112379	-0.00039411	-0.000472754	0.0190711	-0.00405199	-0.0198287
SRR3050548	-0.0331249	0.000757595	0.000248994	0.0104709	0.0331174	-0.167477	0.103227	0.00630661	-0.000906905	-0.016637	-0.00171666	-0.00510643	-0.00331681	0.00327247	-0.0028788	-0.00501869	0.00184431	0.0188226	-0.000869346	-0.014577
SRR3050550	-0.0347344	0.00102377	-0.00107413	0.0103951	0.0307254	-0.159288	0.0969884	0.00314573	-0.00280757	-0.0161815	-0.00102359	-0.0060862	0.00304327	0.00341441	-0.00514753	0.00466195	-0.00152199	0.0070228	-0.00212873	-0.0168268
SRR3900341	0.0548125	0.116607	-0.00457816	-0.000802433	-0.00980936	0.00345108	0.0248052	0.000740419	-0.0174092	0.0594959	0.0531259	0.00696948	0.0108255	0.00546328	-0.00144367	-0.000281984	0.003905	0.0016087	-0.00562543	-0.0104601
SRR3900343	0.0701393	0.151777	-0.00262189	-0.00902064	-0.00816456	0.00214013	0.0167078	0.00381526	-0.0120645	0.0338268	0.0342393	0.00469868	0.00620393	0.00304133	-0.00063598	-0.00316587	0.000924262	-0.000199211	-0.00317437	-0.00234435
SRR3952018	0.0651235	0.151685	-0.0020184	-0.0153128	-0.00357512	0.00173832	0.00428247	0.0072183	-0.00628522	-0.00414149	0.00785913	0.000217483	0.00400536	0.00307957	0.00309074	-0.00259507	-0.000659007	-0.00241694	0.00243911	0.00961795
SRR5131680	-0.00871628	-0.00974837	0.00717277	0.00286881	0.0273195	-0.0343652	-0.0866064	0.00818497	-0.0116945	0.0179684	0.0120624	-0.0660729	-0.149887	0.208505	-0.0284861	0.0694902	0.00979425	0.0160752	0.0154688	-0.00984805
SRR5131681	-0.00716895	-0.00978864	0.0109377	0.00322433	0.0360109	-0.0398917	-0.106465	0.012619	-0.0103175	0.0284772	0.0131518	-0.101447	-0.237006	0.340777	-0.0451808	0.10826	0.0167098	0.0164864	0.0149744	-0.0217557
SRR5131682	-0.00541092	-0.0101637	0.012959	0.00352614	0.0403578	-0.0446027	-0.116889	0.0129671	-0.00800972	0.0305025	0.0168986	-0.120694	-0.285791	0.415785	-0.0519659	0.134034	0.0208321	0.0176069	0.0182412	-0.0306275
SRR5131683	-0.00647465	-0.00913161	0.0110802	0.00371848	0.0382899	-0.0407646	-0.106451	0.0100075	-0.00859057	0.0258463	0.016378	-0.104852	-0.241378	0.352881	-0.0443537	0.117365	0.0156874	0.0211443	0.0185603	-0.0265355
SRR516118	0.0495606	-0.0655285	-0.11256	-0.262889	0.00813797	-0.00270936	0.0120468	0.0183486	-0.0116523	-0.00749946	0.0366969	-0.0234796	0.0225128	-0.00205877	0.00948135	0.00572463	0.221327	0.0113341	0.0165868	0.055891
SRR527809	0.047494	-0.0575718	-0.0895303	-0.194526	0.00332046	-0.0042378	0.011883	0.00857744	-0.00570038	0.00698588	0.0153966	0.00103849	0.00632095	0.0038582	0.00385023	-0.000195493	-0.056232	-0.00700264	-0.000939468	-0.0285425
SRR5469030	-0.0371902	-0.000392727	-0.0115864	0.0104146	0.0301405	-0.064304	-0.167734	0.0439982	-0.0637532	0.00808594	0.0774437	-0.0507514	-0.00134297	-0.119586	-0.00949696	0.0569288	-0.0160187	0.0117519	-0.000114062	-0.000234712
SRR5469031	-0.0347709	-0.0027138	-0.00928397	0.0095222	0.025622	-0.0596914	-0.150389	0.0386111	-0.0514109	0.00866956	0.0677089	-0.0436254	-0.00409824	-0.103651	-0.00774125	0.0510823	-0.013172	0.00338367	0.000437179	-0.000131247
SRR5469032	-0.0385944	-0.000199579	-0.010457	0.00878388	0.0268623	-0.061477	-0.158754	0.0411087	-0.0600298	0.00893423	0.0760677	-0.0485886	-0.0110042	-0.119788	-0.00576288	0.055973	-0.0204205	0.0164841	0.00527076	0.00482098
SRR6474869	0.0220449	-0.0281001	0.129523	-0.0229895	0.286073	0.10064	0.0500837	0.0263012	-0.0532089	-0.0123945	0.00151771	-0.00364257	0.0205463	-0.0138948	-0.000721784	0.0161004	-0.000189034	0.0128119	0.00531029	0.000591699
SRR6474870	0.0219125	-0.0287558	0.133345	-0.0222093	0.302879	0.109759	0.0547568	0.0262889	-0.0536861	-0.0152294	0.00141905	-0.0026953	0.0243658	-0.0129504	-0.00323266	0.0234285	-0.00561644	0.015578	0.00667921	0.00153323
SRR6474871	0.0214245	-0.0276242	0.128253	-0.0213155	0.283595	0.0978428	0.0503692	0.0274792	-0.0517999	-0.0113907	-0.000791737	-0.00500815	0.0151575	-0.00838634	-0.00354086	0.0150237	-0.00821734	0.015854	0.00616395	0.00375032
SRR6474872	0.0429691	-0.0349965	-0.0264264	0.042825	-0.0184896	0.0239691	0.0125892	0.0477325	-0.00592025	-0.0573393	0.0111372	-0.0201755	0.0116618	0.00360732	-0.00416651	-0.00802749	0.0020713	-0.00155148	0.0585941	-0.00850961
SRR6474873	0.0417607	-0.0327257	-0.0238786	0.0409131	-0.0135553	0.0208713	0.00900898	0.0399104	0.00334089	-0.0470248	-0.00595918	-0.00869858	0.00562205	0.000814912	-0.0235694	-0.00402603	0.0016987	-0.013105	0.0378185	-0.00100776
SRR6474874	0.043037	-0.0356745	-0.0256578	0.0466276	-0.0171193	0.026175	0.013947	0.0496504	-0.00496146	-0.0566983	0.00525637	-0.0153868	0.00812268	-0.00407887	-0.0233216	-0.0143713	-0.00376405	-0.00133402	0.0685522	-0.004834
SRR6474875	0.0423629	-0.0351675	-0.0247496	0.0470802	-0.0146324	0.0244887	0.0136153	0.0509384	-0.00792563	-0.0556143	0.0057789	-0.0153184	0.00397782	-0.00614086	-0.0268668	-0.0145022	0.00197543	-0.00364533	0.0524998	-0.00747549
SRR6474876	0.00441451	-0.00985488	0.0056469	0.00935976	0.0186654	-0.0186218	-0.0480336	-0.00528838	0.00537542	-0.000945441	-0.0247522	0.0107735	-0.0169232	0.00579019	0.0163621	-0.042975	0.00648483	0.00212506	0.00626175	0.0318638
SRR6474877	0.0229895	-0.0293657	0.129985	-0.0211613	0.294038	0.103971	0.056017	0.0233389	-0.0545303	-0.0130606	-0.00337354	-0.000426772	0.0209704	-0.014335	-0.00180334	0.0190954	-0.00584165	0.0138347	0.0044032	0.00565721
SRR6474878	0.0238029	-0.0190069	-0.0120609	0.0110015	0.00553566	-0.00267286	-0.0231519	-0.0204944	0.0124884	-0.00386875	-0.0482243	0.028529	-0.0155098	-0.0112458	0.00628126	0.000443342	-0.0124679	-0.00405553	0.0136389	0.0481678
SRR6474889	-0.0243676	-0.00427273	-0.0104143	0.0102855	0.0165161	-0.026521	-0.094931	0.0139446	-0.0234942	-0.0152185	-0.046946	0.0976411	0.19782	0.112299	-0.00513567	0.00603437	0.0122891	0.00144648	0.000428634	-0.0337468
SRR6474890	-0.0211469	-0.00581015	-0.0129642	0.0119412	0.0143202	-0.0266814	-0.0934716	0.0115915	-0.0205335	-0.0128858	-0.0406973	0.0914278	0.187963	0.110124	-0.00484518	-1.00242e-05	0.0105892	0.00152378	-0.00288746	-0.0259178
SRR6474891	-0.0256808	-0.0048614	-0.0148561	0.0129271	0.0156823	-0.024056	-0.10076	0.0155436	-0.0279928	-0.0169139	-0.0513104	0.102452	0.208665	0.127301	-0.00596419	0.00602799	0.0144324	-0.00614897	-0.00213871	-0.0351147
SRR6474892	-0.0248042	-0.00634525	-0.0145979	0.0139177	0.0182923	-0.0262244	-0.108297	0.0171595	-0.0295358	-0.013803	-0.045291	0.0965836	0.203212	0.118284	-0.00758217	0.00788187	0.00992235	-0.00509599	-0.00390467	-0.0293647
SRR6474893	-0.00381084	-0.00806164	0.00291131	0.0100467	0.0192536	-0.0347825	-0.0762422	-8.69867e-05	-0.000668837	-0.00945294	-0.0400277	0.0161765	-0.0497962	0.00799802	0.0439195	-0.134095	0.0175312	0.00797025	0.0293098	0.145453
SRR6474894	-0.00677503	-0.00651899	0.00064522	0.0119034	0.0196126	-0.0351361	-0.0674213	-0.00013661	0.00234851	-0.00859069	-0.033756	0.0138059	-0.042491	0.0103209	0.0366868	-0.119389	0.015529	0.000520504	0.028223	0.124416
SRR6474895	-0.0390213	0.00189781	-0.0114908	0.0108518	0.0304917	-0.0689058	-0.184599	0.0478593	-0.0710212	0.00735104	0.0920122	-0.060933	-0.000870099	-0.142761	-0.0124632	0.0678173	-0.025012	0.0197589	0.000920318	0.00699911
SRR6474896	-0.00817448	-0.00643475	0.00250692	0.0105583	0.020226	-0.033137	-0.0725967	0.00270536	-0.00159871	-0.0087359	-0.0248038	0.00340319	-0.0384128	-0.000744267	0.030899	-0.103026	0.0120602	0.00217897	0.0276612	0.10586
SRR6474897	-0.0407832	0.000135238	-0.00927198	0.0105644	0.0316678	-0.0648511	-0.174189	0.0490024	-0.0680483	0.00821378	0.0837889	-0.0534635	0.00228564	-0.137251	-0.0141617	0.0677454	-0.0237885	0.0258437	0.000687649	0.0105417
SRR6474899	0.0307975	-0.0223311	-0.0106315	0.011839	0.00451497	0.00230642	-0.0190833	-0.0249446	0.0147471	-0.00250185	-0.0523477	0.0364141	-0.0202358	-0.0110542	7.77071e-05	0.00535419	-0.0110676	-0.0188423	0.00404998	0.0468492
SRR6474900	-0.0529682	0.00818279	-0.00877177	-0.000937434	-0.00169453	0.0121047	-0.00411786	-0.00121167	0.00314555	-0.00324261	-0.00711299	0.00143087	-0.00699215	-0.00117385	0.00748682	-0.0179886	-0.00332821	0.0322719	9.82531e-05	0.000192736
SRR6474901	-0.0539637	0.00988912	-0.00999198	5.78262e-05	0.000679361	0.0103889	-0.000428472	-0.00537496	0.00659665	-0.00314463	-0.0133252	0.00492643	-0.00158028	0.00163179	0.00728559	-0.021446	-0.000844208	0.0262284	0.00321873	0.00377042
SRR6474902	-0.0945702	0.0230062	-0.0250789	-0.00507406	-0.0160309	0.0595346	0.0344993	-0.00139385	0.00559914	-0.00711369	-0.00522618	0.00335205	0.00337018	-0.00181738	-0.011278	0.0523884	-0.0149719	0.0352598	0.0171477	0.0423227
SRR6474903	-0.0938468	0.0222003	-0.0236909	-0.00584457	-0.0162065	0.0592314	0.0304146	-0.000999595	0.00773549	-0.00544168	-0.004061	0.00298951	0.00208097	-0.00523157	-0.00866422	0.0441406	-0.0107295	0.0244692	0.0139803	0.0343095
SRR6474904	-0.0935676	0.0217408	-0.0229877	-0.00492033	-0.017415	0.0568233	0.0269401	-0.00260955	0.00523366	-0.00719483	-0.00539703	0.00195491	0.00252205	-0.00380444	-0.00838932	0.0400787	-0.0100897	0.0265243	0.0121339	0.0306042
SRR6474905	-0.0951206	0.0236846	-0.0262034	-0.00621611	-0.0174974	0.0614677	0.0294379	-0.00327372	0.00556482	-0.0080287	-0.00372604	-0.000255221	0.00711278	-0.000255678	-0.0107393	0.0487816	-0.0139602	0.0375589	0.0212387	0.040544
SRR8442553	0.0383683	-0.0264454	-0.0149543	0.025167	-0.00775284	0.00646861	-0.00738688	-0.0254304	0.00799809	-0.0171787	-0.056489	0.030216	-0.0308997	-0.0251656	0.0145147	0.0377576	0.00466322	0.00557455	0.00356811	-0.00268175
SRR8442555	0.0379394	-0.0298868	-0.0180903	0.0294232	-0.00928988	0.00776392	-0.0120716	-0.0284026	0.0134594	-0.0226446	-0.0831765	0.0519748	-0.0408751	-0.0469099	0.0240182	0.0712948	0.0178403	0.0107626	-0.00999212	-0.0132829
SRR8442556	0.0212333	-0.0207333	-0.00174948	0.0164553	0.00557897	-0.00758179	0.00657011	-0.0224281	0.0118831	0.0692584	0.0116715	0.0217235	-0.00978733	-0.00798734	0.03805	-0.0174168	-0.000543909	-0.0181419	-0.015105	0.0256693
SRR8442557	0.037347	-0.0271156	-0.014616	0.024172	-0.00351919	0.00535784	-0.00897728	-0.0255275	0.01088	-0.0119498	-0.0594776	0.0380952	-0.0268941	-0.0277047	0.0207622	0.037996	0.0106109	0.00538139	-0.0100033	-0.0120579
SRR8442558	0.0379828	-0.0294238	-0.0175016	0.0265167	-0.00890243	0.00965799	-0.0121339	-0.0374704	0.0139551	-0.0198253	-0.0872646	0.0541766	-0.0435649	-0.048899	0.029541	0.0721687	0.0202513	0.0146558	-0.0110208	-0.0158955
SRR8442559	0.0361493	-0.026934	-0.0141889	0.0230347	-0.0061402	0.00730767	-0.0063369	-0.0269874	0.00926455	-0.0134693	-0.0539557	0.0360735	-0.0300052	-0.0219297	0.0138757	0.037292	0.0139001	0.00546178	-0.00399619	-0.0109323
SRR8442562	0.0328941	-0.0258334	-0.0152305	0.0249011	-0.00733513	0.00373101	0.000711745	-0.0228562	0.00158307	0.013438	-0.0289044	0.0297349	-0.0216757	-0.0233244	0.022715	0.0315246	0.00901425	0.00667553	-0.00319242	-0.0128335
SRR8442564	0.0344813	-0.0269512	-0.014835	0.0273673	-0.0087041	0.00344613	0.00523925	-0.0286813	0.00731052	0.0113671	-0.0429196	0.0371773	-0.0307891	-0.0366782	0.0350839	0.0630031	0.0367908	0.0216257	-0.0297904	-0.05829
SRR8442565	0.0364145	-0.0270544	-0.0178076	0.0310206	-0.0056421	0.00831274	-0.00367863	-0.0357755	0.0111389	-0.00925592	-0.0981668	0.0686688	-0.063153	-0.0690238	0.0806304	0.175551	0.106123	0.0702639	-0.135842	-0.231052
SRR8442566	0.0382373	-0.0301128	-0.019624	0.0315939	-0.00630031	0.00984021	-0.00581966	-0.0492627	0.0140822	-0.0219954	-0.129866	0.0899768	-0.0865329	-0.0985883	0.117762	0.229384	0.14482	0.0971303	-0.179063	-0.307717
SRR8442568	0.0333756	-0.02394	-0.013852	0.0254367	-0.0057233	0.00195505	-0.00865062	-0.0248303	0.0113049	-0.00702556	-0.0554966	0.0311125	-0.0230027	-0.0254722	0.0207346	0.036282	0.00800864	0.0123383	-0.000614812	0.00960404
SRR8442569	0.0333718	-0.0271976	-0.0170589	0.0321772	-0.00956186	0.00738167	0.00656468	-0.0392604	0.00788731	0.0108553	-0.0886229	0.0703949	-0.0691395	-0.0785398	0.107205	0.204301	0.128918	0.0857271	-0.169408	-0.286302
SRR8442572	0.0377713	-0.0284694	-0.0157669	0.0290334	-0.00509992	0.00658421	-0.00595121	-0.0375349	0.0112029	-0.0223586	-0.0988094	0.068471	-0.0617032	-0.0677535	0.0745619	0.143626	0.0903826	0.0616783	-0.102037	-0.185895
SRR8442577	0.0338285	-0.0250808	-0.012599	0.0207046	-0.00368032	0.00497415	-0.00943017	-0.0223827	0.00810957	-0.00202525	-0.0447322	0.0321677	-0.0176292	-0.0190776	0.00741855	0.00898853	-0.00142909	-0.00778617	0.0135878	0.0234013
SRR8442579	0.0369118	-0.0255785	-0.011155	0.0222774	0.00190137	0.00621353	-0.0154659	-0.0324309	0.0199097	-0.0100271	-0.0679496	0.0501665	-0.0375956	-0.0346276	0.0204271	0.0203954	0.00322706	-0.00586233	-0.000339218	0.0537745
SRR8442580	0.0354754	-0.0241384	-0.00915907	0.0229168	-0.000634849	0.00704838	-0.0109877	-0.0319572	0.016545	-0.00649421	-0.0648791	0.0488483	-0.0373014	-0.0355527	0.0196285	0.0232211	0.00696953	-0.00813596	-0.00418635	0.0505341
SRR8442581	0.0226743	-0.019834	0.00101375	0.0148556	0.00286665	-0.00583264	0.00563605	-0.0158246	0.0090756	0.0466029	0.00377017	0.0189179	-0.0118803	-0.00375932	0.0200578	-0.000568521	-0.000813884	-0.0018574	-0.00423214	0.0101978
SRR8442583	0.0339629	-0.0233973	-0.0106916	0.0185665	-0.00105503	0.00451254	-0.00451714	-0.0218028	0.00993387	0.00182284	-0.0464517	0.025416	-0.0274706	-0.0160726	0.0135494	0.0154607	-0.000835715	0.000261843	-0.00177946	0.0191217
SRR8442586	0.037934	-0.03162	-0.02399	0.0408828	-0.0149522	0.0162451	0.00878022	-0.472334	-0.206008	-0.16627	0.138162	-0.0927326	0.0497447	0.0300612	-0.00953186	-0.0165781	-0.00604284	0.000675255	-0.00270044	-0.00354564
SRR8442587	0.0313482	-0.0254363	-0.0145279	0.0298607	-0.0105454	0.00158306	0.00501553	-0.0289442	0.00172142	0.0282081	-0.0307521	0.0336372	-0.0187904	-0.019892	0.0314158	0.0352661	0.0110298	0.0145123	-0.00401528	-0.00467261
SRR8442591	0.0210646	-0.0184312	0.00119159	0.0176194	0.00775515	-0.00603081	0.0090371	-0.0174381	0.00204042	0.0520257	0.00391392	0.0153954	-0.00797732	0.000652634	0.0206196	-0.00926903	-0.00114841	-0.00558806	-0.0106637	0.0128173
SRR8442592	0.0364541	-0.0243128	-0.0151529	0.0235734	-0.00618502	0.00332104	0.00379747	-0.0266849	0.000143876	0.0120937	-0.0283564	0.0237576	-0.0207678	-0.0165655	0.00853088	0.0165902	0.00322519	0.00416501	-0.00128823	0.0121308
SRR8442593	0.0246476	-0.0195122	-0.00171347	0.014628	0.00559925	-0.00621559	-0.000481447	-0.0252684	0.0174996	0.0556692	-0.00497841	0.0249479	-0.0161919	-0.0101294	0.0394151	-0.0256085	-0.00257954	-0.0207822	-0.0175085	0.0371622
SRR8442594	0.0218928	-0.01755	0.011586	0.0140762	0.00720903	-0.0020899	0.00757206	-0.0206892	0.014283	0.0492436	0.0131067	0.0128927	-0.0124542	-0.00122748	0.0228317	-0.0137981	0.00231251	-0.00788044	-0.0112081	0.00744577
SRR8442595	0.0377566	-0.0317489	-0.0238393	0.0410279	-0.0149241	0.0158936	0.00909481	-0.471293	-0.205701	-0.164799	0.138755	-0.092797	0.0501039	0.030247	-0.00966257	-0.0164536	-0.00642341	0.000650326	-0.00259715	-0.00416462
SRR8442596	0.0381113	-0.0317398	-0.0240539	0.0409582	-0.015004	0.0162325	0.00875443	-0.472611	-0.206074	-0.166966	0.137888	-0.0929335	0.0498514	0.0301813	-0.00959297	-0.016535	-0.00599138	0.000649649	-0.00272108	-0.00375303
SRR8442597	0.035381	-0.0256926	-0.0151178	0.0252791	-0.0065196	0.00509857	-0.00144929	-0.0292309	0.000817979	0.0142257	-0.0299008	0.0249843	-0.0160739	-0.00890625	0.0145862	0.0164102	-0.00274577	0.00306675	0.00209325	0.0127763
SRR8442598	0.0345529	-0.025281	-0.0131008	0.0228446	-0.00660828	0.0056463	0.000602008	-0.029256	0.00371392	0.0115195	-0.0300467	0.0267918	-0.017504	-0.0205574	0.0082184	0.0136574	0.0063168	0.000157931	0.00252174	0.0207074
SRR8442600	0.0283105	-0.0214677	-0.0117375	0.0161849	-0.0042173	0.000437141	0.00177562	-0.0224946	0.0016209	0.0361947	-0.0168821	0.0269461	-0.0118333	-0.0129016	0.0154507	0.00097636	-0.0107555	-0.00722617	-0.0011947	0.0245679
SRR8442601	0.0313616	-0.0230803	-0.013819	0.0205131	-0.00744347	0.00097835	0.00781399	-0.0212765	0.00165789	0.0550235	-0.00685762	0.0283368	-0.011222	-0.00386147	0.0147996	0.00207643	-0.0182166	0.000159182	-0.00236852	0.0279489
SRR8442602	0.0385272	-0.031374	-0.0175643	0.0264035	-0.00782976	0.00945228	-0.00916256	-0.0339118	0.0127357	-0.0231762	-0.0850886	0.0531066	-0.0455786	-0.0493313	0.0249181	0.0752113	0.0139195	0.0136938	-0.01654	-0.0169545
SRR8442604	0.0340258	-0.0260116	-0.0135533	0.0158973	-0.00642378	0.00159607	0.00138858	-0.0264386	0.0106999	0.0349107	-0.0274333	0.0320571	-0.017724	-0.00595012	0.0201388	0.00102412	-0.0147602	-5.98971e-05	-0.00130815	0.0319295
SRR8698431	-0.0395344	0.00331578	-0.00622668	0.00150429	0.00631987	-0.00667888	-0.0141784	-0.00596249	0.00420213	0.0163936	-0.00619487	-0.000378253	-0.0173012	0.00536673	0.0232058	-0.111347	0.00225352	0.122791	-0.0138922	-0.0417574
SRR8698434	0.0216946	-0.0155171	0.0513467	-0.00671348	0.0396136	-0.00335652	-0.00715078	-0.0197992	0.0398624	0.0190643	-0.0234768	-0.00891573	-0.0500977	0.0129947	0.0133732	-0.087704	0.0203418	-0.05502	-0.00546172	0.013732
SRR8698435	-0.033889	0.00187922	-0.00226421	0.000602223	0.00953662	-0.0118238	-0.0155948	-0.00607458	0.00400255	0.0190241	-0.0101948	-0.000464136	-0.0244211	0.00550876	0.0349332	-0.185687	0.00585564	0.209972	-0.0197197	-0.0704987
SRR8698436	-0.0461382	0.0058752	-0.00699973	0.000460708	0.00253047	-0.00291075	-0.0083191	-0.00384747	-0.000398049	0.0185824	0.00068559	0.00151979	-0.00482237	-0.00145852	0.00961124	-0.0506509	0.000394113	0.0669469	-0.00420293	-0.0158041
SRR8698437	-0.0388617	0.00501529	-0.00513058	-0.00063122	0.00790598	-0.00307975	-0.0110444	-0.00202603	0.001843	0.0121155	-0.000656372	0.000937219	-0.00596599	-0.00206122	0.0114008	-0.0535334	-0.00453985	0.0660292	-0.00412195	-0.0130163
SRR8698438	-0.0338824	0.00143302	-0.00627777	0.00629353	0.0027273	-0.00825623	0.00594805	-0.00580368	0.00197752	0.028299	0.0137847	-0.000876132	-0.00306123	0.0104153	0.0155425	-0.0586435	0.00164226	0.0654316	-0.0117616	-0.0283027
SRR8698439	-0.0313356	0.000158868	-0.00724761	0.00798011	-7.86144e-06	-0.00667314	0.00307431	-0.00695363	-0.00471981	0.0431457	0.0145523	0.00107648	-0.0112493	0.0144548	0.0279019	-0.118416	0.00879715	0.126586	-0.0238363	-0.0555068
SRR8698440	-0.0411616	0.00451919	-0.00524913	-0.000866032	0.00723446	-0.00442022	-0.00795671	-0.00436107	0.00557356	0.00846254	-0.00245571	-0.00139582	-0.0110662	-0.00169756	0.010716	-0.0556571	0.000671515	0.0397904	-0.00534849	-0.0178104
SRR8698441	-0.04841	0.00765089	-0.00646109	6.68188e-05	-0.00175441	0.00362882	-0.00288205	-0.00519452	0.00149071	0.0120909	0.000250501	-0.0021107	-0.0091745	0.000663505	0.00818327	-0.0442567	-6.85101e-05	0.0539291	-0.00507884	-0.0170519
SRR8698442	-0.0350549	0.0026547	-0.00442697	0.0029311	0.0073137	-0.0115672	-0.0117215	-0.00377794	-0.00126702	0.0297017	0.00113175	0.00113068	-0.0194498	0.00200721	0.0316592	-0.164356	0.00560929	0.18668	-0.0220624	-0.0678997
SRR8698554	-0.00586101	-0.00619909	0.000498389	0.00605097	0.0149654	-0.0316707	-0.0587709	-0.00301736	-0.000609354	0.00544238	-0.0176655	0.0066331	-0.0265252	0.0182729	0.0210973	-0.0835264	0.0104118	0.0106199	0.016221	0.0621784
SRR896630	0.0473771	0.0224007	-0.00705847	0.022545	-0.00745306	-0.00280473	0.0245138	-0.0442863	0.0309316	0.231944	-0.0656273	-0.231025	0.117319	0.00173082	-0.0187782	0.0046737	0.0035847	0.0184794	-0.010249	-0.0468214
WB01	-0.0469371	0.00671313	-0.00357456	0.000796863	0.00570329	0.0149788	0.0103015	-0.00378914	0.00231941	0.00668799	0.00518329	-0.000655496	-0.00232245	-0.00796843	-0.00336275	0.0174015	-0.0059994	-0.0018981	0.00597345	0.0112869
WB02	-0.0543808	0.00911667	-0.00538555	0.00101276	0.000189802	0.023228	0.00160162	-0.00773395	0.00951207	0.00538998	-0.00312569	-0.00671765	-0.0172994	-0.00870512	0.00679968	-0.0524614	0.0231657	-0.134509	-0.0271741	-0.0580785
WB03	-0.0342427	0.00141743	0.00770274	-0.00317225	0.00740375	0.0198476	0.00582724	-0.0058986	0.0115797	0.00553687	0.00525974	0.00299739	-0.00599212	-0.0123484	0.000537387	-0.0105886	0.00267248	-0.0170279	-0.00471919	0.00189514
WB06	-0.0536977	0.00806805	-0.00456474	-0.000615321	-0.00228004	0.0232661	0.00470002	-0.00712744	0.00712295	0.00597889	-0.00210186	-0.00580316	-0.0159729	-0.00884393	0.00634802	-0.0514475	0.0217417	-0.128097	-0.0264117	-0.0573289
