# Supplementary material for: Genomic Insights into Post‐Domestication Expansion and Selection of Body Size in Ponies
Source: Adv Sci (Weinh). 2025 Feb 26;12(16):2413023. doi: 10.1002/advs.202413023 (PMC12021115; doi:10.1002/advs.202413023)
Supplement: Supplementary file 11 — Supporting Table 10 [file ADVS-12-2413023-s008.xlsx]

## Sheet: K = 4
Run	cluster1	cluster2	cluster3	cluster4
BS01	1e-05	0.997412	0.002568	1e-05
BS02	1e-05	0.978159	0.005791	0.01604
BS03	1e-05	0.990656	0.00802	0.001314
BS05	1e-05	0.988978	0.004016	0.006996
BS06	1e-05	0.995555	0.003506	0.000928
BS07	1e-05	0.992078	0.007902	1e-05
BS08	1e-05	0.988741	0.008802	0.002448
BS09	1e-05	0.981425	0.005582	0.012983
BS10	1e-05	0.982457	0.002384	0.015148
DB01	1e-05	0.998325	0.000582	0.001084
DB02	0.00105	0.977599	0.009277	0.012075
DB03	1e-05	0.987137	0.012843	1e-05
DB05	1e-05	0.99535	0.00463	1e-05
DB06	1e-05	0.993493	0.006487	1e-05
DB07	1e-05	0.99997	1e-05	1e-05
DB08	1e-05	0.995638	0.004342	1e-05
DB09	1e-05	0.987943	0.006638	0.005409
DB10	0.004975	0.985894	0.002041	0.007089
ERR1021816	1e-05	0.99997	1e-05	1e-05
ERR1021817	0.023805	0.803201	0.026057	0.146937
ERR1021818	1e-05	0.96073	1e-05	0.03925
ERR1021819	1e-05	0.99997	1e-05	1e-05
ERR1021820	1e-05	0.99997	1e-05	1e-05
ERR1021821	1e-05	0.99997	1e-05	1e-05
ERR1021822	1e-05	0.877158	0.024728	0.098104
ERR1021823	1e-05	0.999544	0.000436	1e-05
ERR1021824	1e-05	0.942609	0.007317	0.050064
ERR11283097	0.99997	1e-05	1e-05	1e-05
ERR1397960	1e-05	1e-05	1e-05	0.99997
ERR1397963	1e-05	1e-05	1e-05	0.99997
ERR1512897	0.460046	0.120711	1e-05	0.419233
ERR1527947	0.555562	0.333322	0.004118	0.106998
ERR1527948	0.556708	0.359425	1e-05	0.083856
ERR1527949	0.489928	0.411368	1e-05	0.098694
ERR1527950	0.547547	0.381445	1e-05	0.070998
ERR1527951	0.633301	0.227976	1e-05	0.138713
ERR1527952	1e-05	1e-05	1e-05	0.99997
ERR1527953	1e-05	1e-05	1e-05	0.99997
ERR1527954	1e-05	1e-05	1e-05	0.99997
ERR1527955	1e-05	1e-05	1e-05	0.99997
ERR1527956	0.122335	1e-05	1e-05	0.877645
ERR1527957	1e-05	1e-05	1e-05	0.99997
ERR1527958	1e-05	1e-05	1e-05	0.99997
ERR1527959	0.040775	1e-05	1e-05	0.959205
ERR1527961	1e-05	1.9e-05	1e-05	0.999961
ERR1527962	1e-05	1e-05	1e-05	0.99997
ERR1527963	0.002933	1e-05	1e-05	0.997047
ERR1527964	1e-05	1e-05	1e-05	0.99997
ERR1527965	1e-05	1e-05	1e-05	0.99997
ERR1527966	1e-05	0.413937	1e-05	0.586043
ERR1527967	0.643337	0.112936	1e-05	0.243717
ERR1527968	0.572923	0.230395	0.002467	0.194215
ERR1527969	0.58273	0.204501	1e-05	0.212759
ERR1527970	0.55911	0.231348	1e-05	0.209532
ERR1527971	1e-05	1e-05	1e-05	0.99997
ERR1527972	0.855513	1e-05	1e-05	0.144467
ERR1545178	0.72272	0.064109	1e-05	0.213161
ERR1545179	0.704384	0.06089	1e-05	0.234716
ERR1545180	0.753384	1e-05	1e-05	0.246596
ERR1545181	0.650397	0.110653	1e-05	0.23894
ERR1545182	0.671675	0.052556	1e-05	0.275759
ERR1545183	0.673117	0.071692	1e-05	0.255181
ERR1545184	0.715242	0.070303	1e-05	0.214445
ERR1545185	0.791218	0.058826	1e-05	0.149947
ERR1545186	0.710918	0.056276	1e-05	0.232797
ERR1545187	0.752545	0.049341	1e-05	0.198104
ERR1545190	0.702728	0.038668	1e-05	0.258594
ERR2179540	0.328163	1e-05	1e-05	0.671817
ERR2179541	1e-05	1e-05	1e-05	0.99997
ERR2179542	0.506697	0.315403	0.001259	0.176642
ERR2179543	0.126807	0.59053	0.00043	0.282233
ERR2179545	0.489812	0.315742	1e-05	0.194436
ERR2179546	0.363529	0.37583	1e-05	0.26063
ERR2179547	0.703585	0.102854	1e-05	0.193552
ERR2179548	0.785855	0.054721	1e-05	0.159414
ERR2179550	0.138594	0.5617	0.003389	0.296317
ERR2179552	0.045219	0.529607	0.006157	0.419017
ERR2179553	0.038773	0.413851	1e-05	0.547366
ERR2179554	0.055793	0.450639	1e-05	0.493558
ERR2179555	0.033738	0.435463	1e-05	0.530789
ERR2179556	0.670022	0.12498	1e-05	0.204987
ERR2203766	0.809495	0.072104	1e-05	0.118391
ERR2731055	0.644609	0.211405	1e-05	0.143976
ERR2731056	1e-05	0.99997	1e-05	1e-05
ERR2731057	0.025221	0.874028	0.001031	0.09972
ERR2731058	0.832119	1e-05	1e-05	0.167861
ERR2731060	0.760905	0.06014	1e-05	0.178945
ERR2731061	0.806282	0.013385	1e-05	0.180323
ERR3317814	0.534899	0.304539	1e-05	0.160552
ERR3628174	0.040697	1e-05	1e-05	0.959283
ERR793393	1e-05	0.881275	1e-05	0.118705
ERR863167	1e-05	0.881183	1e-05	0.118797
ERR868003	1e-05	0.99997	1e-05	1e-05
ERR868004	1e-05	0.99997	1e-05	1e-05
ERR953404	0.066598	0.784589	0.003847	0.144966
ERR953411	0.062975	0.386205	0.007698	0.543123
ERR953412	0.648634	0.148589	1e-05	0.202767
ERR953413	0.462942	0.251305	0.003195	0.282559
ERR978596	0.115459	1e-05	1e-05	0.884521
ERR978597	1e-05	1e-05	1e-05	0.99997
ERR978598	0.000847	1e-05	1e-05	0.999133
ERR978599	1e-05	1e-05	1e-05	0.99997
ERR978600	1e-05	1e-05	1e-05	0.99997
ERR978601	0.068896	1e-05	1e-05	0.931084
ERR978602	0.143777	1.2e-05	1e-05	0.856201
ERR978605	0.30267	1e-05	1e-05	0.69731
ERR978606	1e-05	1e-05	1e-05	0.99997
ERR978607	1e-05	1e-05	1e-05	0.99997
ERR978608	1e-05	1e-05	1e-05	0.99997
ERR979791	0.102677	1e-05	1e-05	0.897303
ERR979796	0.3517	0.360252	0.005774	0.282274
ERR979797	0.542041	0.234754	0.004597	0.218608
ERR979798	0.634963	0.163729	1e-05	0.201298
ERR979799	0.516689	0.223972	0.000797	0.258542
ERR979800	0.71666	0.128902	1e-05	0.154428
ERR979801	0.423808	1e-05	1e-05	0.576172
ERR979802	0.441131	1e-05	1e-05	0.558849
ERR979803	0.414016	1e-05	1e-05	0.585964
ERR982708	1e-05	1e-05	0.99997	1e-05
ERR982709	0.097726	1e-05	0.894968	0.007296
ERR982714	0.067703	0.048612	0.862337	0.021348
ERR982715	1e-05	1e-05	0.99997	1e-05
ERR982716	1e-05	1e-05	0.99997	1e-05
ERR982717	1e-05	1e-05	0.99997	1e-05
ERR982718	0.063635	1e-05	0.936345	1e-05
ERR982786	0.072298	0.782576	0.019954	0.125173
ERR982794	0.305861	0.454407	0.006534	0.233198
SRR1046129	0.59803	0.210689	1e-05	0.191271
SRR1046135	0.241052	0.485299	0.002267	0.271383
SRR1046147	0.758618	1e-05	1e-05	0.241362
SRR1046151	0.658907	0.091273	1e-05	0.24981
SRR1048526	0.147454	0.527559	0.016722	0.308265
SRR1055837	0.99997	1e-05	1e-05	1e-05
SRR1167031	1e-05	1e-05	0.99997	1e-05
SRR1167049	1e-05	1e-05	0.99997	1e-05
SRR12072881	1e-05	0.993365	0.002761	0.003864
SRR12072882	1e-05	0.981294	0.000101	0.018595
SRR12072883	1e-05	0.998825	0.001155	1e-05
SRR12072884	1e-05	0.978608	0.002215	0.019167
SRR12072885	1e-05	0.99997	1e-05	1e-05
SRR12072886	1e-05	0.99997	1e-05	1e-05
SRR12072887	1e-05	0.971413	0.004947	0.02363
SRR12072888	1e-05	0.99997	1e-05	1e-05
SRR12072889	1e-05	0.984632	1e-05	0.015348
SRR12072890	1e-05	0.999685	0.000295	1e-05
SRR12072891	1e-05	0.99997	1e-05	1e-05
SRR12072892	1e-05	0.951851	0.008207	0.039932
SRR12072893	1e-05	0.967311	0.006439	0.026241
SRR12072894	1e-05	0.99511	0.00487	1e-05
SRR12072895	1e-05	0.997866	0.002114	1e-05
SRR12072896	1e-05	0.967716	0.001861	0.030413
SRR12072897	1e-05	0.99997	1e-05	1e-05
SRR12719742	0.039644	0.77021	0.037474	0.152672
SRR12719743	1e-05	1e-05	0.99997	1e-05
SRR12719744	0.035057	0.771753	0.033105	0.160085
SRR12719745	1e-05	1e-05	0.99997	1e-05
SRR12719746	0.99997	1e-05	1e-05	1e-05
SRR12719747	0.99997	1e-05	1e-05	1e-05
SRR12719748	0.99997	1e-05	1e-05	1e-05
SRR12719749	0.99997	1e-05	1e-05	1e-05
SRR12719750	0.99997	1e-05	1e-05	1e-05
SRR12719751	0.99997	1e-05	1e-05	1e-05
SRR12719752	0.99997	1e-05	1e-05	1e-05
SRR12719753	0.999965	1e-05	1.5e-05	1e-05
SRR12719754	0.99997	1e-05	1e-05	1e-05
SRR12719755	0.064365	0.710765	0.029599	0.195271
SRR12719756	0.99997	1e-05	1e-05	1e-05
SRR12719759	1e-05	0.993035	0.006945	1e-05
SRR12719760	0.000209	0.987951	0.01183	1e-05
SRR12719761	1e-05	0.990445	0.009535	1e-05
SRR12719762	0.013673	0.98408	0.002236	1e-05
SRR12719763	1e-05	0.997522	0.002458	1e-05
SRR12719764	1e-05	0.984568	0.015412	1e-05
SRR12719765	1e-05	0.992627	0.007353	1e-05
SRR12719766	0.047877	0.767269	0.037754	0.1471
SRR12719767	1e-05	0.995949	0.004031	1e-05
SRR12719768	0.015227	0.903158	0.015976	0.065638
SRR12719769	0.012696	0.98117	0.006124	1e-05
SRR12719770	1e-05	0.931023	0.024526	0.044441
SRR12719771	0.001936	0.948888	0.018422	0.030754
SRR12719772	0.09119	0.744047	0.030609	0.134154
SRR12719773	0.039296	0.776008	0.033586	0.15111
SRR12719774	0.02014	0.777525	0.036083	0.166252
SRR12719775	0.0323	0.770147	0.034227	0.163326
SRR12719776	0.026341	0.786146	0.03053	0.156983
SRR12719778	0.031991	0.776022	0.036609	0.155377
SRR12719779	0.032619	0.780252	0.033545	0.153583
SRR12719780	0.044609	0.750203	0.036733	0.168455
SRR12719781	0.07641	0.738765	0.030045	0.154781
SRR12719782	0.030626	0.785158	0.032817	0.151399
SRR1564425	1e-05	1e-05	0.99997	1e-05
SRR1564427	1e-05	1e-05	0.99997	1e-05
SRR16979468	0.006687	0.988629	0.004674	1e-05
SRR16979469	0.004976	0.974799	0.010403	0.009822
SRR16979470	1e-05	0.982433	0.012023	0.005534
SRR16979471	0.023063	0.976917	1e-05	1e-05
SRR16979472	1e-05	0.99997	1e-05	1e-05
SRR16979474	1e-05	0.99997	1e-05	1e-05
SRR16979475	1e-05	0.99997	1e-05	1e-05
SRR16979476	1e-05	0.99997	1e-05	1e-05
SRR16979477	1e-05	0.99997	1e-05	1e-05
SRR16979478	0.028346	0.913901	0.004718	0.053036
SRR16979479	1e-05	0.99997	1e-05	1e-05
SRR16979480	1e-05	0.99997	1e-05	1e-05
SRR16979481	1e-05	0.99997	1e-05	1e-05
SRR16979482	1e-05	0.99997	1e-05	1e-05
SRR16979483	1e-05	0.99997	1e-05	1e-05
SRR16979484	1.4e-05	0.999966	1e-05	1e-05
SRR16979485	1e-05	0.99997	1e-05	1e-05
SRR16979486	1e-05	0.99997	1e-05	1e-05
SRR16979487	1e-05	0.99997	1e-05	1e-05
SRR16979488	1e-05	0.99997	1e-05	1e-05
SRR16979489	0.017241	0.960124	0.007508	0.015128
SRR16979490	1.5e-05	0.999965	1e-05	1e-05
SRR16979491	1e-05	0.999967	1.3e-05	1e-05
SRR16979492	1e-05	0.99997	1e-05	1e-05
SRR16979493	0.035249	0.937804	1e-05	0.026937
SRR16979494	1e-05	0.99997	1e-05	1e-05
SRR16979495	0.044028	0.869238	1e-05	0.086723
SRR16979496	1e-05	0.995903	1e-05	0.004077
SRR16979499	1e-05	0.99997	1e-05	1e-05
SRR16979500	0.003886	0.996094	1e-05	1e-05
SRR16979501	1e-05	0.99997	1e-05	1e-05
SRR16979502	1e-05	0.999517	0.000463	1e-05
SRR16979505	1e-05	0.99997	1e-05	1e-05
SRR16979506	1e-05	0.981954	0.006471	0.011565
SRR16979507	1e-05	0.99997	1e-05	1e-05
SRR16979508	1e-05	0.995117	0.000276	0.004597
SRR16979509	1e-05	0.99997	1e-05	1e-05
SRR16979510	1e-05	0.99852	0.00146	1e-05
SRR16979511	0.014818	0.951394	0.009449	0.02434
SRR16979513	1e-05	0.99997	1e-05	1e-05
SRR16979515	0.123073	0.692057	0.005977	0.178893
SRR16979516	0.113223	0.753223	0.013789	0.119764
SRR16979517	0.094295	0.756894	0.013155	0.135656
SRR16979519	0.0583	0.79093	0.017414	0.133356
SRR16979520	0.063932	0.78347	0.016019	0.13658
SRR16979521	0.06698	0.780986	0.013026	0.139008
SRR16979522	1e-05	0.99997	1e-05	1e-05
SRR16979523	0.017012	0.982968	1e-05	1e-05
SRR1769892	0.256464	0.42259	1e-05	0.320936
SRR1769893	0.262644	0.424556	1e-05	0.31279
SRR1769922	0.266873	0.440966	1e-05	0.292152
SRR1790681	0.198901	0.498256	1e-05	0.302833
SRR19364566	0.766298	0.07706	1e-05	0.156632
SRR19364567	0.99997	1e-05	1e-05	1e-05
SRR19364568	0.809726	0.035569	1e-05	0.154695
SRR19364569	0.471772	0.028371	1e-05	0.499847
SRR19364571	0.73262	0.089855	1e-05	0.177515
SRR19364576	0.364366	0.351932	1e-05	0.283691
SRR19364578	0.767091	0.065062	1e-05	0.167837
SRR19364579	0.476344	1e-05	1e-05	0.523636
SRR19364580	0.99997	1e-05	1e-05	1e-05
SRR19364581	0.99997	1e-05	1e-05	1e-05
SRR19364582	0.818268	0.036402	1e-05	0.14532
SRR19364583	0.99997	1e-05	1e-05	1e-05
SRR19364584	0.99997	1e-05	1e-05	1e-05
SRR19364585	0.99997	1e-05	1e-05	1e-05
SRR19364586	0.99997	1e-05	1e-05	1e-05
SRR19364587	0.99997	1e-05	1e-05	1e-05
SRR19364589	0.99997	1e-05	1e-05	1e-05
SRR19364591	0.46789	0.037974	1e-05	0.494126
SRR19364593	0.99997	1e-05	1e-05	1e-05
SRR19364596	0.079664	0.429607	0.004544	0.486185
SRR19364597	0.722565	0.081094	1e-05	0.19633
SRR19364598	0.354537	0.428528	1e-05	0.216926
SRR19364599	0.546798	0.2648	1e-05	0.188392
SRR19364601	0.640847	0.131987	1e-05	0.227156
SRR19364602	0.99997	1e-05	1e-05	1e-05
SRR19364603	0.99997	1e-05	1e-05	1e-05
SRR19364605	0.99997	1e-05	1e-05	1e-05
SRR19364610	0.483789	1e-05	1e-05	0.516191
SRR19364611	0.632647	0.215011	1e-05	0.152332
SRR19364613	0.99997	1e-05	1e-05	1e-05
SRR19364616	0.664338	0.121554	1e-05	0.214099
SRR19364617	0.798557	0.055865	1e-05	0.145568
SRR19364619	0.99997	1e-05	1e-05	1e-05
SRR19364621	0.99997	1e-05	1e-05	1e-05
SRR19364622	0.99997	1e-05	1e-05	1e-05
SRR19364623	0.372401	0.367943	1e-05	0.259646
SRR19364624	0.760654	0.056118	1e-05	0.183219
SRR19364625	0.745844	0.099689	1e-05	0.154457
SRR19364626	0.736346	0.087426	1e-05	0.176218
SRR19364627	0.99997	1e-05	1e-05	1e-05
SRR19364628	0.99997	1e-05	1e-05	1e-05
SRR19364629	0.99997	1e-05	1e-05	1e-05
SRR19364630	0.487923	0.014486	1e-05	0.497581
SRR19364631	0.767806	0.076916	1e-05	0.155268
SRR19364632	0.99997	1e-05	1e-05	1e-05
SRR19364641	0.99997	1e-05	1e-05	1e-05
SRR19364644	0.99997	1e-05	1e-05	1e-05
SRR19364645	0.99997	1e-05	1e-05	1e-05
SRR19364648	0.328399	0.450588	1e-05	0.221003
SRR19364650	0.706834	0.114688	1e-05	0.178468
SRR19364651	0.888608	0.032328	1e-05	0.079054
SRR19364654	0.99997	1e-05	1e-05	1e-05
SRR19364655	0.99997	1e-05	1e-05	1e-05
SRR19364656	0.74976	0.088601	1e-05	0.161629
SRR19364657	0.691672	0.114815	1e-05	0.193503
SRR19364658	0.99997	1e-05	1e-05	1e-05
SRR19364659	0.790038	0.03039	1e-05	0.179562
SRR19364660	0.790123	0.049952	1e-05	0.159915
SRR19364661	0.74856	0.078937	1e-05	0.172493
SRR20981598	0.626399	0.230175	1e-05	0.143416
SRR20981600	0.624522	0.231378	1e-05	0.14409
SRR20981601	0.043621	0.855378	0.019369	0.081633
SRR20981602	0.0379	0.870327	0.013629	0.078144
SRR20981604	0.041368	0.858534	0.014649	0.085449
SRR20981606	0.037595	0.865937	0.01422	0.082248
SRR20981608	0.034245	0.861172	0.018673	0.08591
SRR20981609	0.016289	0.983691	1e-05	1e-05
SRR20981610	1e-05	0.99997	1e-05	1e-05
SRR20981611	0.621362	0.245344	1e-05	0.133284
SRR20981612	1e-05	0.99997	1e-05	1e-05
SRR20981614	0.056564	0.871699	1e-05	0.071727
SRR20981615	0.117887	0.73773	0.017327	0.127056
SRR20981617	0.071783	0.789449	0.021885	0.116883
SRR20981620	0.048221	0.826873	0.017374	0.107532
SRR20981621	0.04819	0.804974	0.019598	0.127238
SRR20981622	0.627795	0.232926	1e-05	0.139269
SRR20981623	0.081869	0.777692	0.020084	0.120355
SRR20981624	0.084927	0.772807	0.021421	0.120846
SRR20981625	0.055575	0.805424	0.020061	0.118941
SRR20981627	0.056569	0.806244	0.022112	0.115075
SRR20981628	0.059868	0.816306	0.019693	0.104133
SRR20981629	0.030981	0.808732	0.02277	0.137518
SRR20981630	0.0466	0.815452	0.023874	0.114074
SRR20981631	0.048141	0.827282	0.024022	0.100555
SRR20981634	0.030707	0.828041	0.022201	0.119052
SRR20981635	0.032411	0.821369	0.021862	0.124358
SRR20981636	0.068371	0.804539	0.022646	0.104444
SRR20981637	0.141768	0.704048	0.016163	0.13802
SRR20981638	0.078191	0.780852	0.021513	0.119444
SRR20981641	0.020334	0.929485	0.00774	0.042441
SRR20981643	0.017111	0.948372	0.007941	0.026576
SRR20981651	0.142355	0.601786	0.011734	0.244124
SRR20981655	0.454443	0.443344	1e-05	0.102203
SRR20981657	0.123431	0.705801	0.015417	0.15535
SRR20981658	1e-05	1e-05	1e-05	0.99997
SRR20981659	1e-05	1e-05	1e-05	0.99997
SRR20981660	0.012483	0.970723	0.008268	0.008527
SRR20981661	0.044305	0.445437	1e-05	0.510248
SRR20981663	0.018747	0.945055	0.011532	0.024666
SRR20981664	0.016861	0.971668	0.003468	0.008003
SRR20981665	0.077744	0.465892	1e-05	0.456353
SRR20981666	0.485641	0.400704	0.000177	0.113478
SRR20981667	0.472151	0.427288	1e-05	0.100551
SRR2142163	0.713513	0.075804	1e-05	0.210673
SRR2142269	0.73768	0.055191	1e-05	0.207119
SRR2142311	0.375188	0.282172	1e-05	0.34263
SRR2142313	0.248893	0.532332	0.003779	0.214996
SRR24676339	0.103605	0.717319	0.029103	0.149973
SRR24676341	1e-05	0.99997	1e-05	1e-05
SRR24676345	0.199641	0.579828	1e-05	0.220521
SRR3045342	0.45382	0.004608	1e-05	0.541562
SRR3045676	0.426191	1e-05	1e-05	0.573789
SRR3045847	0.422144	1e-05	1e-05	0.577836
SRR3046827	0.429509	1e-05	1e-05	0.570471
SRR3046831	0.420613	1e-05	1e-05	0.579367
SRR3046832	0.445441	1e-05	1e-05	0.554539
SRR3046833	0.440323	1e-05	1e-05	0.559657
SRR3046834	0.425189	1e-05	1e-05	0.574791
SRR3050542	0.444448	1e-05	1e-05	0.555532
SRR3050545	0.442326	1e-05	1e-05	0.557654
SRR3050548	0.423111	1e-05	1e-05	0.576869
SRR3050550	0.447811	1e-05	1e-05	0.552169
SRR3900341	1e-05	0.99997	1e-05	1e-05
SRR3900343	1e-05	0.99997	1e-05	1e-05
SRR3952018	1e-05	0.99997	1e-05	1e-05
SRR5131680	0.319673	0.357945	0.010117	0.312265
SRR5131681	0.296047	0.343782	0.009322	0.35085
SRR5131682	0.278974	0.341234	0.00991	0.369882
SRR5131683	0.301955	0.350359	0.008735	0.338951
SRR516118	1e-05	0.986095	0.013885	1e-05
SRR527809	1e-05	0.976659	0.013669	0.009663
SRR5469030	0.619869	0.234613	1e-05	0.145507
SRR5469031	0.597258	0.243946	1e-05	0.158786
SRR5469032	0.624399	0.220852	1e-05	0.154739
SRR6474869	1e-05	1e-05	1e-05	0.99997
SRR6474870	1e-05	1e-05	1e-05	0.99997
SRR6474871	1e-05	1e-05	1e-05	0.99997
SRR6474872	0.01935	0.957445	0.006797	0.016408
SRR6474873	0.031536	0.925013	0.01257	0.030881
SRR6474874	0.024486	0.96834	0.001266	0.005908
SRR6474875	0.026642	0.932523	0.005395	0.03544
SRR6474876	0.246187	0.507556	1e-05	0.246248
SRR6474877	1e-05	1e-05	1e-05	0.99997
SRR6474878	0.135944	0.719752	0.016346	0.127958
SRR6474889	0.506658	0.38019	1e-05	0.113141
SRR6474890	0.477523	0.419778	0.000477	0.102222
SRR6474891	0.502462	0.412662	1e-05	0.084865
SRR6474892	0.497946	0.403219	0.001033	0.097802
SRR6474893	0.298723	0.459409	1e-05	0.241858
SRR6474894	0.33209	0.446956	1e-05	0.220944
SRR6474895	0.64007	0.230766	1e-05	0.129154
SRR6474896	0.352631	0.424597	1e-05	0.222761
SRR6474897	0.654353	0.186827	1e-05	0.15881
SRR6474899	0.075418	0.774294	0.023442	0.126846
SRR6474900	0.726923	0.143067	1e-05	0.13
SRR6474901	0.724798	0.145874	1e-05	0.129318
SRR6474902	0.99997	1e-05	1e-05	1e-05
SRR6474903	0.99997	1e-05	1e-05	1e-05
SRR6474904	0.99997	1e-05	1e-05	1e-05
SRR6474905	0.99997	1e-05	1e-05	1e-05
SRR8442553	0.017017	0.873239	0.016793	0.092951
SRR8442555	0.019982	0.892467	0.012256	0.075295
SRR8442556	0.056751	0.733731	0.00371	0.205808
SRR8442557	0.008351	0.885548	0.014233	0.091868
SRR8442558	0.015727	0.900265	0.01293	0.071077
SRR8442559	0.015104	0.877273	0.014161	0.093462
SRR8442562	0.017167	0.874904	0.014852	0.093077
SRR8442564	1e-05	0.88786	0.011573	0.100556
SRR8442565	0.016162	0.906891	0.013856	0.063091
SRR8442566	0.010523	0.918921	0.012607	0.057949
SRR8442568	0.042234	0.848212	0.015526	0.094028
SRR8442569	0.00625	0.914762	0.012969	0.066019
SRR8442572	0.009811	0.89057	0.017838	0.081782
SRR8442577	0.036278	0.846221	0.017623	0.099878
SRR8442579	0.009279	0.85735	0.019305	0.114066
SRR8442580	0.007198	0.848426	0.015355	0.129021
SRR8442581	0.051529	0.72091	0.009291	0.21827
SRR8442583	0.022129	0.84245	0.016537	0.118885
SRR8442586	1e-05	0.99997	1e-05	1e-05
SRR8442587	0.007633	0.888578	0.009973	0.093815
SRR8442591	0.067811	0.708934	0.010024	0.213231
SRR8442592	1e-05	0.912389	0.013516	0.074085
SRR8442593	0.05517	0.732857	0.008841	0.203131
SRR8442594	0.04824	0.671885	0.007107	0.272768
SRR8442595	1e-05	0.999039	0.000941	1e-05
SRR8442596	1e-05	0.999466	0.000514	1e-05
SRR8442597	0.003459	0.898318	0.014814	0.083409
SRR8442598	0.001528	0.886184	0.017481	0.094807
SRR8442600	0.044225	0.816792	0.021684	0.117299
SRR8442601	1e-05	0.882546	0.015881	0.101562
SRR8442602	0.00288	0.914773	0.008067	0.074279
SRR8442604	1e-05	0.863147	0.019552	0.11729
SRR8698431	0.590978	0.190479	1e-05	0.218533
SRR8698434	0.05124	0.363576	0.002134	0.58305
SRR8698435	0.551992	0.195818	0.001998	0.250192
SRR8698436	0.65858	0.141043	1e-05	0.200367
SRR8698437	0.592219	0.183225	0.003943	0.220613
SRR8698438	0.566276	0.240611	1e-05	0.193103
SRR8698439	0.539554	0.265981	1e-05	0.194456
SRR8698440	0.606112	0.171914	0.003548	0.218427
SRR8698441	0.669092	0.134114	1e-05	0.196784
SRR8698442	0.56074	0.199608	1e-05	0.239642
SRR8698554	0.32601	0.397715	0.006683	0.269593
SRR896630	1e-05	0.876591	0.001618	0.121781
WB01	0.66586	0.157278	1e-05	0.176852
WB02	0.753382	0.080124	1e-05	0.166484
WB03	0.543385	0.205484	1e-05	0.251121
WB06	0.740171	0.089361	1e-05	0.170459

## Sheet: K = 5
Run	cluster1	cluster2	cluster3	cluster4	cluster5
BS01	0.999956	1.4e-05	1e-05	1e-05	1e-05
BS02	0.99996	1e-05	1e-05	1e-05	1e-05
BS03	0.999959	1e-05	1.1e-05	1e-05	1e-05
BS05	0.99996	1e-05	1e-05	1e-05	1e-05
BS06	0.99996	1e-05	1e-05	1e-05	1e-05
BS07	0.99996	1e-05	1e-05	1e-05	1e-05
BS08	0.99996	1e-05	1e-05	1e-05	1e-05
BS09	0.99996	1e-05	1e-05	1e-05	1e-05
BS10	0.99996	1e-05	1e-05	1e-05	1e-05
DB01	0.99996	1e-05	1e-05	1e-05	1e-05
DB02	0.99996	1e-05	1e-05	1e-05	1e-05
DB03	0.99996	1e-05	1e-05	1e-05	1e-05
DB05	0.99996	1e-05	1e-05	1e-05	1e-05
DB06	0.99996	1e-05	1e-05	1e-05	1e-05
DB07	0.99996	1e-05	1e-05	1e-05	1e-05
DB08	0.99996	1e-05	1e-05	1e-05	1e-05
DB09	0.99996	1e-05	1e-05	1e-05	1e-05
DB10	0.99996	1e-05	1e-05	1e-05	1e-05
ERR1021816	0.99996	1e-05	1e-05	1e-05	1e-05
ERR1021817	0.828207	0.017092	0.01815	0.018415	0.118137
ERR1021818	0.99996	1e-05	1e-05	1e-05	1e-05
ERR1021819	0.99996	1e-05	1e-05	1e-05	1e-05
ERR1021820	0.99996	1e-05	1e-05	1e-05	1e-05
ERR1021821	0.99996	1e-05	1e-05	1e-05	1e-05
ERR1021822	0.904767	1e-05	0.017095	0.013393	0.064735
ERR1021823	0.99996	1e-05	1e-05	1e-05	1e-05
ERR1021824	0.996483	1e-05	1e-05	1e-05	0.003487
ERR11283097	1e-05	0.99996	1e-05	1e-05	1e-05
ERR1397960	1e-05	1e-05	1e-05	1e-05	0.99996
ERR1397963	1e-05	1e-05	1e-05	1e-05	0.99996
ERR1512897	0.127989	0.463709	1e-05	0.004193	0.404099
ERR1527947	0.371861	0.557347	0.000605	1e-05	0.070177
ERR1527948	0.394345	0.558525	1e-05	1e-05	0.047111
ERR1527949	0.455876	0.490139	1e-05	1e-05	0.053965
ERR1527950	0.425027	0.548067	1e-05	1e-05	0.026886
ERR1527951	0.27254	0.635923	1e-05	1e-05	0.091518
ERR1527952	1.8e-05	1e-05	1e-05	1e-05	0.999952
ERR1527953	1e-05	1e-05	1e-05	1e-05	0.99996
ERR1527954	1.1e-05	1e-05	1e-05	1e-05	0.999959
ERR1527955	1e-05	1e-05	1e-05	1e-05	0.99996
ERR1527956	1e-05	0.121901	1e-05	1e-05	0.878069
ERR1527957	1.1e-05	1e-05	1e-05	1e-05	0.999959
ERR1527958	1e-05	1e-05	1e-05	1e-05	0.99996
ERR1527959	1e-05	0.042036	1e-05	1e-05	0.957934
ERR1527961	1e-05	1e-05	1e-05	1e-05	0.99996
ERR1527962	1e-05	1e-05	1e-05	1e-05	0.99996
ERR1527963	1e-05	0.00086	1e-05	1e-05	0.99911
ERR1527964	1e-05	1.5e-05	1e-05	1e-05	0.999955
ERR1527965	1e-05	1e-05	1e-05	1e-05	0.99996
ERR1527966	0.442554	0.000401	1e-05	0.008361	0.548673
ERR1527967	0.115218	0.644666	1e-05	0.006581	0.233524
ERR1527968	0.250684	0.575163	0.000118	1e-05	0.174025
ERR1527969	0.226977	0.584103	1e-05	1e-05	0.1889
ERR1527970	0.249485	0.560713	1e-05	0.003419	0.186373
ERR1527971	1e-05	1e-05	1e-05	1e-05	0.99996
ERR1527972	1e-05	0.857229	1e-05	1e-05	0.142741
ERR1545178	0.07498	0.723663	1e-05	1e-05	0.201337
ERR1545179	0.069961	0.706107	1e-05	1e-05	0.223912
ERR1545180	0.001348	0.758207	1e-05	1e-05	0.240425
ERR1545181	0.113971	0.65235	1e-05	0.00582	0.227848
ERR1545182	0.063194	0.672822	1e-05	1e-05	0.263964
ERR1545183	0.078439	0.674423	1e-05	0.001712	0.245416
ERR1545184	0.079805	0.716721	1e-05	1e-05	0.203454
ERR1545185	0.064052	0.792803	1e-05	0.003074	0.140061
ERR1545186	0.066717	0.711585	1e-05	1e-05	0.221678
ERR1545187	0.056163	0.754941	1e-05	1e-05	0.188876
ERR1545190	0.054508	0.701966	1e-05	1e-05	0.243506
ERR2179540	1e-05	0.328971	1e-05	1e-05	0.670999
ERR2179541	1e-05	1e-05	1e-05	1e-05	0.99996
ERR2179542	0.329824	0.508767	1e-05	0.014194	0.147205
ERR2179543	0.53899	0.128539	1e-05	0.080374	0.252087
ERR2179545	0.321642	0.49223	1e-05	0.020666	0.165452
ERR2179546	0.378066	0.365486	1e-05	0.025559	0.230878
ERR2179547	0.121019	0.705406	1e-05	1e-05	0.173555
ERR2179548	0.07483	0.786679	1e-05	1e-05	0.138471
ERR2179550	0.525547	0.139942	1e-05	0.068959	0.265543
ERR2179552	0.504096	0.045807	0.002281	0.053125	0.394692
ERR2179553	0.435909	0.042184	1e-05	0.020678	0.501219
ERR2179554	0.45894	0.05918	1e-05	0.028644	0.453225
ERR2179555	0.452284	0.037261	1e-05	0.020492	0.489953
ERR2179556	0.135403	0.672257	1e-05	0.003431	0.188899
ERR2203766	0.086904	0.81065	1e-05	1e-05	0.102426
ERR2731055	0.198303	0.645633	1e-05	0.025279	0.130775
ERR2731056	1e-05	1e-05	1e-05	0.99996	1e-05
ERR2731057	0.481669	0.025142	0.001198	0.392568	0.099422
ERR2731058	0.006027	0.834101	1e-05	1e-05	0.159853
ERR2731060	0.067492	0.762716	1e-05	0.001623	0.16816
ERR2731061	0.020978	0.8079	1e-05	1e-05	0.171102
ERR3317814	0.262137	0.53784	1e-05	0.060825	0.139188
ERR3628174	1e-05	0.040145	1e-05	1e-05	0.959825
ERR793393	0.453782	1e-05	1e-05	0.420486	0.125712
ERR863167	0.453682	1e-05	1e-05	0.420499	0.125799
ERR868003	1e-05	1e-05	1.6e-05	0.999954	1e-05
ERR868004	1.9e-05	1e-05	1e-05	0.999951	1e-05
ERR953404	0.219103	0.06883	0.004333	0.550861	0.156874
ERR953411	0.362953	0.065178	0.004954	0.044557	0.522359
ERR953412	0.181425	0.653327	1e-05	1e-05	0.165228
ERR953413	0.236336	0.466952	0.001808	0.031637	0.263267
ERR978596	1e-05	0.113751	1e-05	1e-05	0.886219
ERR978597	1e-05	1e-05	1e-05	1e-05	0.99996
ERR978598	1e-05	1e-05	1e-05	1e-05	0.99996
ERR978599	1e-05	1e-05	1e-05	1e-05	0.99996
ERR978600	1e-05	1e-05	1e-05	1e-05	0.99996
ERR978601	1e-05	0.067911	1e-05	1e-05	0.932059
ERR978602	1e-05	0.142532	1e-05	1e-05	0.857438
ERR978605	1e-05	0.303697	1e-05	1e-05	0.696273
ERR978606	1.1e-05	1e-05	1e-05	1e-05	0.999959
ERR978607	1.1e-05	1e-05	1e-05	1e-05	0.999959
ERR978608	1e-05	1e-05	1e-05	1e-05	0.99996
ERR979791	1e-05	0.10231	1e-05	1e-05	0.89766
ERR979796	0.354235	0.35212	0.003017	0.028949	0.26168
ERR979797	0.242724	0.542547	0.002645	0.010481	0.201603
ERR979798	0.160657	0.635867	1e-05	0.013758	0.189708
ERR979799	0.236705	0.518485	1e-05	0.007313	0.237486
ERR979800	0.138434	0.717949	1e-05	1e-05	0.143596
ERR979801	1e-05	0.429096	1e-05	1e-05	0.570874
ERR979802	1e-05	0.44436	1e-05	1e-05	0.55561
ERR979803	1e-05	0.417432	1e-05	1e-05	0.582538
ERR982708	1e-05	1e-05	0.99996	1e-05	1e-05
ERR982709	1e-05	0.098861	0.895166	1e-05	0.005952
ERR982714	1e-05	0.068586	0.863288	0.04524	0.022875
ERR982715	1e-05	1e-05	0.99996	1e-05	1e-05
ERR982716	1e-05	1e-05	0.99996	1e-05	1e-05
ERR982717	1e-05	1.3e-05	0.999957	1e-05	1e-05
ERR982718	1e-05	0.063709	0.936261	1e-05	1e-05
ERR982786	0.78174	0.074756	0.013511	0.036116	0.093876
ERR982794	0.449455	0.309251	0.003984	0.03172	0.20559
SRR1046129	0.248758	0.601454	1e-05	1e-05	0.149768
SRR1046135	0.491032	0.242853	1e-05	0.028595	0.23751
SRR1046147	1e-05	0.76407	1e-05	1e-05	0.2359
SRR1046151	0.094323	0.661016	1e-05	0.005591	0.23906
SRR1048526	0.478621	0.148024	0.013219	0.07306	0.287076
SRR1055837	1e-05	0.999958	1.2e-05	1e-05	1e-05
SRR1167031	1e-05	1e-05	0.99996	1e-05	1e-05
SRR1167049	1e-05	1e-05	0.99996	1e-05	1e-05
SRR12072881	0.99996	1e-05	1e-05	1e-05	1e-05
SRR12072882	0.99996	1e-05	1e-05	1e-05	1e-05
SRR12072883	0.99996	1e-05	1e-05	1e-05	1e-05
SRR12072884	0.99996	1e-05	1e-05	1e-05	1e-05
SRR12072885	0.99996	1e-05	1e-05	1e-05	1e-05
SRR12072886	0.99996	1e-05	1e-05	1e-05	1e-05
SRR12072887	0.99996	1e-05	1e-05	1e-05	1e-05
SRR12072888	0.99996	1e-05	1e-05	1e-05	1e-05
SRR12072889	0.99996	1e-05	1e-05	1e-05	1e-05
SRR12072890	0.99996	1e-05	1e-05	1e-05	1e-05
SRR12072891	0.99996	1e-05	1e-05	1e-05	1e-05
SRR12072892	0.99996	1e-05	1e-05	1e-05	1e-05
SRR12072893	0.999951	1e-05	1e-05	1.9e-05	1e-05
SRR12072894	0.99996	1e-05	1e-05	1e-05	1e-05
SRR12072895	0.99996	1e-05	1e-05	1e-05	1e-05
SRR12072896	0.99996	1e-05	1e-05	1e-05	1e-05
SRR12072897	0.99996	1e-05	1e-05	1e-05	1e-05
SRR12719742	0.776468	0.037485	0.029159	0.034793	0.122095
SRR12719743	1e-05	1e-05	0.99996	1e-05	1e-05
SRR12719744	0.774516	0.031814	0.02534	0.038786	0.129543
SRR12719745	2e-05	1e-05	0.99995	1e-05	1e-05
SRR12719746	1e-05	0.99996	1e-05	1e-05	1e-05
SRR12719747	1e-05	0.999959	1.1e-05	1e-05	1e-05
SRR12719748	1e-05	0.99996	1e-05	1e-05	1e-05
SRR12719749	1e-05	0.99996	1e-05	1e-05	1e-05
SRR12719750	1e-05	0.99996	1e-05	1e-05	1e-05
SRR12719751	1e-05	0.99996	1e-05	1e-05	1e-05
SRR12719752	1e-05	0.99996	1e-05	1e-05	1e-05
SRR12719753	1e-05	0.99996	1e-05	1e-05	1e-05
SRR12719754	1e-05	0.99996	1e-05	1e-05	1e-05
SRR12719755	0.718632	0.062834	0.022911	0.029984	0.16564
SRR12719756	1e-05	0.99996	1e-05	1e-05	1e-05
SRR12719759	0.99996	1e-05	1e-05	1e-05	1e-05
SRR12719760	0.99996	1e-05	1e-05	1e-05	1e-05
SRR12719761	0.99996	1e-05	1e-05	1e-05	1e-05
SRR12719762	0.99996	1e-05	1e-05	1e-05	1e-05
SRR12719763	0.99996	1e-05	1e-05	1e-05	1e-05
SRR12719764	0.99996	1e-05	1e-05	1e-05	1e-05
SRR12719765	0.99996	1e-05	1e-05	1e-05	1e-05
SRR12719766	0.77943	0.046831	0.029661	0.0304	0.113677
SRR12719767	0.99996	1e-05	1e-05	1e-05	1e-05
SRR12719768	0.948606	0.009396	0.004306	1e-05	0.037681
SRR12719769	0.999957	1e-05	1.3e-05	1e-05	1e-05
SRR12719770	0.980368	1e-05	0.010316	1e-05	0.009296
SRR12719771	0.998173	1e-05	0.001797	1e-05	1e-05
SRR12719772	0.746735	0.089368	0.024156	0.036233	0.103508
SRR12719773	0.78707	0.038391	0.025926	0.028103	0.12051
SRR12719774	0.799757	0.016349	0.027637	0.022374	0.133883
SRR12719775	0.775924	0.029129	0.026454	0.032929	0.135564
SRR12719776	0.787309	0.025261	0.022814	0.039487	0.125129
SRR12719778	0.784836	0.028356	0.028224	0.034252	0.124331
SRR12719779	0.805567	0.03004	0.025431	0.019584	0.119378
SRR12719780	0.762157	0.042827	0.028942	0.028943	0.137132
SRR12719781	0.758342	0.073927	0.022454	0.021329	0.123948
SRR12719782	0.794188	0.02706	0.025021	0.035472	0.118259
SRR1564425	1e-05	1e-05	0.99996	1e-05	1e-05
SRR1564427	1e-05	1e-05	0.99996	1e-05	1e-05
SRR16979468	0.99996	1e-05	1e-05	1e-05	1e-05
SRR16979469	0.99996	1e-05	1e-05	1e-05	1e-05
SRR16979470	0.99996	1e-05	1e-05	1e-05	1e-05
SRR16979471	0.138756	0.038562	1e-05	0.802807	0.019865
SRR16979472	1e-05	1e-05	1e-05	0.99996	1e-05
SRR16979474	1e-05	1e-05	1e-05	0.99996	1e-05
SRR16979475	1e-05	1e-05	1.1e-05	0.999959	1e-05
SRR16979476	1.3e-05	0.016116	1e-05	0.983852	1e-05
SRR16979477	1e-05	1e-05	1e-05	0.99996	1e-05
SRR16979478	0.954739	0.02283	1e-05	1e-05	0.022411
SRR16979479	1.3e-05	1.1e-05	1.4e-05	0.999952	1e-05
SRR16979480	1e-05	1e-05	1e-05	0.99996	1e-05
SRR16979481	1e-05	1e-05	1e-05	0.99996	1e-05
SRR16979482	1.4e-05	1e-05	1e-05	0.999956	1e-05
SRR16979483	1.9e-05	1e-05	1e-05	0.999951	1e-05
SRR16979484	1e-05	1e-05	1e-05	0.99996	1e-05
SRR16979485	1e-05	1e-05	1e-05	0.99996	1e-05
SRR16979486	1e-05	1.3e-05	1e-05	0.999957	1e-05
SRR16979487	1e-05	1e-05	1e-05	0.99996	1e-05
SRR16979488	1e-05	1e-05	1e-05	0.99996	1e-05
SRR16979489	0.992496	0.007474	1e-05	1e-05	1e-05
SRR16979490	1.6e-05	1e-05	1e-05	0.999954	1e-05
SRR16979491	1e-05	1e-05	1e-05	0.99996	1e-05
SRR16979492	1e-05	1e-05	1e-05	0.99996	1e-05
SRR16979493	0.161882	0.043497	1e-05	0.745942	0.048669
SRR16979494	1e-05	1e-05	1e-05	0.99996	1e-05
SRR16979495	0.309764	0.054666	1e-05	0.535191	0.100369
SRR16979496	0.99996	1e-05	1e-05	1e-05	1e-05
SRR16979499	0.99996	1e-05	1e-05	1e-05	1e-05
SRR16979500	0.99996	1e-05	1e-05	1e-05	1e-05
SRR16979501	0.99996	1e-05	1e-05	1e-05	1e-05
SRR16979502	0.99996	1e-05	1e-05	1e-05	1e-05
SRR16979505	0.99996	1e-05	1e-05	1e-05	1e-05
SRR16979506	0.99996	1e-05	1e-05	1e-05	1e-05
SRR16979507	0.99996	1e-05	1e-05	1e-05	1e-05
SRR16979508	0.99996	1e-05	1e-05	1e-05	1e-05
SRR16979509	0.99996	1e-05	1e-05	1e-05	1e-05
SRR16979510	0.99996	1e-05	1e-05	1e-05	1e-05
SRR16979511	0.991004	0.00569	0.0001	0.003197	1e-05
SRR16979513	0.99996	1e-05	1e-05	1e-05	1e-05
SRR16979515	0.706883	0.119341	1e-05	0.024055	0.149711
SRR16979516	0.777693	0.108864	0.007835	0.015392	0.090215
SRR16979517	0.782957	0.090075	0.006838	0.016356	0.103774
SRR16979519	0.822381	0.053085	0.010807	0.015805	0.097922
SRR16979520	0.806522	0.059358	0.009193	0.022738	0.10219
SRR16979521	0.792819	0.063541	0.007002	0.029586	0.107052
SRR16979522	0.99996	1e-05	1e-05	1e-05	1e-05
SRR16979523	0.99996	1e-05	1e-05	1e-05	1e-05
SRR1769892	0.406704	0.256324	1e-05	0.037359	0.299603
SRR1769893	0.396481	0.262525	1e-05	0.045972	0.295012
SRR1769922	0.411556	0.267026	1e-05	0.047032	0.274377
SRR1790681	0.469483	0.198087	1e-05	0.048924	0.283497
SRR19364566	0.076902	0.768205	1e-05	0.007163	0.14772
SRR19364567	1e-05	0.99996	1e-05	1e-05	1e-05
SRR19364568	0.046918	0.810857	1e-05	1e-05	0.142205
SRR19364569	0.040513	0.475825	1e-05	1e-05	0.483643
SRR19364571	0.093746	0.734531	1e-05	0.005739	0.165974
SRR19364576	0.370601	0.368132	1e-05	0.016675	0.244582
SRR19364578	0.070842	0.769633	1e-05	0.003314	0.156201
SRR19364579	1e-05	0.483066	1e-05	1e-05	0.516904
SRR19364580	1e-05	0.99996	1e-05	1e-05	1e-05
SRR19364581	1e-05	0.999959	1e-05	1.1e-05	1e-05
SRR19364582	0.049094	0.818372	1e-05	1e-05	0.132514
SRR19364583	1e-05	0.999959	1e-05	1.1e-05	1e-05
SRR19364584	1e-05	0.999959	1e-05	1e-05	1e-05
SRR19364585	1e-05	0.99996	1e-05	1e-05	1e-05
SRR19364586	1e-05	0.99996	1e-05	1e-05	1e-05
SRR19364587	1e-05	0.99996	1e-05	1e-05	1e-05
SRR19364589	1e-05	0.99996	1e-05	1e-05	1e-05
SRR19364591	0.035798	0.47271	1e-05	0.010263	0.481219
SRR19364593	1e-05	0.99996	1e-05	1e-05	1e-05
SRR19364596	0.41165	0.081208	0.00137	0.043159	0.462613
SRR19364597	0.094066	0.724067	1e-05	1e-05	0.181847
SRR19364598	0.419633	0.358505	1e-05	0.038039	0.183813
SRR19364599	0.251716	0.549426	1e-05	0.029113	0.169735
SRR19364601	0.129499	0.642907	1e-05	0.011717	0.215867
SRR19364602	1e-05	0.99996	1e-05	1e-05	1e-05
SRR19364603	1e-05	0.99996	1e-05	1e-05	1e-05
SRR19364605	1e-05	0.99996	1e-05	1e-05	1e-05
SRR19364610	1e-05	0.490374	1e-05	1e-05	0.509596
SRR19364611	0.2519	0.637233	1e-05	1e-05	0.110847
SRR19364613	1e-05	0.99996	1e-05	1e-05	1e-05
SRR19364616	0.119624	0.666545	1e-05	0.012855	0.200965
SRR19364617	0.067065	0.799698	1e-05	1e-05	0.133216
SRR19364619	1e-05	0.99996	1e-05	1e-05	1e-05
SRR19364621	1e-05	0.99996	1e-05	1e-05	1e-05
SRR19364622	1e-05	0.99996	1e-05	1e-05	1e-05
SRR19364623	0.382809	0.377171	1e-05	0.021378	0.218631
SRR19364624	0.066443	0.762184	1e-05	1e-05	0.171354
SRR19364625	0.104624	0.7478	1e-05	0.005236	0.14233
SRR19364626	0.093505	0.738784	1e-05	0.00388	0.16382
SRR19364627	1e-05	0.99996	1e-05	1e-05	1e-05
SRR19364628	1e-05	0.99996	1e-05	1e-05	1e-05
SRR19364629	1e-05	0.99996	1e-05	1e-05	1e-05
SRR19364630	0.023405	0.492545	1e-05	0.001081	0.482959
SRR19364631	0.079503	0.769454	1e-05	0.005723	0.14531
SRR19364632	1e-05	0.99996	1e-05	1e-05	1e-05
SRR19364641	1e-05	0.99996	1e-05	1e-05	1e-05
SRR19364644	1e-05	0.99996	1e-05	1e-05	1e-05
SRR19364645	1e-05	0.99996	1e-05	1e-05	1e-05
SRR19364648	0.442238	0.332978	1e-05	0.037671	0.187103
SRR19364650	0.112143	0.709035	1e-05	0.012845	0.165968
SRR19364651	0.011482	0.891642	1e-05	0.017329	0.079536
SRR19364654	1e-05	0.99996	1e-05	1e-05	1e-05
SRR19364655	1e-05	0.99996	1e-05	1e-05	1e-05
SRR19364656	0.085531	0.752323	1e-05	0.009663	0.152474
SRR19364657	0.117377	0.694111	1e-05	0.008383	0.18012
SRR19364658	1e-05	0.99996	1e-05	1e-05	1e-05
SRR19364659	0.045087	0.790721	1e-05	1e-05	0.164172
SRR19364660	0.05819	0.791774	1e-05	1e-05	0.150016
SRR19364661	0.091466	0.750363	1e-05	1e-05	0.158152
SRR20981598	0.277102	0.628973	1e-05	1e-05	0.093905
SRR20981600	0.274634	0.62865	1e-05	1e-05	0.096697
SRR20981601	0.870103	0.042041	0.01105	0.033453	0.043353
SRR20981602	0.883261	0.03751	0.005648	0.031926	0.041655
SRR20981604	0.887009	0.038193	0.006544	0.021288	0.046966
SRR20981606	0.879039	0.038343	0.005488	0.032765	0.044365
SRR20981608	0.86224	0.033557	0.010503	0.043554	0.050146
SRR20981609	1e-05	0.038365	1e-05	0.961605	1e-05
SRR20981610	1e-05	1e-05	1e-05	0.99996	1e-05
SRR20981611	0.287626	0.626211	1e-05	1e-05	0.086144
SRR20981612	1e-05	0.034454	1e-05	0.965516	1e-05
SRR20981614	0.246915	0.061524	1e-05	0.609377	0.082175
SRR20981615	0.733515	0.118526	0.011624	0.044106	0.092229
SRR20981617	0.781588	0.071078	0.015173	0.049622	0.082539
SRR20981620	0.823654	0.046133	0.010485	0.048181	0.071547
SRR20981621	0.814368	0.047395	0.012507	0.040778	0.084952
SRR20981622	0.272221	0.632216	1e-05	1e-05	0.095543
SRR20981623	0.794038	0.082957	0.013301	0.035797	0.073907
SRR20981624	0.791381	0.086726	0.014434	0.0342	0.07326
SRR20981625	0.816779	0.053613	0.013831	0.036404	0.079373
SRR20981627	0.814675	0.054743	0.015244	0.037349	0.07799
SRR20981628	0.809567	0.059719	0.012867	0.049412	0.068435
SRR20981629	0.811066	0.030447	0.015464	0.0503	0.092722
SRR20981630	0.823252	0.045232	0.016417	0.038464	0.076636
SRR20981631	0.819556	0.046825	0.017708	0.049904	0.066006
SRR20981634	0.818869	0.028652	0.014986	0.053977	0.083515
SRR20981635	0.822237	0.032787	0.015095	0.048645	0.081236
SRR20981636	0.813468	0.067684	0.015068	0.037252	0.066528
SRR20981637	0.709968	0.139737	0.010306	0.036127	0.103862
SRR20981638	0.775087	0.077558	0.015116	0.04652	0.085719
SRR20981641	0.980619	0.019351	1e-05	1e-05	1e-05
SRR20981643	0.988402	0.010862	1e-05	0.000717	1e-05
SRR20981651	0.594305	0.143405	0.007615	0.042141	0.212534
SRR20981655	0.477933	0.455704	1e-05	0.004046	0.062307
SRR20981657	0.70409	0.124142	0.008588	0.041847	0.121333
SRR20981658	1e-05	1e-05	1e-05	1e-05	0.99996
SRR20981659	1e-05	1e-05	1e-05	1e-05	0.99996
SRR20981660	0.996307	0.003663	1e-05	1e-05	1e-05
SRR20981661	0.402418	0.047065	1e-05	0.06551	0.484997
SRR20981663	0.975457	0.0138	0.001313	0.00942	1e-05
SRR20981664	0.994558	0.005412	1e-05	1e-05	1e-05
SRR20981665	0.447215	0.078608	1e-05	0.045037	0.42913
SRR20981666	0.439732	0.485739	1e-05	1e-05	0.07451
SRR20981667	0.465378	0.47464	1e-05	0.000667	0.059305
SRR2142163	0.087785	0.713891	1e-05	1e-05	0.198304
SRR2142269	0.066179	0.738495	1e-05	1e-05	0.195306
SRR2142311	0.277017	0.376594	1e-05	0.022581	0.323798
SRR2142313	0.532893	0.251702	1e-05	0.036429	0.178967
SRR24676339	0.727877	0.104158	0.021817	0.027774	0.118374
SRR24676341	1e-05	1e-05	1e-05	0.99996	1e-05
SRR24676345	0.602852	0.201278	1e-05	0.012202	0.183658
SRR3045342	0.022082	0.454397	1e-05	1e-05	0.523501
SRR3045676	1e-05	0.431677	1e-05	1e-05	0.568293
SRR3045847	1e-05	0.428675	1e-05	1e-05	0.571295
SRR3046827	1e-05	0.433043	1e-05	1e-05	0.566927
SRR3046831	1e-05	0.425379	1e-05	1e-05	0.574591
SRR3046832	1e-05	0.450206	1e-05	1e-05	0.549764
SRR3046833	1e-05	0.444961	1e-05	1e-05	0.555009
SRR3046834	1e-05	0.430295	1e-05	1e-05	0.569675
SRR3050542	1e-05	0.448019	1e-05	1e-05	0.551951
SRR3050545	1e-05	0.446623	1.2e-05	1e-05	0.553345
SRR3050548	1e-05	0.42799	1e-05	1e-05	0.57198
SRR3050550	1e-05	0.452507	1e-05	1e-05	0.547463
SRR3900341	0.01505	1e-05	1e-05	0.98492	1e-05
SRR3900343	1e-05	1.3e-05	1e-05	0.987777	0.01219
SRR3952018	1e-05	1.2e-05	1e-05	0.999958	1e-05
SRR5131680	0.386863	0.321509	0.00638	0.008054	0.277194
SRR5131681	0.376578	0.300538	0.005912	0.006658	0.310314
SRR5131682	0.377861	0.283823	0.005862	0.004489	0.327965
SRR5131683	0.37845	0.306324	0.005165	0.009253	0.300807
SRR516118	0.99996	1e-05	1e-05	1e-05	1e-05
SRR527809	0.99996	1e-05	1e-05	1e-05	1e-05
SRR5469030	0.279831	0.621792	1e-05	1e-05	0.098357
SRR5469031	0.289556	0.598709	1e-05	1e-05	0.111716
SRR5469032	0.26249	0.627938	1e-05	1e-05	0.109552
SRR6474869	1e-05	1e-05	1e-05	1e-05	0.99996
SRR6474870	1e-05	1e-05	1e-05	1e-05	0.99996
SRR6474871	1e-05	1e-05	1e-05	1e-05	0.99996
SRR6474872	0.988203	0.010356	1e-05	0.001421	1e-05
SRR6474873	0.959141	0.027992	0.00413	0.008728	1e-05
SRR6474874	0.986427	0.013543	1e-05	1e-05	1e-05
SRR6474875	0.973557	0.023689	1e-05	0.002735	1e-05
SRR6474876	0.496231	0.24894	1e-05	0.041814	0.213005
SRR6474877	1e-05	1e-05	1e-05	1e-05	0.99996
SRR6474878	0.728529	0.13564	0.010254	0.030736	0.09484
SRR6474889	0.417538	0.507872	1e-05	1e-05	0.07457
SRR6474890	0.459166	0.477943	1e-05	0.000328	0.062552
SRR6474891	0.449326	0.50474	1e-05	1e-05	0.045914
SRR6474892	0.45307	0.498134	1e-05	1e-05	0.048776
SRR6474893	0.458298	0.302428	1e-05	0.034662	0.204602
SRR6474894	0.449781	0.336351	1e-05	0.029254	0.184605
SRR6474895	0.264459	0.645926	1e-05	0.006087	0.083518
SRR6474896	0.423991	0.357041	1e-05	0.030995	0.187964
SRR6474897	0.231485	0.657714	1e-05	1e-05	0.11078
SRR6474899	0.778301	0.075145	0.016871	0.037575	0.092108
SRR6474900	0.147807	0.728956	1e-05	0.00748	0.115747
SRR6474901	0.146782	0.727839	1e-05	0.013675	0.111694
SRR6474902	1e-05	0.99996	1e-05	1e-05	1e-05
SRR6474903	1e-05	0.99996	1e-05	1e-05	1e-05
SRR6474904	1e-05	0.999959	1e-05	1.1e-05	1e-05
SRR6474905	1e-05	0.99996	1e-05	1e-05	1e-05
SRR8442553	0.897961	0.013346	0.008411	0.025268	0.055014
SRR8442555	0.944601	0.015748	0.00093	0.007821	0.030899
SRR8442556	0.779983	0.049707	1e-05	1e-05	0.17029
SRR8442557	0.916113	0.002675	0.004872	0.02057	0.05577
SRR8442558	0.948085	0.009712	0.001965	0.010521	0.029717
SRR8442559	0.899549	0.013373	0.006544	0.024795	0.055738
SRR8442562	0.92782	0.011121	0.005484	1e-05	0.055566
SRR8442564	0.938466	1e-05	1e-05	1e-05	0.061504
SRR8442565	0.944619	0.011939	0.003322	0.021092	0.019027
SRR8442566	0.981206	0.008876	1e-05	0.004582	0.005326
SRR8442568	0.868115	0.039519	0.006563	0.029386	0.056415
SRR8442569	0.985002	1e-05	0.001934	1e-05	0.013043
SRR8442572	0.936198	0.007581	0.007414	0.009852	0.038954
SRR8442577	0.864263	0.032238	0.009782	0.027123	0.066594
SRR8442579	0.875952	0.006445	0.011165	0.028004	0.078433
SRR8442580	0.867455	0.002993	0.006996	0.029432	0.093125
SRR8442581	0.749138	0.048305	0.001398	0.014198	0.186961
SRR8442583	0.856195	0.01815	0.009339	0.031446	0.08487
SRR8442586	0.99996	1e-05	1e-05	1e-05	1e-05
SRR8442587	0.945127	0.000781	1e-05	1e-05	0.054072
SRR8442591	0.740903	0.06316	0.003493	0.008878	0.183565
SRR8442592	0.930728	1e-05	0.00434	0.026531	0.038391
SRR8442593	0.769107	0.049913	0.000267	0.00954	0.171173
SRR8442594	0.684972	0.043468	0.001975	0.023634	0.245951
SRR8442595	0.99996	1e-05	1e-05	1e-05	1e-05
SRR8442596	0.99996	1e-05	1e-05	1e-05	1e-05
SRR8442597	0.923342	1e-05	0.006732	0.022615	0.047301
SRR8442598	0.903476	1e-05	0.009848	0.026377	0.060289
SRR8442600	0.840578	0.039521	0.013816	0.022247	0.083837
SRR8442601	0.917268	1e-05	0.007618	0.013587	0.061517
SRR8442602	0.969142	1e-05	1e-05	0.003892	0.026946
SRR8442604	0.904306	1e-05	0.010933	0.00502	0.079731
SRR8698431	0.198319	0.593191	1e-05	0.007283	0.201197
SRR8698434	0.329508	0.05407	0.000496	0.052182	0.563743
SRR8698435	0.203051	0.55467	0.000533	0.01078	0.230965
SRR8698436	0.144567	0.660781	1e-05	0.008981	0.185661
SRR8698437	0.18118	0.594346	0.003205	0.015036	0.206234
SRR8698438	0.256263	0.566422	1e-05	0.001429	0.175876
SRR8698439	0.287859	0.539037	1e-05	1e-05	0.173084
SRR8698440	0.170485	0.608251	0.002222	0.015007	0.204036
SRR8698441	0.134193	0.671139	1e-05	0.010031	0.184627
SRR8698442	0.205305	0.562929	1e-05	0.01063	0.221125
SRR8698554	0.388008	0.330478	0.004904	0.034316	0.242295
SRR896630	0.587116	1e-05	1e-05	0.300472	0.112392
WB01	0.166712	0.667071	1e-05	1e-05	0.166196
WB02	0.088088	0.755047	1e-05	0.000264	0.156591
WB03	0.203505	0.544935	1e-05	0.012594	0.238956
WB06	0.099395	0.740591	1e-05	1e-05	0.159993

## Sheet: K = 6
Run	cluster1	cluster2	cluster3	cluster4	cluster5	cluster6
BS01	1e-05	0.99995	1e-05	1e-05	1e-05	1e-05
BS02	1e-05	0.99995	1e-05	1e-05	1e-05	1e-05
BS03	1e-05	0.99995	1e-05	1e-05	1e-05	1e-05
BS05	1e-05	0.99995	1e-05	1e-05	1e-05	1e-05
BS06	1e-05	0.99995	1e-05	1e-05	1e-05	1e-05
BS07	1e-05	0.99995	1e-05	1e-05	1e-05	1e-05
BS08	1e-05	0.99995	1e-05	1e-05	1e-05	1e-05
BS09	1e-05	0.99995	1e-05	1e-05	1e-05	1e-05
BS10	1e-05	0.996524	1e-05	1e-05	0.003436	1e-05
DB01	0.001826	0.998134	1e-05	1e-05	1e-05	1e-05
DB02	1e-05	0.987755	1e-05	1e-05	0.012205	1e-05
DB03	1e-05	0.99995	1e-05	1e-05	1e-05	1e-05
DB05	1e-05	0.99995	1e-05	1e-05	1e-05	1e-05
DB06	1e-05	0.99995	1e-05	1e-05	1e-05	1e-05
DB07	1e-05	0.99995	1e-05	1e-05	1e-05	1e-05
DB08	1e-05	0.99995	1e-05	1e-05	1e-05	1e-05
DB09	0.003005	0.996955	1e-05	1e-05	1e-05	1e-05
DB10	0.004913	0.995047	1e-05	1e-05	1e-05	1e-05
ERR1021816	1e-05	0.99995	1e-05	1e-05	1e-05	1e-05
ERR1021817	1e-05	0.767597	0.090867	0.015674	0.107565	0.018287
ERR1021818	1e-05	0.99995	1e-05	1e-05	1e-05	1e-05
ERR1021819	1e-05	0.99995	1e-05	1e-05	1e-05	1e-05
ERR1021820	1e-05	0.99995	1e-05	1e-05	1e-05	1e-05
ERR1021821	1e-05	0.99995	1e-05	1e-05	1e-05	1e-05
ERR1021822	1e-05	0.861765	0.061655	0.01133	0.047469	0.017772
ERR1021823	1e-05	0.99995	1e-05	1e-05	1e-05	1e-05
ERR1021824	1e-05	0.99995	1e-05	1e-05	1e-05	1e-05
ERR11283097	0.99995	1e-05	1e-05	1e-05	1e-05	1e-05
ERR1397960	1e-05	1e-05	0.99995	1e-05	1e-05	1e-05
ERR1397963	1e-05	1e-05	0.99995	1e-05	1e-05	1e-05
ERR1512897	0.074508	1e-05	1e-05	1e-05	0.925452	1e-05
ERR1527947	0.177579	0.086533	1e-05	1e-05	0.735858	1e-05
ERR1527948	0.186063	0.059889	1e-05	1e-05	0.754018	1e-05
ERR1527949	0.082131	0.070443	1e-05	1e-05	0.847396	1e-05
ERR1527950	0.130451	1e-05	1e-05	1e-05	0.869509	1e-05
ERR1527951	1e-05	1e-05	1e-05	1e-05	0.99995	1e-05
ERR1527952	1e-05	1e-05	0.99995	1e-05	1e-05	1e-05
ERR1527953	0.040214	1e-05	0.959746	1e-05	1e-05	1e-05
ERR1527954	1e-05	1e-05	0.99995	1e-05	1e-05	1e-05
ERR1527955	1e-05	1e-05	0.99995	1e-05	1e-05	1e-05
ERR1527956	0.158835	1e-05	0.841125	1e-05	1e-05	1e-05
ERR1527957	0.050047	1e-05	0.949913	1e-05	1e-05	1e-05
ERR1527958	1e-05	1e-05	0.99995	1e-05	1e-05	1e-05
ERR1527959	0.003717	2e-05	0.890607	1e-05	0.105637	1e-05
ERR1527961	1e-05	1e-05	0.999945	1.4e-05	1.1e-05	1e-05
ERR1527962	0.045718	1e-05	0.954242	1e-05	1e-05	1e-05
ERR1527963	0.045587	1e-05	0.954373	1e-05	1e-05	1e-05
ERR1527964	1e-05	1e-05	0.99995	1e-05	1e-05	1e-05
ERR1527965	1.3e-05	1e-05	0.999947	1e-05	1e-05	1e-05
ERR1527966	1e-05	0.343231	0.442656	0.008874	0.205219	1e-05
ERR1527967	0.542194	0.059258	0.196979	0.005384	0.196175	1e-05
ERR1527968	0.324058	0.122292	0.068059	1e-05	0.48557	1e-05
ERR1527969	0.305799	0.06324	0.088527	1e-05	0.542413	1e-05
ERR1527970	0.295445	0.092904	0.097365	1e-05	0.514266	1e-05
ERR1527971	0.015402	1e-05	0.984558	1e-05	1e-05	1e-05
ERR1527972	0.781128	1.9e-05	0.09502	1e-05	0.123812	1e-05
ERR1545178	0.574153	1e-05	0.146155	1e-05	0.279661	1e-05
ERR1545179	0.54437	1e-05	0.159686	1e-05	0.295914	1e-05
ERR1545180	0.559999	1e-05	0.112814	1e-05	0.327157	1e-05
ERR1545181	0.489622	0.03874	0.164177	0.002863	0.304588	1e-05
ERR1545182	0.524722	1e-05	0.189557	1e-05	0.285691	1e-05
ERR1545183	0.558506	0.021304	0.183127	0.001066	0.235987	1e-05
ERR1545184	0.568483	0.009523	0.141135	1e-05	0.28084	1e-05
ERR1545185	0.63602	0.003959	0.07265	0.000137	0.287223	1e-05
ERR1545186	0.586598	1e-05	0.168076	1e-05	0.245296	1e-05
ERR1545187	0.605865	1.1e-05	0.116848	1e-05	0.277255	1e-05
ERR1545190	0.572505	1e-05	0.18521	1e-05	0.242255	1e-05
ERR2179540	0.320034	1e-05	0.614674	1e-05	0.065262	1e-05
ERR2179541	1e-05	1e-05	0.99995	1e-05	1e-05	1e-05
ERR2179542	0.206224	0.151404	0.073657	0.008285	0.56042	1e-05
ERR2179543	0.008311	0.418273	0.194622	0.078845	0.299939	1e-05
ERR2179545	0.295254	0.208145	0.090082	0.019681	0.386828	1e-05
ERR2179546	0.157708	0.253413	0.12128	0.02281	0.44478	1e-05
ERR2179547	0.565321	0.052308	0.11431	1e-05	0.26804	1e-05
ERR2179548	0.634836	0.008334	0.076928	1e-05	0.279882	1e-05
ERR2179550	0.003624	0.389035	0.204717	0.06866	0.333328	0.000635
ERR2179552	1e-05	0.417963	0.361402	0.052088	0.166098	0.002438
ERR2179553	1e-05	0.30084	0.43963	0.021744	0.237766	1e-05
ERR2179554	1e-05	0.331637	0.397667	0.028812	0.241864	1e-05
ERR2179555	1e-05	0.321788	0.428903	0.021053	0.228236	1e-05
ERR2179556	0.493505	0.055118	0.119919	0.002594	0.328854	1e-05
ERR2203766	0.622514	1e-05	0.052824	1e-05	0.324632	1e-05
ERR2731055	0.496749	0.142882	0.064143	0.022775	0.27344	1e-05
ERR2731056	1e-05	1e-05	1e-05	0.99995	1e-05	1e-05
ERR2731057	1e-05	0.398538	0.119978	0.390943	0.088327	0.002205
ERR2731058	0.690286	1e-05	0.100203	1e-05	0.209482	1e-05
ERR2731060	0.620734	1e-05	0.133221	1e-05	0.246014	1e-05
ERR2731061	0.689123	1e-05	0.113225	1e-05	0.197622	1e-05
ERR3317814	0.267403	0.122955	0.061582	0.056221	0.491828	1e-05
ERR3628174	0.072949	1.3e-05	0.927008	1e-05	1e-05	1e-05
ERR793393	1e-05	0.394196	0.17923	0.426544	1e-05	1e-05
ERR863167	1e-05	0.394039	0.179364	0.426566	1e-05	1e-05
ERR868003	1e-05	1e-05	1.1e-05	0.999949	1e-05	1e-05
ERR868004	1e-05	1e-05	1e-05	0.99995	1e-05	1e-05
ERR953404	1e-05	0.152932	0.130204	0.548656	0.163575	0.004623
ERR953411	1e-05	0.261939	0.461575	0.042381	0.229095	0.005
ERR953412	0.052357	1.3e-05	1e-05	1e-05	0.9476	1e-05
ERR953413	0.17724	0.119934	0.103714	0.024889	0.574212	1e-05
ERR978596	0.154696	1e-05	0.845264	1e-05	1e-05	1e-05
ERR978597	1e-05	1e-05	0.99995	1e-05	1e-05	1e-05
ERR978598	0.053052	1e-05	0.946908	1e-05	1e-05	1e-05
ERR978599	0.000785	1e-05	0.999175	1e-05	1e-05	1e-05
ERR978600	0.037703	1e-05	0.962257	1e-05	1e-05	1e-05
ERR978601	0.10331	1e-05	0.89665	1e-05	1e-05	1e-05
ERR978602	0.170924	1e-05	0.829036	1e-05	1e-05	1e-05
ERR978605	0.28373	1e-05	0.640441	1e-05	0.0758	1e-05
ERR978606	1e-05	1e-05	0.99995	1e-05	1e-05	1e-05
ERR978607	1e-05	1e-05	0.99995	1e-05	1e-05	1e-05
ERR978608	1e-05	1e-05	0.999949	1e-05	1.1e-05	1e-05
ERR979791	0.138331	1e-05	0.861629	1e-05	1e-05	1e-05
ERR979796	0.153802	0.244214	0.148523	0.02623	0.424711	0.00252
ERR979797	0.358177	0.159168	0.099831	0.008708	0.371837	0.002277
ERR979798	0.46168	0.096841	0.095317	0.011708	0.334445	1e-05
ERR979799	0.25295	0.096051	0.111579	0.001911	0.537499	1e-05
ERR979800	0.569704	0.088082	0.067086	1e-05	0.275107	1e-05
ERR979801	1e-05	1e-05	1e-05	1e-05	0.99995	1e-05
ERR979802	1e-05	1e-05	1e-05	1e-05	0.99995	1e-05
ERR979803	1e-05	1e-05	1e-05	1e-05	0.99995	1e-05
ERR982708	1e-05	1e-05	1.2e-05	1e-05	1e-05	0.999948
ERR982709	0.072795	1e-05	1e-05	1e-05	0.036297	0.890879
ERR982714	0.055859	1e-05	1e-05	0.044812	0.036849	0.862459
ERR982715	1.4e-05	1e-05	1e-05	1e-05	1e-05	0.999946
ERR982716	1e-05	1e-05	1e-05	1e-05	1e-05	0.99995
ERR982717	1e-05	1e-05	1e-05	1e-05	1e-05	0.99995
ERR982718	0.0668	1.2e-05	1e-05	1e-05	1e-05	0.933158
ERR982786	0.007307	0.692325	0.08619	0.03332	0.166947	0.013913
ERR982794	0.03895	0.290742	0.118018	0.025995	0.525176	0.001119
SRR1046129	0.00223	1e-05	1e-05	1e-05	0.99773	1e-05
SRR1046135	1e-05	0.308709	0.154709	0.023753	0.51281	1e-05
SRR1046147	0.563765	1e-05	0.12325	1e-05	0.312955	1e-05
SRR1046151	0.502189	0.015577	0.175051	0.00394	0.303232	1e-05
SRR1048526	0.033729	0.365842	0.252691	0.072257	0.262293	0.013188
SRR1055837	0.99995	1e-05	1e-05	1e-05	1e-05	1e-05
SRR1167031	1e-05	1e-05	1e-05	1e-05	1e-05	0.99995
SRR1167049	1e-05	1.2e-05	1.3e-05	1e-05	1e-05	0.999945
SRR12072881	1e-05	0.99995	1e-05	1e-05	1e-05	1e-05
SRR12072882	1e-05	0.99995	1e-05	1e-05	1e-05	1e-05
SRR12072883	1e-05	0.999942	1.8e-05	1e-05	1e-05	1e-05
SRR12072884	1e-05	0.99995	1e-05	1e-05	1e-05	1e-05
SRR12072885	1e-05	0.99995	1e-05	1e-05	1e-05	1e-05
SRR12072886	1e-05	0.99995	1e-05	1e-05	1e-05	1e-05
SRR12072887	1e-05	0.99995	1e-05	1e-05	1e-05	1e-05
SRR12072888	1e-05	0.99995	1e-05	1e-05	1e-05	1e-05
SRR12072889	1e-05	0.99995	1e-05	1e-05	1e-05	1e-05
SRR12072890	1e-05	0.99995	1e-05	1e-05	1e-05	1e-05
SRR12072891	1e-05	0.99995	1e-05	1e-05	1e-05	1e-05
SRR12072892	1e-05	0.984645	0.015315	1e-05	1e-05	1e-05
SRR12072893	1e-05	0.99995	1e-05	1e-05	1e-05	1e-05
SRR12072894	1e-05	0.99995	1e-05	1e-05	1e-05	1e-05
SRR12072895	1e-05	0.99995	1e-05	1e-05	1e-05	1e-05
SRR12072896	1e-05	0.99995	1e-05	1e-05	1e-05	1e-05
SRR12072897	1e-05	0.99995	1e-05	1e-05	1e-05	1e-05
SRR12719742	0.003717	0.642561	0.194035	0.03529	0.093549	0.030847
SRR12719743	1e-05	1e-05	1e-05	1e-05	1e-05	0.99995
SRR12719744	1e-05	0.618454	0.20211	0.039839	0.112225	0.027361
SRR12719745	1e-05	1e-05	1e-05	1e-05	1e-05	0.99995
SRR12719746	0.99995	1e-05	1e-05	1e-05	1e-05	1e-05
SRR12719747	0.999947	1e-05	1e-05	1.3e-05	1e-05	1e-05
SRR12719748	0.99995	1e-05	1e-05	1e-05	1e-05	1e-05
SRR12719749	0.99995	1e-05	1e-05	1e-05	1e-05	1e-05
SRR12719750	0.99995	1e-05	1e-05	1e-05	1e-05	1e-05
SRR12719751	0.99995	1e-05	1e-05	1e-05	1e-05	1e-05
SRR12719752	0.999941	1e-05	1e-05	1.9e-05	1e-05	1e-05
SRR12719753	0.99995	1e-05	1e-05	1e-05	1e-05	1e-05
SRR12719754	0.99995	1e-05	1e-05	1e-05	1e-05	1e-05
SRR12719755	0.007909	0.587828	0.199791	0.030696	0.149502	0.024274
SRR12719756	0.99995	1e-05	1e-05	1e-05	1e-05	1e-05
SRR12719759	1e-05	0.157693	0.842267	1e-05	1e-05	1e-05
SRR12719760	1e-05	0.19637	0.80359	1e-05	1e-05	1e-05
SRR12719761	1e-05	0.323254	0.676706	1e-05	1e-05	1e-05
SRR12719762	1e-05	1e-05	0.99995	1e-05	1e-05	1e-05
SRR12719763	1e-05	0.085732	0.914228	1e-05	1e-05	1e-05
SRR12719764	1e-05	0.228642	0.771318	1e-05	1e-05	1e-05
SRR12719765	1e-05	0.234835	0.765125	1e-05	1e-05	1e-05
SRR12719766	0.01566	0.644636	0.181465	0.032419	0.094083	0.031737
SRR12719767	1e-05	0.035762	0.964198	1e-05	1e-05	1e-05
SRR12719768	1e-05	0.452339	0.541388	1e-05	1e-05	0.006243
SRR12719769	1e-05	1e-05	0.99995	1e-05	1e-05	1e-05
SRR12719770	1e-05	0.413822	0.574974	1e-05	1e-05	0.011173
SRR12719771	1e-05	0.380696	0.616726	1e-05	1e-05	0.002548
SRR12719772	0.040208	0.619787	0.15089	0.036454	0.126705	0.025956
SRR12719773	1e-05	0.638008	0.201121	0.030157	0.102934	0.02777
SRR12719774	1e-05	0.645368	0.213316	0.024283	0.087511	0.029511
SRR12719775	1e-05	0.634074	0.203652	0.033176	0.100933	0.028154
SRR12719776	1e-05	0.641648	0.194853	0.039915	0.098829	0.024744
SRR12719778	1e-05	0.641078	0.179829	0.034467	0.114201	0.030415
SRR12719779	1e-05	0.66932	0.176788	0.019609	0.10696	0.027313
SRR12719780	0.009109	0.627766	0.199436	0.030117	0.102934	0.030637
SRR12719781	0.022752	0.615312	0.18265	0.021648	0.133446	0.024192
SRR12719782	1e-05	0.658308	0.180049	0.035352	0.099505	0.026777
SRR1564425	1e-05	1e-05	1e-05	1e-05	1e-05	0.99995
SRR1564427	1e-05	1e-05	1e-05	1.6e-05	1e-05	0.999944
SRR16979468	0.009895	0.990065	1e-05	1e-05	1e-05	1e-05
SRR16979469	0.008541	0.991419	1e-05	1e-05	1e-05	1e-05
SRR16979470	1e-05	0.999945	1e-05	1e-05	1.5e-05	1e-05
SRR16979471	0.012802	0.107139	0.021597	0.799938	0.058514	1e-05
SRR16979472	1e-05	1.2e-05	1.1e-05	0.999942	1.6e-05	1e-05
SRR16979474	1e-05	1e-05	1e-05	0.999948	1.2e-05	1e-05
SRR16979475	1.5e-05	1e-05	1e-05	0.999936	1.9e-05	1e-05
SRR16979476	0.019299	1e-05	1e-05	0.980661	1e-05	1e-05
SRR16979477	1.2e-05	1e-05	1e-05	0.999944	1.4e-05	1e-05
SRR16979478	0.035704	0.934259	0.030007	1e-05	1e-05	1e-05
SRR16979479	1e-05	1e-05	1e-05	0.99995	1e-05	1e-05
SRR16979480	1e-05	1e-05	1e-05	0.99995	1e-05	1e-05
SRR16979481	1e-05	1e-05	1e-05	0.99995	1e-05	1e-05
SRR16979482	1e-05	1e-05	1e-05	0.99995	1e-05	1e-05
SRR16979483	1e-05	1e-05	1e-05	0.99995	1e-05	1e-05
SRR16979484	1e-05	1e-05	1e-05	0.99995	1e-05	1e-05
SRR16979485	1e-05	1e-05	1e-05	0.999944	1.6e-05	1e-05
SRR16979486	1e-05	1e-05	1e-05	0.999948	1.2e-05	1e-05
SRR16979487	1.2e-05	1e-05	1e-05	0.999942	1.6e-05	1e-05
SRR16979488	1e-05	1e-05	1e-05	0.999947	1.3e-05	1e-05
SRR16979489	0.01509	0.970911	1.1e-05	1e-05	0.013968	1e-05
SRR16979490	1e-05	1e-05	1e-05	0.99995	1e-05	1e-05
SRR16979491	1e-05	1e-05	1.2e-05	0.999948	1e-05	1e-05
SRR16979492	1e-05	1e-05	1e-05	0.999946	1.4e-05	1e-05
SRR16979493	0.012434	0.141364	0.028978	0.742217	0.074996	1e-05
SRR16979494	1e-05	1e-05	1e-05	0.999948	1.2e-05	1e-05
SRR16979495	0.00211	0.263303	0.077489	0.532737	0.12435	1e-05
SRR16979496	1e-05	0.99995	1e-05	1e-05	1e-05	1e-05
SRR16979499	1e-05	0.99995	1e-05	1e-05	1e-05	1e-05
SRR16979500	0.004612	0.995348	1e-05	1e-05	1e-05	1e-05
SRR16979501	1e-05	0.99995	1e-05	1e-05	1e-05	1e-05
SRR16979502	1e-05	0.99995	1e-05	1e-05	1e-05	1e-05
SRR16979505	1e-05	0.99995	1e-05	1e-05	1e-05	1e-05
SRR16979506	1e-05	0.99995	1e-05	1e-05	1e-05	1e-05
SRR16979507	1e-05	0.99995	1e-05	1e-05	1e-05	1e-05
SRR16979508	1e-05	0.99995	1e-05	1e-05	1e-05	1e-05
SRR16979509	1e-05	0.99995	1e-05	1e-05	1e-05	1e-05
SRR16979510	1e-05	0.99995	1e-05	1e-05	1e-05	1e-05
SRR16979511	0.008865	0.965923	1e-05	1e-05	0.025182	1e-05
SRR16979513	1e-05	0.99995	1e-05	1e-05	1e-05	1e-05
SRR16979515	0.041765	0.654964	0.097734	0.020275	0.185253	1e-05
SRR16979516	0.043134	0.724402	0.062704	0.012208	0.150636	0.006917
SRR16979517	0.017788	0.716194	0.077484	0.013654	0.168364	0.006516
SRR16979519	1e-05	0.760977	0.071144	0.012225	0.145424	0.010221
SRR16979520	0.000454	0.746295	0.081088	0.020471	0.142602	0.009091
SRR16979521	1e-05	0.724009	0.088018	0.026062	0.155409	0.006493
SRR16979522	1e-05	0.99995	1e-05	1e-05	1e-05	1e-05
SRR16979523	0.012851	0.987109	1e-05	1e-05	1e-05	1e-05
SRR1769892	0.18084	0.358876	0.232127	0.036506	0.19164	1e-05
SRR1769893	0.196708	0.351539	0.234763	0.04557	0.171409	1e-05
SRR1769922	0.19238	0.370919	0.201384	0.046195	0.189111	1e-05
SRR1790681	0.108308	0.411419	0.208996	0.04731	0.223957	1e-05
SRR19364566	0.645339	0.029672	0.094599	0.006312	0.224067	1e-05
SRR19364567	0.99995	1e-05	1e-05	1e-05	1e-05	1e-05
SRR19364568	0.650231	1e-05	0.079486	1e-05	0.270253	1e-05
SRR19364569	1e-05	1e-05	1e-05	1e-05	0.99995	1e-05
SRR19364571	0.573919	0.01827	0.116783	0.002831	0.288188	1e-05
SRR19364576	0.017995	0.117876	0.157386	0.003077	0.703657	1e-05
SRR19364578	0.591349	1e-05	0.096994	1e-05	0.311627	1e-05
SRR19364579	1e-05	1e-05	1e-05	1e-05	0.99995	1e-05
SRR19364580	0.999947	1e-05	1.1e-05	1.2e-05	1e-05	1e-05
SRR19364581	0.99995	1e-05	1e-05	1e-05	1e-05	1e-05
SRR19364582	0.680111	1e-05	0.080816	1e-05	0.239043	1e-05
SRR19364583	0.99995	1e-05	1e-05	1e-05	1e-05	1e-05
SRR19364584	0.999943	1e-05	1e-05	1e-05	1.7e-05	1e-05
SRR19364585	0.99995	1e-05	1e-05	1e-05	1e-05	1e-05
SRR19364586	0.99995	1e-05	1e-05	1e-05	1e-05	1e-05
SRR19364587	0.99995	1e-05	1e-05	1e-05	1e-05	1e-05
SRR19364589	0.99995	1e-05	1e-05	1e-05	1e-05	1e-05
SRR19364591	1e-05	1e-05	1e-05	1e-05	0.99995	1e-05
SRR19364593	0.99995	1e-05	1e-05	1e-05	1e-05	1e-05
SRR19364596	1e-05	0.313371	0.427564	0.041627	0.216057	0.001371
SRR19364597	0.526643	0.010568	0.110262	1e-05	0.352507	1e-05
SRR19364598	0.072398	0.232254	0.090215	0.032693	0.572431	1e-05
SRR19364599	0.31821	0.140207	0.080707	0.02604	0.434826	1e-05
SRR19364601	0.55197	0.089215	0.164315	0.010446	0.184044	1e-05
SRR19364602	0.99995	1e-05	1e-05	1e-05	1e-05	1e-05
SRR19364603	0.999949	1.1e-05	1e-05	1e-05	1e-05	1e-05
SRR19364605	0.99995	1e-05	1e-05	1e-05	1e-05	1e-05
SRR19364610	1e-05	1e-05	1e-05	1e-05	0.99995	1e-05
SRR19364611	0.0093	1e-05	1e-05	1e-05	0.99066	1e-05
SRR19364613	0.99995	1e-05	1e-05	1e-05	1e-05	1e-05
SRR19364616	0.508596	0.04899	0.142332	0.010616	0.289457	1e-05
SRR19364617	0.643718	0.00437	0.07814	1e-05	0.273752	1e-05
SRR19364619	0.99995	1e-05	1e-05	1e-05	1e-05	1e-05
SRR19364621	0.99995	1e-05	1e-05	1e-05	1e-05	1e-05
SRR19364622	0.99995	1e-05	1e-05	1e-05	1e-05	1e-05
SRR19364623	0.017228	0.126153	0.129386	0.01015	0.717073	1e-05
SRR19364624	0.613589	1e-05	0.120129	1e-05	0.266252	1e-05
SRR19364625	0.59905	0.036501	0.099855	0.005162	0.259421	1e-05
SRR19364626	0.578989	0.029706	0.10558	0.001921	0.283794	1e-05
SRR19364627	0.99995	1e-05	1e-05	1e-05	1e-05	1e-05
SRR19364628	0.99995	1e-05	1e-05	1e-05	1e-05	1e-05
SRR19364629	0.99995	1e-05	1e-05	1e-05	1e-05	1e-05
SRR19364630	1e-05	1e-05	1e-05	1e-05	0.99995	1e-05
SRR19364631	0.640069	0.024131	0.104397	0.004551	0.226843	1e-05
SRR19364632	0.999945	1e-05	1e-05	1e-05	1.5e-05	1e-05
SRR19364641	0.99995	1e-05	1e-05	1e-05	1e-05	1e-05
SRR19364644	0.99995	1e-05	1e-05	1e-05	1e-05	1e-05
SRR19364645	0.99995	1e-05	1e-05	1e-05	1e-05	1e-05
SRR19364648	0.043145	0.24539	0.088973	0.031949	0.590534	1e-05
SRR19364650	0.558372	0.045691	0.115637	0.011369	0.26892	1e-05
SRR19364651	0.829345	1e-05	0.056717	0.014332	0.099586	1e-05
SRR19364654	0.99995	1e-05	1e-05	1e-05	1e-05	1e-05
SRR19364655	0.99995	1e-05	1e-05	1e-05	1e-05	1e-05
SRR19364656	0.631839	0.03357	0.110625	0.007055	0.2169	1e-05
SRR19364657	0.52547	0.046428	0.12078	0.005428	0.301884	1e-05
SRR19364658	0.99995	1e-05	1e-05	1e-05	1e-05	1e-05
SRR19364659	0.611118	1e-05	0.084504	1e-05	0.304348	1e-05
SRR19364660	0.657905	1e-05	0.099969	1e-05	0.242096	1e-05
SRR19364661	0.573466	0.015556	0.095393	1e-05	0.315565	1e-05
SRR20981598	1.5e-05	1e-05	1e-05	1e-05	0.999945	1e-05
SRR20981600	1e-05	1e-05	1e-05	1e-05	0.99995	1e-05
SRR20981601	1e-05	0.766765	0.045837	0.030422	0.145191	0.011775
SRR20981602	1e-05	0.785065	0.047997	0.030194	0.130851	0.005882
SRR20981604	1e-05	0.788763	0.037248	0.018328	0.149165	0.006486
SRR20981606	1e-05	0.771753	0.04895	0.029734	0.143238	0.006315
SRR20981608	1e-05	0.763055	0.037964	0.040035	0.148241	0.010695
SRR20981609	1.1e-05	1e-05	1e-05	0.931907	0.068052	1e-05
SRR20981610	1e-05	1e-05	1e-05	0.999948	1.2e-05	1e-05
SRR20981611	1e-05	1e-05	1e-05	1e-05	0.99995	1e-05
SRR20981612	1.9e-05	1e-05	1e-05	0.940191	0.059761	1e-05
SRR20981614	1e-05	0.169801	0.048329	0.603308	0.178541	1e-05
SRR20981615	0.009725	0.601732	0.079528	0.041118	0.255548	0.012347
SRR20981617	1e-05	0.653202	0.082806	0.0476	0.200237	0.016145
SRR20981620	1e-05	0.688329	0.074078	0.046161	0.180313	0.011109
SRR20981621	1e-05	0.661419	0.073184	0.037665	0.214208	0.013514
SRR20981622	0.020495	1.6e-05	1e-05	1e-05	0.979459	1e-05
SRR20981623	0.002201	0.666197	0.07463	0.035417	0.207306	0.014248
SRR20981624	0.004453	0.66155	0.068227	0.034251	0.216246	0.015272
SRR20981625	1e-05	0.678654	0.080383	0.034715	0.191343	0.014896
SRR20981627	1e-05	0.682245	0.089136	0.035673	0.176909	0.016027
SRR20981628	1e-05	0.682845	0.076987	0.046238	0.180046	0.013873
SRR20981629	1e-05	0.667169	0.072089	0.047462	0.196867	0.016403
SRR20981630	1e-05	0.703325	0.081601	0.036117	0.161709	0.017237
SRR20981631	1e-05	0.693002	0.076256	0.047337	0.16502	0.018376
SRR20981634	1e-05	0.700491	0.086026	0.051518	0.146194	0.015761
SRR20981635	1e-05	0.674368	0.080837	0.046931	0.182087	0.015767
SRR20981636	1e-05	0.685891	0.081529	0.035375	0.181421	0.015774
SRR20981637	0.019165	0.569811	0.089386	0.03366	0.276873	0.011105
SRR20981638	1e-05	0.64745	0.090039	0.044834	0.202117	0.01555
SRR20981641	1e-05	0.910467	1e-05	1e-05	0.089493	1e-05
SRR20981643	1e-05	0.928127	1e-05	1e-05	0.071833	1e-05
SRR20981651	1e-05	0.46124	0.167755	0.038422	0.324948	0.007625
SRR20981655	0.060651	0.1636	1e-05	1e-05	0.775718	1e-05
SRR20981657	1e-05	0.571747	0.098463	0.038484	0.282508	0.008789
SRR20981658	1e-05	1e-05	0.99995	1e-05	1e-05	1e-05
SRR20981659	1e-05	1e-05	0.99995	1e-05	1e-05	1e-05
SRR20981660	1e-05	0.94927	1e-05	1e-05	0.05069	1e-05
SRR20981661	1e-05	0.286598	0.405517	0.062607	0.245258	1e-05
SRR20981663	1e-05	0.901331	1e-05	0.005418	0.092771	0.000461
SRR20981664	1e-05	0.944487	1e-05	1e-05	0.055473	1e-05
SRR20981665	1e-05	0.334881	0.376872	0.042914	0.245313	1e-05
SRR20981666	0.095576	0.139502	1e-05	1e-05	0.764892	1e-05
SRR20981667	0.09311	0.170573	1e-05	1e-05	0.736286	1e-05
SRR2142163	0.570041	0.021012	0.132208	1e-05	0.276718	1e-05
SRR2142269	0.584913	0.002961	0.125885	1e-05	0.286221	1e-05
SRR2142311	0.239378	0.188716	0.261836	0.021156	0.288903	1e-05
SRR2142313	1e-05	0.360748	0.093562	0.031389	0.51428	1e-05
SRR24676339	0.024831	0.608165	0.121269	0.026618	0.196315	0.022803
SRR24676341	2e-05	2e-05	1e-05	0.999925	1.6e-05	1e-05
SRR24676345	0.015942	0.493545	0.081504	0.005222	0.403777	1e-05
SRR3045342	0.004886	1.3e-05	1e-05	1e-05	0.995071	1e-05
SRR3045676	1e-05	1e-05	1e-05	1e-05	0.99995	1e-05
SRR3045847	1e-05	1e-05	1e-05	1e-05	0.99995	1e-05
SRR3046827	1e-05	1e-05	1e-05	1e-05	0.99995	1e-05
SRR3046831	1e-05	1e-05	1e-05	1.8e-05	0.999942	1e-05
SRR3046832	1e-05	1e-05	1e-05	1e-05	0.99995	1e-05
SRR3046833	1e-05	1e-05	1e-05	1e-05	0.99995	1e-05
SRR3046834	1e-05	1e-05	1e-05	1e-05	0.99995	1e-05
SRR3050542	1e-05	1e-05	1e-05	1e-05	0.99995	1e-05
SRR3050545	1e-05	1e-05	1e-05	1e-05	0.99995	1e-05
SRR3050548	1e-05	1e-05	1e-05	1e-05	0.99995	1e-05
SRR3050550	1e-05	1e-05	1e-05	1e-05	0.99995	1e-05
SRR3900341	1e-05	0.046503	1e-05	0.953457	1e-05	1e-05
SRR3900343	0.010025	0.007363	1.2e-05	0.982581	1e-05	1e-05
SRR3952018	1e-05	1e-05	1e-05	0.99995	1e-05	1e-05
SRR5131680	0.031877	0.138346	0.225397	0.000452	0.59897	0.004958
SRR5131681	1e-05	0.064566	0.255921	1e-05	0.679483	1e-05
SRR5131682	1e-05	0.020207	0.265118	1e-05	0.714645	1e-05
SRR5131683	1e-05	0.062206	0.253166	1e-05	0.684599	1e-05
SRR516118	1e-05	0.060873	0.939087	1e-05	1e-05	1e-05
SRR527809	1e-05	0.316409	0.683551	1e-05	1e-05	1e-05
SRR5469030	0.015343	1e-05	1e-05	1e-05	0.984617	1e-05
SRR5469031	0.037814	1e-05	1e-05	1.6e-05	0.96214	1e-05
SRR5469032	0.058206	1e-05	1e-05	1.1e-05	0.941754	1e-05
SRR6474869	1e-05	1e-05	0.99995	1e-05	1e-05	1e-05
SRR6474870	1e-05	1e-05	0.999941	1.9e-05	1e-05	1e-05
SRR6474871	1e-05	1e-05	0.991614	1e-05	0.008346	1e-05
SRR6474872	1e-05	0.922786	1e-05	1e-05	0.077174	1e-05
SRR6474873	1e-05	0.888982	1e-05	0.005737	0.102517	0.002744
SRR6474874	1e-05	0.9347	1e-05	1e-05	0.06526	1e-05
SRR6474875	1e-05	0.909583	1e-05	1e-05	0.090377	1e-05
SRR6474876	0.0221	0.342508	0.140687	0.03646	0.458235	1e-05
SRR6474877	1e-05	1e-05	0.989594	1e-05	0.010366	1e-05
SRR6474878	0.021026	0.600965	0.082883	0.028903	0.255378	0.010845
SRR6474889	0.111376	0.119419	1e-05	1e-05	0.769176	1e-05
SRR6474890	0.106457	0.159227	1e-05	1e-05	0.734286	1e-05
SRR6474891	0.114552	0.130971	1e-05	1e-05	0.754448	1e-05
SRR6474892	0.096103	0.124607	1e-05	1e-05	0.77926	1e-05
SRR6474893	1e-05	0.253786	0.086267	0.028845	0.631082	1e-05
SRR6474894	0.045378	0.266163	0.059696	0.023563	0.60519	1e-05
SRR6474895	1e-05	1e-05	1e-05	1e-05	0.99995	1e-05
SRR6474896	0.045166	0.233711	0.070864	0.02339	0.626859	1e-05
SRR6474897	0.008908	1e-05	1e-05	1e-05	0.991052	1e-05
SRR6474899	1e-05	0.657119	0.091681	0.035033	0.198843	0.017314
SRR6474900	0.561954	0.081585	0.055837	0.005615	0.294999	1e-05
SRR6474901	0.551851	0.0854	0.037489	0.011824	0.313426	1e-05
SRR6474902	0.99995	1e-05	1e-05	1e-05	1e-05	1e-05
SRR6474903	0.99995	1e-05	1e-05	1e-05	1e-05	1e-05
SRR6474904	0.99995	1e-05	1e-05	1e-05	1e-05	1e-05
SRR6474905	0.999949	1.1e-05	1e-05	1e-05	1e-05	1e-05
SRR8442553	1e-05	0.824333	0.057609	0.023533	0.086101	0.008414
SRR8442555	1e-05	0.880078	0.028878	0.003572	0.087378	8.4e-05
SRR8442556	0.00557	0.743476	0.123156	1e-05	0.127779	1e-05
SRR8442557	1e-05	0.836632	0.060388	0.01855	0.079108	0.005312
SRR8442558	1e-05	0.885383	0.038583	0.00743	0.066888	0.001705
SRR8442559	1e-05	0.833424	0.064251	0.023005	0.073024	0.006286
SRR8442562	1e-05	0.881348	0.047451	1e-05	0.066128	0.005052
SRR8442564	1e-05	0.916666	0.045004	1e-05	0.0383	1e-05
SRR8442565	1e-05	0.905654	0.011411	0.016826	0.065067	0.001031
SRR8442566	0.004885	0.937525	0.013833	0.00012	0.043628	1e-05
SRR8442568	0.001065	0.793371	0.05885	0.027562	0.112372	0.00678
SRR8442569	0.015787	0.978425	0.005758	1e-05	1e-05	1e-05
SRR8442572	1e-05	0.87649	0.036645	0.006027	0.073972	0.006855
SRR8442577	1e-05	0.789123	0.067121	0.02498	0.109322	0.009445
SRR8442579	1e-05	0.79312	0.078047	0.025171	0.092604	0.011049
SRR8442580	1e-05	0.804261	0.086969	0.027319	0.075041	0.006399
SRR8442581	0.014122	0.717217	0.142981	0.01162	0.114051	1e-05
SRR8442583	1e-05	0.780766	0.093279	0.029492	0.086577	0.009876
SRR8442586	1e-05	0.99995	1e-05	1e-05	1e-05	1e-05
SRR8442587	1e-05	0.929961	0.016771	1e-05	0.053238	1e-05
SRR8442591	0.023228	0.713011	0.129349	0.006097	0.125739	0.002576
SRR8442592	1e-05	0.888505	0.035256	0.024133	0.049393	0.002704
SRR8442593	0.002739	0.717309	0.140134	0.007374	0.132434	1e-05
SRR8442594	0.015963	0.666642	0.189778	0.021682	0.105925	1e-05
SRR8442595	1e-05	0.999946	1e-05	1e-05	1.4e-05	1e-05
SRR8442596	1e-05	0.99995	1e-05	1e-05	1e-05	1e-05
SRR8442597	1e-05	0.87731	0.040806	0.020529	0.055269	0.006076
SRR8442598	1e-05	0.85579	0.054084	0.022988	0.058552	0.008576
SRR8442600	0.013698	0.793101	0.077609	0.01913	0.082962	0.0135
SRR8442601	1e-05	0.892859	0.049103	0.011528	0.039123	0.007378
SRR8442602	1e-05	0.900618	0.037107	0.000826	0.061428	1e-05
SRR8442604	1e-05	0.849739	0.093359	0.003971	0.042001	0.01092
SRR8698431	0.358066	0.085983	0.106667	0.001561	0.447713	1e-05
SRR8698434	1e-05	0.218549	0.480987	0.048619	0.250583	0.001251
SRR8698435	0.286167	0.051897	0.127866	0.00939	0.524669	1e-05
SRR8698436	0.444628	0.054022	0.098322	0.006219	0.396799	1e-05
SRR8698437	0.390125	0.084687	0.1224	0.011918	0.388199	0.00267
SRR8698438	0.387211	0.189401	0.064758	1e-05	0.358611	1e-05
SRR8698439	0.35887	0.213882	0.06511	1e-05	0.362118	1e-05
SRR8698440	0.395406	0.072074	0.122553	0.013598	0.394715	0.001653
SRR8698441	0.494981	0.064609	0.10545	0.008612	0.326338	1e-05
SRR8698442	0.307033	0.075387	0.110595	0.006438	0.500537	1e-05
SRR8698554	0.049989	0.208029	0.142175	0.029046	0.568543	0.002218
SRR896630	1e-05	0.540724	0.091909	0.297369	0.069267	0.000721
WB01	0.559849	0.131368	0.100373	1e-05	0.208389	1e-05
WB02	0.63659	0.052815	0.09579	1e-05	0.214785	1e-05
WB03	0.466425	0.165743	0.193868	0.01231	0.161644	1e-05
WB06	0.633659	0.061691	0.108352	1e-05	0.196278	1e-05

## Sheet: K = 7
Run	cluster1	cluster2	cluster3	cluster4	cluster5	cluster6	cluster7
BS01	1e-05	0.931289	1e-05	0.068661	1e-05	1e-05	1e-05
BS02	1e-05	0.909997	1e-05	0.089953	1e-05	1e-05	1e-05
BS03	1e-05	0.930556	1e-05	0.069394	1e-05	1e-05	1e-05
BS05	1e-05	0.952184	1e-05	0.047766	1e-05	1e-05	1e-05
BS06	1e-05	0.926218	1e-05	0.073732	1e-05	1e-05	1e-05
BS07	1e-05	0.931705	1e-05	0.068245	1e-05	1e-05	1e-05
BS08	1e-05	0.903199	1e-05	0.096751	1e-05	1e-05	1e-05
BS09	1e-05	0.904998	1e-05	0.094952	1e-05	1e-05	1e-05
BS10	1e-05	0.927513	1e-05	0.072437	1e-05	1e-05	1e-05
DB01	1e-05	0.934408	1e-05	0.065542	1e-05	1e-05	1e-05
DB02	1e-05	0.906583	1e-05	0.093367	1e-05	1e-05	1e-05
DB03	1e-05	0.927952	1e-05	0.071998	1e-05	1e-05	1e-05
DB05	1e-05	0.932587	1e-05	0.067363	1e-05	1e-05	1e-05
DB06	1e-05	0.944532	1e-05	0.055418	1e-05	1e-05	1e-05
DB07	1e-05	0.983253	1e-05	0.016697	1e-05	1e-05	1e-05
DB08	1e-05	0.947476	1e-05	0.052474	1e-05	1e-05	1e-05
DB09	1e-05	0.932697	1e-05	0.067249	1e-05	1.4e-05	1e-05
DB10	1e-05	0.920004	1e-05	0.079946	1e-05	1e-05	1e-05
ERR1021816	1e-05	0.99994	1e-05	1e-05	1e-05	1e-05	1e-05
ERR1021817	0.014888	0.735316	0.071935	0.076706	0.017633	1e-05	0.08351
ERR1021818	1e-05	0.997177	1e-05	1e-05	1e-05	1e-05	0.002773
ERR1021819	1e-05	0.99994	1e-05	1e-05	1e-05	1e-05	1e-05
ERR1021820	1e-05	0.99994	1e-05	1e-05	1e-05	1e-05	1e-05
ERR1021821	1e-05	0.99994	1e-05	1e-05	1e-05	1e-05	1e-05
ERR1021822	0.012367	0.823969	0.057851	0.03968	0.017064	1e-05	0.049061
ERR1021823	1e-05	0.991465	1e-05	1e-05	1e-05	1e-05	0.008485
ERR1021824	1e-05	0.954638	1.6e-05	1e-05	1e-05	1e-05	0.045306
ERR11283097	1e-05	1e-05	1.4e-05	1e-05	1e-05	0.999936	1e-05
ERR1397960	1e-05	1e-05	1e-05	0.99994	1e-05	1e-05	1e-05
ERR1397963	1e-05	1e-05	1e-05	0.99994	1e-05	1e-05	1e-05
ERR1512897	1e-05	1e-05	1e-05	0.108775	1e-05	0.144052	0.747134
ERR1527947	1e-05	1e-05	1e-05	0.606056	1e-05	0.386852	0.007051
ERR1527948	1e-05	1e-05	1e-05	0.598625	1e-05	0.401325	1e-05
ERR1527949	1e-05	1e-05	1e-05	0.673729	1e-05	0.326221	1e-05
ERR1527950	1e-05	1e-05	1e-05	0.638641	1e-05	0.361309	1e-05
ERR1527951	1.5e-05	1e-05	1e-05	0.664982	1e-05	0.334964	1e-05
ERR1527952	1e-05	1e-05	0.99994	1e-05	1e-05	1e-05	1e-05
ERR1527953	1e-05	1e-05	0.953335	1e-05	1e-05	0.033718	0.012907
ERR1527954	1e-05	1e-05	0.99994	1e-05	1e-05	1e-05	1e-05
ERR1527955	1e-05	1e-05	0.99994	1e-05	1e-05	1e-05	1e-05
ERR1527956	1e-05	1e-05	0.840147	1e-05	1e-05	0.159803	1e-05
ERR1527957	1e-05	1e-05	0.945688	1e-05	1e-05	0.047271	0.007001
ERR1527958	1e-05	1e-05	0.99994	1e-05	1e-05	1e-05	1e-05
ERR1527959	1e-05	1e-05	0.88226	0.079285	1e-05	0.038415	1e-05
ERR1527961	1e-05	1e-05	0.99994	1e-05	1e-05	1e-05	1e-05
ERR1527962	1e-05	1e-05	0.967291	1e-05	1.4e-05	0.032655	1e-05
ERR1527963	1e-05	1e-05	0.958274	1e-05	1.6e-05	0.04167	1e-05
ERR1527964	1e-05	1e-05	0.99994	1e-05	1e-05	1e-05	1e-05
ERR1527965	1e-05	1e-05	0.99994	1e-05	1e-05	1e-05	1e-05
ERR1527966	1e-05	0.140332	0.21962	0.612372	1.3e-05	1e-05	0.027644
ERR1527967	0.002855	0.044113	0.120463	0.196165	1e-05	0.580942	0.055452
ERR1527968	1e-05	0.101929	0.02391	0.207203	1e-05	0.396106	0.270832
ERR1527969	1e-05	0.028465	0.022473	0.267383	1e-05	0.389116	0.292543
ERR1527970	1e-05	0.057616	0.035754	0.261378	1e-05	0.373966	0.271267
ERR1527971	1e-05	1e-05	0.986922	1.9e-05	1e-05	0.013018	1e-05
ERR1527972	1e-05	0.011508	0.094969	0.007273	1e-05	0.800553	0.085678
ERR1545178	1e-05	1e-05	0.107023	0.175925	1e-05	0.637743	0.079279
ERR1545179	1e-05	1e-05	0.080062	0.226782	1e-05	0.609536	0.083589
ERR1545180	1e-05	1e-05	0.038345	0.238754	1e-05	0.628533	0.094339
ERR1545181	1e-05	1e-05	0.086338	0.285695	1e-05	0.560453	0.067484
ERR1545182	1e-05	1e-05	0.066298	0.285421	1e-05	0.580388	0.067863
ERR1545183	1e-05	0.000182	0.109953	0.203454	1e-05	0.602303	0.084089
ERR1545184	1e-05	1e-05	0.078818	0.20597	1e-05	0.628147	0.087035
ERR1545185	0.000888	0.007601	0.050487	0.144186	1e-05	0.704505	0.092323
ERR1545186	1e-05	1e-05	0.090342	0.209338	1e-05	0.632039	0.068251
ERR1545187	1e-05	1e-05	0.058947	0.186207	1e-05	0.66563	0.089186
ERR1545190	1e-05	1e-05	0.09141	0.234002	1e-05	0.627198	0.04736
ERR2179540	1e-05	1e-05	0.611817	1e-05	1e-05	0.323194	0.064949
ERR2179541	1e-05	1e-05	0.99994	1e-05	1e-05	1e-05	1e-05
ERR2179542	0.000413	0.108032	0.006295	0.473578	1e-05	0.357214	0.054458
ERR2179543	0.070917	0.327894	0.085778	0.413832	1e-05	0.056645	0.044924
ERR2179545	0.016964	0.164376	0.023091	0.333576	1e-05	0.393131	0.068852
ERR2179546	0.019752	0.202742	0.049929	0.327486	1e-05	0.232969	0.167112
ERR2179547	1e-05	0.012376	0.022548	0.296751	1e-05	0.635421	0.032884
ERR2179548	1e-05	1e-05	1e-05	0.237433	1e-05	0.698122	0.064404
ERR2179550	0.06253	0.305664	0.102306	0.405321	1e-05	0.059182	0.064987
ERR2179552	0.044963	0.335796	0.220432	0.368165	0.001923	0.008637	0.020084
ERR2179553	1e-05	0.002185	0.188271	0.809505	1e-05	1e-05	1e-05
ERR2179554	0.003092	0.110355	0.174705	0.711819	1e-05	1e-05	1e-05
ERR2179555	1e-05	0.069361	0.196322	0.734277	1e-05	1e-05	1e-05
ERR2179556	1e-05	1e-05	0.025223	0.351843	1e-05	0.575006	0.047899
ERR2203766	1e-05	1e-05	1e-05	0.257627	1e-05	0.713475	0.028858
ERR2731055	0.02172	0.131131	0.019938	0.16289	1e-05	0.546024	0.118287
ERR2731056	0.999939	1e-05	1.1e-05	1e-05	1e-05	1e-05	1e-05
ERR2731057	0.384753	0.333816	0.078115	0.200091	0.002676	0.000538	1e-05
ERR2731058	1e-05	1e-05	1e-05	0.254407	1e-05	0.745543	1e-05
ERR2731060	1e-05	1e-05	0.012715	0.298201	1e-05	0.689044	1e-05
ERR2731061	1e-05	1e-05	0.016602	0.221586	1e-05	0.743246	0.018536
ERR3317814	0.050732	0.079935	1e-05	0.419033	1e-05	0.4001	0.05018
ERR3628174	1e-05	1e-05	0.870398	0.058135	1e-05	0.071428	1e-05
ERR793393	0.425598	0.372219	0.180953	1e-05	1e-05	1e-05	0.021199
ERR863167	0.425627	0.372108	0.18105	1e-05	1e-05	1e-05	0.021185
ERR868003	0.99994	1e-05	1e-05	1e-05	1e-05	1e-05	1e-05
ERR868004	0.99994	1e-05	1e-05	1e-05	1e-05	1e-05	1e-05
ERR953404	0.543462	0.120039	0.0932	0.151645	0.004293	0.01191	0.075451
ERR953411	0.035421	0.187183	0.290681	0.402793	0.00414	1e-05	0.079772
ERR953412	1e-05	1e-05	1e-05	0.55743	1e-05	0.350584	0.091946
ERR953413	0.020617	0.075243	0.04232	0.334556	1e-05	0.261096	0.266158
ERR978596	1e-05	1e-05	0.848281	1e-05	1e-05	0.151669	1e-05
ERR978597	1e-05	1e-05	0.99994	1e-05	1e-05	1e-05	1e-05
ERR978598	1e-05	1e-05	0.956313	1e-05	1e-05	0.043637	1e-05
ERR978599	1e-05	1e-05	0.99994	1e-05	1e-05	1e-05	1e-05
ERR978600	1e-05	1e-05	0.959089	1e-05	1e-05	0.040861	1e-05
ERR978601	1e-05	1e-05	0.896689	1e-05	1e-05	0.103261	1e-05
ERR978602	1e-05	1e-05	0.827224	2e-05	1e-05	0.172716	1e-05
ERR978605	1e-05	1e-05	0.625444	0.021851	1e-05	0.291037	0.061638
ERR978606	1e-05	1e-05	0.999933	1e-05	1.7e-05	1e-05	1e-05
ERR978607	1e-05	1e-05	0.99994	1e-05	1e-05	1e-05	1e-05
ERR978608	1e-05	1e-05	0.999939	1e-05	1.1e-05	1e-05	1e-05
ERR979791	1e-05	1e-05	0.839548	1.1e-05	1e-05	0.126922	0.03349
ERR979796	0.023967	0.221215	0.102067	0.20721	0.001227	0.209043	0.235271
ERR979797	0.005886	0.152182	0.067834	0.148951	5.4e-05	0.402777	0.222316
ERR979798	0.011158	0.093732	0.066568	0.122502	1e-05	0.506349	0.199682
ERR979799	1.1e-05	0.07542	0.070346	0.196037	1e-05	0.318695	0.33948
ERR979800	1e-05	0.096745	0.051665	0.074126	1e-05	0.601475	0.175968
ERR979801	1e-05	1e-05	1e-05	1e-05	1e-05	1e-05	0.99994
ERR979802	1e-05	1e-05	1e-05	1e-05	1e-05	1e-05	0.99994
ERR979803	1.6e-05	1e-05	1e-05	1.3e-05	1e-05	1e-05	0.999931
ERR982708	1e-05	1e-05	1.8e-05	1e-05	0.999932	1e-05	1e-05
ERR982709	1e-05	1e-05	1e-05	1e-05	0.886491	0.062254	0.051215
ERR982714	0.038536	1e-05	1e-05	1e-05	0.859773	0.046472	0.055189
ERR982715	1e-05	1e-05	1.1e-05	1e-05	0.999939	1e-05	1e-05
ERR982716	1e-05	1e-05	1.2e-05	1e-05	0.999938	1e-05	1e-05
ERR982717	1e-05	1e-05	1.9e-05	1e-05	0.999929	1.2e-05	1e-05
ERR982718	1e-05	1e-05	1e-05	1e-05	0.930641	0.069309	1e-05
ERR982786	0.027454	0.603317	0.046841	0.264094	0.014695	0.023752	0.019846
ERR982794	0.019026	0.216921	0.062712	0.426273	0.002008	0.141121	0.131939
SRR1046129	1e-05	1e-05	1e-05	0.596872	1e-05	0.335022	0.068066
SRR1046135	0.016275	0.235338	0.109226	0.419975	1e-05	0.11168	0.107496
SRR1046147	1e-05	1e-05	0.053001	0.24384	1e-05	0.633667	0.069462
SRR1046151	1e-05	1e-05	0.107871	0.236594	1e-05	0.566472	0.089032
SRR1048526	0.068373	0.310453	0.191447	0.258542	0.012706	0.071215	0.087264
SRR1055837	1e-05	1e-05	1e-05	1e-05	1e-05	0.99994	1e-05
SRR1167031	1e-05	1e-05	1e-05	1e-05	0.99994	1e-05	1e-05
SRR1167049	1.3e-05	1e-05	1e-05	1e-05	0.999937	1e-05	1e-05
SRR12072881	1e-05	0.99994	1e-05	1e-05	1e-05	1e-05	1e-05
SRR12072882	1e-05	0.99994	1e-05	1e-05	1e-05	1e-05	1e-05
SRR12072883	1e-05	0.99994	1e-05	1e-05	1e-05	1e-05	1e-05
SRR12072884	1e-05	0.99994	1e-05	1e-05	1e-05	1e-05	1e-05
SRR12072885	1e-05	0.99994	1e-05	1e-05	1e-05	1e-05	1e-05
SRR12072886	1e-05	0.99994	1e-05	1e-05	1e-05	1e-05	1e-05
SRR12072887	1e-05	0.99994	1e-05	1e-05	1e-05	1e-05	1e-05
SRR12072888	1e-05	0.99994	1e-05	1e-05	1e-05	1e-05	1e-05
SRR12072889	1e-05	0.99994	1e-05	1e-05	1e-05	1e-05	1e-05
SRR12072890	1e-05	0.99994	1e-05	1e-05	1e-05	1e-05	1e-05
SRR12072891	1e-05	0.99994	1e-05	1e-05	1e-05	1e-05	1e-05
SRR12072892	1e-05	0.953824	0.039999	0.006137	1e-05	1e-05	1e-05
SRR12072893	1e-05	0.996265	1e-05	1e-05	1e-05	1e-05	0.003685
SRR12072894	1e-05	0.99994	1e-05	1e-05	1e-05	1e-05	1e-05
SRR12072895	1e-05	0.99994	1e-05	1e-05	1e-05	1e-05	1e-05
SRR12072896	1e-05	0.99963	0.00032	1e-05	1e-05	1e-05	1e-05
SRR12072897	1e-05	0.99994	1e-05	1e-05	1e-05	1e-05	1e-05
SRR12719742	0.033543	0.571196	0.185557	0.153976	0.030266	0.008136	0.017326
SRR12719743	1e-05	1e-05	1e-05	1e-05	0.99994	1e-05	1e-05
SRR12719744	0.03796	0.548982	0.189754	0.174202	0.026947	1e-05	0.022146
SRR12719745	1e-05	1e-05	1e-05	1e-05	0.99994	1e-05	1e-05
SRR12719746	1e-05	1e-05	1e-05	1e-05	1e-05	0.99994	1e-05
SRR12719747	1e-05	1e-05	1e-05	1e-05	1e-05	0.99994	1e-05
SRR12719748	1e-05	1e-05	1e-05	1e-05	1e-05	0.99994	1e-05
SRR12719749	1e-05	1e-05	1e-05	1e-05	1e-05	0.99994	1e-05
SRR12719750	1e-05	1e-05	1e-05	1e-05	1e-05	0.99994	1e-05
SRR12719751	1e-05	1e-05	1e-05	1e-05	1e-05	0.99994	1e-05
SRR12719752	1e-05	1e-05	1e-05	1e-05	1e-05	0.99994	1e-05
SRR12719753	1e-05	1e-05	1e-05	1e-05	1e-05	0.99994	1e-05
SRR12719754	1e-05	1e-05	1e-05	1e-05	1e-05	0.99994	1e-05
SRR12719755	0.028132	0.519647	0.171274	0.186059	0.023936	0.020817	0.050134
SRR12719756	1e-05	1e-05	1e-05	1e-05	1e-05	0.99994	1e-05
SRR12719759	1e-05	1e-05	0.99994	1e-05	1e-05	1e-05	1e-05
SRR12719760	1e-05	1e-05	0.99994	1e-05	1e-05	1e-05	1e-05
SRR12719761	1e-05	0.046056	0.953894	1e-05	1e-05	1e-05	1e-05
SRR12719762	1e-05	1e-05	0.99994	1e-05	1e-05	1e-05	1e-05
SRR12719763	1e-05	1e-05	0.99994	1e-05	1e-05	1e-05	1e-05
SRR12719764	1e-05	1e-05	0.99994	1e-05	1e-05	1e-05	1e-05
SRR12719765	1e-05	1e-05	0.99994	1e-05	1e-05	1e-05	1e-05
SRR12719766	0.029915	0.5708	0.167424	0.168487	0.031336	0.023595	0.008444
SRR12719767	1e-05	1e-05	0.99994	1e-05	1e-05	1e-05	1e-05
SRR12719768	1e-05	0.323356	0.676594	1e-05	1e-05	1e-05	1e-05
SRR12719769	1e-05	1e-05	0.99994	1e-05	1e-05	1e-05	1e-05
SRR12719770	1e-05	0.217073	0.78161	1e-05	0.001277	1e-05	1e-05
SRR12719771	1e-05	0.144374	0.855576	1e-05	1e-05	1e-05	1e-05
SRR12719772	0.034512	0.553435	0.1414	0.160175	0.025523	0.053508	0.031447
SRR12719773	0.028456	0.567481	0.195703	0.163026	0.027261	0.010103	0.00797
SRR12719774	0.022391	0.57119	0.199128	0.170685	0.028988	1e-05	0.007608
SRR12719775	0.031061	0.5623	0.189082	0.179255	0.027828	1e-05	0.010465
SRR12719776	0.038233	0.568715	0.183838	0.172123	0.024311	1e-05	0.012771
SRR12719778	0.032246	0.571043	0.169951	0.173685	0.029878	1e-05	0.023188
SRR12719779	0.018107	0.601342	0.16555	0.163509	0.027035	1e-05	0.024447
SRR12719780	0.027647	0.554899	0.178436	0.175277	0.030267	0.019334	0.014141
SRR12719781	0.019259	0.548242	0.168356	0.174178	0.023783	0.037498	0.028684
SRR12719782	0.033565	0.58695	0.164184	0.17056	0.026375	1e-05	0.018356
SRR1564425	1e-05	1e-05	1e-05	1e-05	0.99994	1e-05	1e-05
SRR1564427	1e-05	1e-05	1e-05	1e-05	0.99994	1e-05	1e-05
SRR16979468	1e-05	0.92046	1e-05	0.07949	1e-05	1e-05	1e-05
SRR16979469	1e-05	0.902324	1e-05	0.097626	1e-05	1e-05	1e-05
SRR16979470	1e-05	0.929	1e-05	0.07095	1e-05	1e-05	1e-05
SRR16979471	0.793425	0.076769	0.005786	0.09816	1e-05	0.02584	1e-05
SRR16979472	0.999937	1e-05	1e-05	1.3e-05	1e-05	1e-05	1e-05
SRR16979474	0.999936	1e-05	1e-05	1e-05	1e-05	1.4e-05	1e-05
SRR16979475	0.99994	1e-05	1e-05	1e-05	1e-05	1e-05	1e-05
SRR16979476	0.977458	1e-05	1e-05	1e-05	1e-05	0.022492	1e-05
SRR16979477	0.99994	1e-05	1e-05	1e-05	1e-05	1e-05	1e-05
SRR16979478	1e-05	0.856951	1e-05	0.124078	1e-05	0.018931	1e-05
SRR16979479	0.999936	1.4e-05	1e-05	1e-05	1e-05	1e-05	1e-05
SRR16979480	0.99994	1e-05	1e-05	1e-05	1e-05	1e-05	1e-05
SRR16979481	0.999937	1e-05	1e-05	1.3e-05	1e-05	1e-05	1e-05
SRR16979482	0.99994	1e-05	1e-05	1e-05	1e-05	1e-05	1e-05
SRR16979483	0.99994	1e-05	1e-05	1e-05	1e-05	1e-05	1e-05
SRR16979484	0.99994	1e-05	1e-05	1e-05	1e-05	1e-05	1e-05
SRR16979485	0.999934	1e-05	1.6e-05	1e-05	1e-05	1e-05	1e-05
SRR16979486	0.99994	1e-05	1e-05	1e-05	1e-05	1e-05	1e-05
SRR16979487	0.99994	1e-05	1e-05	1e-05	1e-05	1e-05	1e-05
SRR16979488	0.99994	1e-05	1e-05	1e-05	1e-05	1e-05	1e-05
SRR16979489	1e-05	0.895662	1e-05	0.09775	1e-05	0.006548	1e-05
SRR16979490	0.99994	1e-05	1e-05	1e-05	1e-05	1e-05	1e-05
SRR16979491	0.99994	1e-05	1e-05	1e-05	1e-05	1e-05	1e-05
SRR16979492	0.999934	1e-05	1.6e-05	1e-05	1e-05	1e-05	1e-05
SRR16979493	0.737867	0.12426	1e-05	0.098157	1e-05	0.02981	0.009886
SRR16979494	0.99994	1e-05	1e-05	1e-05	1e-05	1e-05	1e-05
SRR16979495	0.528845	0.226941	0.035966	0.154475	1e-05	0.021602	0.03216
SRR16979496	1e-05	0.99994	1e-05	1e-05	1e-05	1e-05	1e-05
SRR16979499	1e-05	0.99994	1e-05	1e-05	1e-05	1e-05	1e-05
SRR16979500	1e-05	0.925204	1e-05	0.074746	1e-05	1e-05	1e-05
SRR16979501	1e-05	0.99994	1e-05	1e-05	1e-05	1e-05	1e-05
SRR16979502	1e-05	0.99994	1e-05	1e-05	1e-05	1e-05	1e-05
SRR16979505	1e-05	0.99994	1e-05	1e-05	1e-05	1e-05	1e-05
SRR16979506	1e-05	0.994444	1e-05	0.005506	1e-05	1e-05	1e-05
SRR16979507	1e-05	0.99994	1e-05	1e-05	1e-05	1e-05	1e-05
SRR16979508	1e-05	0.976276	1e-05	0.023674	1e-05	1e-05	1e-05
SRR16979509	1e-05	0.99994	1e-05	1e-05	1e-05	1e-05	1e-05
SRR16979510	1e-05	0.99994	1e-05	1e-05	1e-05	1e-05	1e-05
SRR16979511	1e-05	0.886512	1e-05	0.112337	1e-05	0.001111	1e-05
SRR16979513	1e-05	0.974016	1e-05	0.025934	1e-05	1e-05	1e-05
SRR16979515	0.018872	0.627516	0.049762	0.158902	1e-05	0.066981	0.077956
SRR16979516	0.01067	0.695331	0.038594	0.13329	0.006584	0.067579	0.047954
SRR16979517	0.011679	0.681776	0.052707	0.144891	0.006328	0.042227	0.060393
SRR16979519	0.010442	0.727814	0.049348	0.133051	0.009949	0.014079	0.055317
SRR16979520	0.018878	0.700337	0.044793	0.169761	0.009118	0.021961	0.035152
SRR16979521	0.023996	0.67819	0.056222	0.177221	0.006308	0.022863	0.0352
SRR16979522	1e-05	0.961922	1e-05	0.038028	1e-05	1e-05	1e-05
SRR16979523	1e-05	0.915603	1e-05	0.08413	1e-05	0.000228	1e-05
SRR1769892	0.034536	0.337872	0.141912	0.190309	1e-05	0.206635	0.088726
SRR1769893	0.043754	0.333535	0.160218	0.156904	1e-05	0.215982	0.089596
SRR1769922	0.044037	0.351237	0.11846	0.178082	1e-05	0.214861	0.093312
SRR1790681	0.044992	0.392867	0.133947	0.176675	1e-05	0.134598	0.11691
SRR19364566	0.003444	0.002026	0.032628	0.21701	1e-05	0.692291	0.052591
SRR19364567	1e-05	1e-05	1e-05	1e-05	1e-05	0.99994	1e-05
SRR19364568	1e-05	1e-05	1e-05	0.248771	1e-05	0.718062	0.033128
SRR19364569	1e-05	1e-05	1e-05	0.025888	1e-05	0.063632	0.910441
SRR19364571	1e-05	1e-05	0.015341	0.311881	1e-05	0.638527	0.034221
SRR19364576	1e-05	1e-05	1e-05	0.75357	1e-05	0.220425	0.025966
SRR19364578	1e-05	1e-05	1e-05	0.305562	1e-05	0.661816	0.032582
SRR19364579	1e-05	1e-05	1e-05	1e-05	1e-05	0.025993	0.973957
SRR19364580	1e-05	1e-05	1e-05	1e-05	1e-05	0.99994	1e-05
SRR19364581	1e-05	1e-05	1e-05	1e-05	1e-05	0.99994	1e-05
SRR19364582	1e-05	1e-05	1e-05	0.241276	1e-05	0.737403	0.021281
SRR19364583	1e-05	1e-05	1e-05	1e-05	1e-05	0.99994	1e-05
SRR19364584	1e-05	1e-05	1e-05	1e-05	1e-05	0.99994	1e-05
SRR19364585	1e-05	1e-05	1e-05	1.9e-05	1e-05	0.999931	1e-05
SRR19364586	1e-05	1e-05	1e-05	1e-05	1e-05	0.99994	1e-05
SRR19364587	1e-05	1e-05	1e-05	1e-05	1e-05	0.99994	1e-05
SRR19364589	1e-05	1e-05	1e-05	1e-05	1e-05	0.99994	1e-05
SRR19364591	1e-05	1e-05	1e-05	0.05843	1e-05	0.070498	0.871031
SRR19364593	1e-05	1e-05	1e-05	1e-05	1e-05	0.99994	1e-05
SRR19364596	0.031978	0.225785	0.232697	0.471404	1e-05	0.012136	0.025991
SRR19364597	1e-05	1e-05	0.020431	0.306892	1e-05	0.599934	0.072713
SRR19364598	0.018544	0.140863	0.011023	0.549673	1e-05	0.206254	0.073633
SRR19364599	0.021501	0.100664	0.030201	0.303462	1e-05	0.399093	0.145069
SRR19364601	0.005823	0.043291	0.069751	0.257903	1e-05	0.580605	0.042616
SRR19364602	1e-05	1e-05	1e-05	1e-05	1e-05	0.99994	1e-05
SRR19364603	1e-05	1e-05	1e-05	1e-05	1e-05	0.99994	1e-05
SRR19364605	1e-05	1e-05	1e-05	1e-05	1e-05	0.99994	1e-05
SRR19364610	1e-05	1e-05	1e-05	1e-05	1e-05	0.037385	0.962565
SRR19364611	1e-05	1e-05	1e-05	0.654326	1e-05	0.33692	0.008714
SRR19364613	1e-05	1.2e-05	1e-05	1e-05	1e-05	0.999938	1e-05
SRR19364616	0.002198	1e-05	0.040288	0.349985	1e-05	0.577077	0.030433
SRR19364617	1e-05	1e-05	1e-05	0.25401	1e-05	0.706485	0.039465
SRR19364619	1.4e-05	1e-05	1e-05	1e-05	1e-05	0.999936	1e-05
SRR19364621	1e-05	1.2e-05	1e-05	1e-05	1e-05	0.999938	1e-05
SRR19364622	1e-05	1e-05	1e-05	1e-05	1e-05	0.99994	1e-05
SRR19364623	1e-05	1e-05	1e-05	0.753894	1e-05	0.223532	0.022533
SRR19364624	1e-05	1e-05	0.020712	0.276696	1e-05	0.675062	0.0275
SRR19364625	0.001309	0.003784	0.03091	0.285718	1e-05	0.675855	0.002414
SRR19364626	1e-05	1e-05	0.013145	0.295725	1e-05	0.642927	0.048173
SRR19364627	1e-05	1e-05	1.7e-05	1e-05	1e-05	0.999933	1e-05
SRR19364628	1.8e-05	1e-05	1e-05	1e-05	1e-05	0.999932	1e-05
SRR19364629	1e-05	1e-05	1.2e-05	1e-05	1e-05	0.999938	1e-05
SRR19364630	1e-05	1e-05	1e-05	0.052972	1e-05	0.051366	0.895621
SRR19364631	1e-05	1e-05	0.021357	0.266956	1e-05	0.699044	0.012613
SRR19364632	1e-05	1e-05	1e-05	1e-05	1e-05	0.99994	1e-05
SRR19364641	1e-05	1e-05	1e-05	1e-05	1e-05	0.99994	1e-05
SRR19364644	1e-05	1e-05	1e-05	1e-05	1e-05	0.99994	1e-05
SRR19364645	1e-05	1e-05	1e-05	1e-05	1e-05	0.99994	1e-05
SRR19364648	0.018211	0.144076	1e-05	0.5823	1e-05	0.17792	0.077473
SRR19364650	0.00332	0.001657	0.029041	0.314109	1e-05	0.629553	0.02231
SRR19364651	0.01145	1e-05	0.022065	0.100534	1e-05	0.851658	0.014273
SRR19364654	1.4e-05	1e-05	1.1e-05	1e-05	1e-05	0.999935	1e-05
SRR19364655	1e-05	1e-05	1e-05	1e-05	1e-05	0.99994	1e-05
SRR19364656	0.002904	0.00562	0.049609	0.224543	1e-05	0.683893	0.033421
SRR19364657	1e-05	1e-05	0.009186	0.361565	1e-05	0.595921	0.033298
SRR19364658	1e-05	1.1e-05	1e-05	1e-05	1e-05	0.999939	1e-05
SRR19364659	1e-05	1e-05	1e-05	0.277002	1e-05	0.68208	0.040878
SRR19364660	1e-05	1e-05	0.024952	0.220884	1e-05	0.710154	0.04398
SRR19364661	1e-05	1e-05	1e-05	0.317673	1e-05	0.645739	0.036548
SRR20981598	1e-05	1e-05	1e-05	0.682	1e-05	0.31795	1e-05
SRR20981600	1e-05	1e-05	1e-05	0.680717	1e-05	0.319233	1e-05
SRR20981601	0.021493	0.635353	1e-05	0.330498	0.012626	1e-05	1e-05
SRR20981602	0.018719	0.640019	1e-05	0.333859	0.007373	1e-05	1e-05
SRR20981604	0.010295	0.655676	1e-05	0.326491	0.007509	1e-05	1e-05
SRR20981606	0.01855	0.632973	1e-05	0.340304	0.008143	1e-05	1e-05
SRR20981608	0.02686	0.6225	1e-05	0.338112	0.012498	1e-05	1e-05
SRR20981609	0.883475	1e-05	1e-05	0.116475	1e-05	1e-05	1e-05
SRR20981610	0.99994	1e-05	1e-05	1e-05	1e-05	1e-05	1e-05
SRR20981611	1e-05	1e-05	1e-05	0.686822	1e-05	0.313128	1e-05
SRR20981612	0.878972	1e-05	1e-05	0.120978	1e-05	1e-05	1e-05
SRR20981614	0.59909	0.10381	1e-05	0.277466	1e-05	0.010274	0.00934
SRR20981615	0.032174	0.486363	0.032139	0.375283	0.013617	0.051318	0.009108
SRR20981617	0.037654	0.524736	0.030742	0.378105	0.01809	0.010663	1e-05
SRR20981620	0.037122	0.559732	0.030638	0.360274	0.012214	1e-05	1e-05
SRR20981621	0.029673	0.542638	0.029232	0.383674	0.014764	1e-05	1e-05
SRR20981622	1e-05	1e-05	1e-05	0.663907	1e-05	0.336043	1e-05
SRR20981623	0.026924	0.534619	0.02052	0.372566	0.015786	0.029575	1e-05
SRR20981624	0.025553	0.535323	0.028427	0.359654	0.016925	0.034108	1e-05
SRR20981625	0.025852	0.555566	0.028629	0.373329	0.016604	1e-05	1e-05
SRR20981627	0.026834	0.553373	0.032092	0.369952	0.017729	1e-05	1e-05
SRR20981628	0.037708	0.556528	0.033951	0.35424	0.015348	0.002215	1e-05
SRR20981629	0.038913	0.54555	0.013894	0.383613	0.01801	1e-05	1e-05
SRR20981630	0.029223	0.580693	0.034112	0.337296	0.018656	1e-05	1e-05
SRR20981631	0.038938	0.559561	0.028613	0.353201	0.019666	1e-05	1e-05
SRR20981634	0.042652	0.568776	0.03833	0.333542	0.01668	1e-05	1e-05
SRR20981635	0.039729	0.550531	0.028354	0.363742	0.017624	1e-05	1e-05
SRR20981636	0.026917	0.556899	0.032683	0.354556	0.017741	0.011193	1e-05
SRR20981637	0.027016	0.457088	0.026624	0.404282	0.012377	0.069594	0.003018
SRR20981638	0.036868	0.529663	0.039262	0.357591	0.016818	0.019788	1e-05
SRR20981641	1e-05	0.755581	1.2e-05	0.244367	1e-05	1e-05	1e-05
SRR20981643	1e-05	0.764785	1e-05	0.235165	1e-05	1e-05	1e-05
SRR20981651	0.028756	0.354267	0.069977	0.449425	0.008559	0.048487	0.040528
SRR20981655	1e-05	1e-05	1e-05	0.709757	1e-05	0.284497	0.005706
SRR20981657	0.028287	0.456369	0.022679	0.424059	0.010778	0.045644	0.012184
SRR20981658	1e-05	1e-05	1e-05	0.99994	1e-05	1e-05	1e-05
SRR20981659	1e-05	1e-05	1.1e-05	0.999939	1e-05	1e-05	1e-05
SRR20981660	1e-05	0.78543	1e-05	0.21452	1e-05	1e-05	1e-05
SRR20981661	0.050187	0.154693	0.177501	0.599556	1e-05	1e-05	0.018043
SRR20981663	1e-05	0.740383	1e-05	0.258429	0.001147	1e-05	1e-05
SRR20981664	1e-05	0.775981	1e-05	0.223969	1e-05	1e-05	1e-05
SRR20981665	0.032435	0.225456	0.174551	0.538761	1e-05	0.00915	0.019638
SRR20981666	1e-05	1e-05	1e-05	0.672741	1e-05	0.309707	0.017513
SRR20981667	1e-05	0.012087	1e-05	0.664601	1e-05	0.294102	0.029181
SRR2142163	1e-05	0.017245	0.084132	0.165562	1e-05	0.620972	0.112068
SRR2142269	1.1e-05	1e-05	0.059785	0.210357	1e-05	0.648617	0.08121
SRR2142311	0.011927	0.127713	0.11821	0.394441	1e-05	0.296638	0.051062
SRR2142313	0.019831	0.271152	0.024094	0.50119	1e-05	0.121275	0.062449
SRR24676339	0.022169	0.524782	0.094527	0.243327	0.023276	0.052069	0.039851
SRR24676341	0.99994	1e-05	1e-05	1e-05	1e-05	1e-05	1e-05
SRR24676345	2.9e-05	0.453374	0.019119	0.303709	1e-05	0.092147	0.131613
SRR3045342	1e-05	1e-05	1e-05	1e-05	1e-05	1e-05	0.99994
SRR3045676	1e-05	1e-05	1e-05	1e-05	1e-05	1e-05	0.99994
SRR3045847	1e-05	1e-05	1e-05	1e-05	1e-05	1e-05	0.99994
SRR3046827	1e-05	1e-05	1e-05	1e-05	1e-05	1e-05	0.99994
SRR3046831	1e-05	1e-05	1e-05	1e-05	1e-05	1e-05	0.99994
SRR3046832	1e-05	1e-05	1e-05	1e-05	1e-05	1e-05	0.99994
SRR3046833	1e-05	1e-05	1e-05	1e-05	1e-05	1e-05	0.99994
SRR3046834	1e-05	1e-05	1e-05	1e-05	1e-05	1e-05	0.99994
SRR3050542	1e-05	1e-05	1e-05	1e-05	1e-05	1e-05	0.99994
SRR3050545	1e-05	1e-05	1e-05	1e-05	1e-05	1e-05	0.99994
SRR3050548	1e-05	1e-05	1e-05	1e-05	1e-05	1e-05	0.99994
SRR3050550	1e-05	1e-05	1e-05	1e-05	1e-05	1e-05	0.99994
SRR3900341	0.917691	0.078087	1e-05	1e-05	1e-05	1e-05	0.004182
SRR3900343	0.956102	0.009989	1e-05	1e-05	1e-05	1e-05	0.03387
SRR3952018	0.99994	1e-05	1e-05	1e-05	1e-05	1e-05	1e-05
SRR5131680	1e-05	0.055131	0.131891	0.535116	0.003741	0.18712	0.086991
SRR5131681	1e-05	1e-05	0.124036	0.641352	1e-05	0.157514	0.077068
SRR5131682	1e-05	1e-05	0.107042	0.679832	1e-05	0.139231	0.073865
SRR5131683	1e-05	1e-05	0.118218	0.642336	1e-05	0.168336	0.07108
SRR516118	1e-05	1e-05	0.99994	1e-05	1e-05	1e-05	1e-05
SRR527809	1e-05	0.156465	0.843485	1e-05	1e-05	1e-05	1e-05
SRR5469030	1e-05	1e-05	1e-05	0.65196	1e-05	0.34425	0.003751
SRR5469031	1e-05	1e-05	1e-05	0.630805	1e-05	0.339523	0.029632
SRR5469032	1e-05	1e-05	1e-05	0.623181	1e-05	0.370726	0.006054
SRR6474869	1e-05	1e-05	1e-05	0.99994	1e-05	1e-05	1e-05
SRR6474870	1e-05	1e-05	1e-05	0.99994	1e-05	1e-05	1e-05
SRR6474871	1e-05	1e-05	1e-05	0.99994	1e-05	1e-05	1e-05
SRR6474872	1e-05	0.781899	1.1e-05	0.218051	1e-05	1e-05	1e-05
SRR6474873	1e-05	0.741951	1e-05	0.254914	0.003095	1e-05	1e-05
SRR6474874	1e-05	0.79712	1.5e-05	0.202826	1e-05	1e-05	1e-05
SRR6474875	1e-05	0.765115	1e-05	0.234835	1e-05	1e-05	1e-05
SRR6474876	0.025271	0.25449	0.042626	0.509529	1e-05	0.116158	0.051917
SRR6474877	1e-05	1e-05	1e-05	0.99994	1e-05	1e-05	1e-05
SRR6474878	0.022232	0.497948	0.034877	0.357658	0.011559	0.063016	0.012711
SRR6474889	1e-05	1e-05	1e-05	0.67096	1e-05	0.327187	0.001813
SRR6474890	1e-05	1e-05	1e-05	0.672852	1e-05	0.319224	0.007884
SRR6474891	1e-05	1e-05	1e-05	0.675858	1e-05	0.324092	1e-05
SRR6474892	1e-05	1e-05	1e-05	0.690965	1e-05	0.308985	1e-05
SRR6474893	0.008204	0.119567	1e-05	0.657798	1e-05	0.151129	0.063282
SRR6474894	0.010501	0.141945	1e-05	0.583555	1e-05	0.179114	0.084865
SRR6474895	1e-05	1e-05	1e-05	0.682408	1e-05	0.317542	1e-05
SRR6474896	0.007844	0.110995	1e-05	0.617501	1e-05	0.194374	0.069267
SRR6474897	1e-05	1e-05	1e-05	0.655641	1e-05	0.344309	1e-05
SRR6474899	0.028207	0.542776	0.036329	0.35271	0.018687	0.019676	0.001616
SRR6474900	0.002972	0.049933	0.007883	0.238688	1e-05	0.626403	0.074112
SRR6474901	0.009109	0.049009	1e-05	0.248589	1e-05	0.615749	0.077524
SRR6474902	1.9e-05	1e-05	1e-05	1e-05	1e-05	0.999931	1e-05
SRR6474903	1e-05	1e-05	1e-05	1e-05	1e-05	0.99994	1e-05
SRR6474904	1e-05	1e-05	1e-05	1e-05	1e-05	0.99994	1e-05
SRR6474905	1e-05	1e-05	1e-05	1e-05	1e-05	0.99994	1e-05
SRR8442553	0.019651	0.730472	0.029257	0.211778	0.008821	1e-05	1e-05
SRR8442555	1e-05	0.777101	0.002831	0.218242	0.001796	1e-05	1e-05
SRR8442556	1e-05	0.740641	0.090151	0.053397	1e-05	0.003127	0.112665
SRR8442557	0.014659	0.739053	0.025879	0.214833	0.005556	1e-05	1e-05
SRR8442558	0.002397	0.779085	0.008452	0.207334	0.002712	1e-05	1e-05
SRR8442559	0.020827	0.738206	0.033945	0.200452	0.00655	1e-05	1e-05
SRR8442562	1e-05	0.838758	0.048083	0.076215	0.005019	1e-05	0.031905
SRR8442564	1e-05	0.869376	0.039362	0.05959	1e-05	1e-05	0.031642
SRR8442565	0.012462	0.8147	1e-05	0.171135	0.001672	1e-05	1e-05
SRR8442566	1e-05	0.822208	1e-05	0.177742	1e-05	1e-05	1e-05
SRR8442568	0.024538	0.71422	0.033489	0.20223	0.007255	0.018259	1e-05
SRR8442569	1e-05	0.945838	0.020984	0.007046	1e-05	1e-05	0.026102
SRR8442572	0.003134	0.778555	0.007085	0.203462	0.007744	1e-05	1e-05
SRR8442577	0.021263	0.701295	0.034834	0.230292	0.009866	0.00244	1e-05
SRR8442579	0.01914	0.68087	0.028535	0.259939	0.011496	1e-05	1e-05
SRR8442580	0.022749	0.710679	0.032624	0.227194	0.006731	1.3e-05	1e-05
SRR8442581	0.009331	0.698487	0.10671	0.090373	1e-05	0.015837	0.079252
SRR8442583	0.026122	0.701662	0.053309	0.208774	0.010114	1e-05	1e-05
SRR8442586	1e-05	0.99994	1e-05	1e-05	1e-05	1e-05	1e-05
SRR8442587	1e-05	0.906885	0.023544	0.022813	1e-05	1e-05	0.046728
SRR8442591	0.004772	0.703261	0.088947	0.078993	0.001228	0.0247	0.098099
SRR8442592	0.021947	0.826534	0.02204	0.117625	0.002853	1e-05	0.008991
SRR8442593	0.005276	0.700218	0.104321	0.095663	1e-05	0.005536	0.088976
SRR8442594	0.020254	0.651396	0.124031	0.112026	1e-05	0.015743	0.076539
SRR8442595	1e-05	0.99994	1e-05	1e-05	1e-05	1e-05	1e-05
SRR8442596	1e-05	0.99994	1e-05	1e-05	1e-05	1e-05	1e-05
SRR8442597	0.018154	0.813536	0.019136	0.143183	0.005971	1e-05	1e-05
SRR8442598	0.020627	0.797932	0.030071	0.135122	0.008841	1e-05	0.007397
SRR8442600	0.019301	0.76463	0.071954	0.064791	0.013032	0.011534	0.054757
SRR8442601	0.011408	0.875145	0.055344	0.007041	0.006902	1e-05	0.044151
SRR8442602	1e-05	0.790763	0.003986	0.205211	1e-05	1e-05	1e-05
SRR8442604	0.003827	0.807629	0.095617	0.057791	0.01088	1e-05	0.024246
SRR8698431	1.3e-05	0.06035	0.064903	0.229352	1e-05	0.430858	0.214514
SRR8698434	0.037769	0.124609	0.283564	0.457276	1e-05	1e-05	0.096763
SRR8698435	0.005524	0.010687	0.077792	0.263607	1e-05	0.361936	0.280444
SRR8698436	0.003135	0.035289	0.057849	0.20144	1e-05	0.509497	0.19278
SRR8698437	0.009484	0.063049	0.073033	0.222562	0.001983	0.45583	0.174059
SRR8698438	1e-05	0.198933	0.031412	0.100596	1e-05	0.420862	0.248177
SRR8698439	1e-05	0.231329	0.045601	0.068533	1e-05	0.393389	0.261127
SRR8698440	0.010541	0.046027	0.07615	0.222705	0.000553	0.458463	0.185561
SRR8698441	0.008437	0.055477	0.075573	0.148249	1e-05	0.547366	0.164888
SRR8698442	0.002908	0.050946	0.065644	0.2242	1e-05	0.379304	0.276987
SRR8698554	0.021282	0.132496	0.089292	0.446109	0.002308	0.167299	0.141213
SRR896630	0.293464	0.53188	0.075875	1e-05	1e-05	1e-05	0.098751
WB01	1e-05	0.118575	0.034684	0.167711	1e-05	0.598404	0.080606
WB02	1e-05	0.02906	0.011916	0.241252	1e-05	0.687266	0.030486
WB03	0.009568	0.139942	0.098678	0.210488	1e-05	0.498825	0.042489
WB06	1e-05	0.040979	0.029115	0.219676	1e-05	0.681538	0.028673

## Sheet: K = 8
Run	cluster1	cluster2	cluster3	cluster4	cluster5	cluster6	cluster7	cluster8
BS01	1e-05	1e-05	1e-05	1e-05	0.92477	0.071097	1e-05	0.004084
BS02	1e-05	1e-05	1e-05	1e-05	0.907414	0.092526	1e-05	1e-05
BS03	1e-05	1e-05	1e-05	1e-05	0.927469	0.072471	1e-05	1e-05
BS05	1e-05	1e-05	1e-05	1e-05	0.949135	0.050805	1e-05	1e-05
BS06	1e-05	1e-05	1e-05	1e-05	0.922911	0.076811	1e-05	0.000228
BS07	1e-05	1e-05	1e-05	1e-05	0.92844	0.0715	1e-05	1e-05
BS08	1e-05	1e-05	1e-05	1e-05	0.900058	0.099882	1e-05	1e-05
BS09	1e-05	1e-05	1e-05	1e-05	0.89794	0.09686	1e-05	0.005149
BS10	1e-05	1e-05	1e-05	1e-05	0.913693	0.070294	1e-05	0.015963
DB01	1e-05	1e-05	1e-05	1e-05	0.931564	0.067881	1e-05	0.000505
DB02	1e-05	1e-05	1e-05	1e-05	0.897347	0.094145	1e-05	0.008458
DB03	1e-05	1e-05	1e-05	1e-05	0.919125	0.073491	1e-05	0.007333
DB05	1e-05	1e-05	1e-05	1e-05	0.924104	0.06825	1e-05	0.007596
DB06	1e-05	1e-05	1e-05	1e-05	0.941209	0.058731	1e-05	1e-05
DB07	1e-05	1e-05	1e-05	1e-05	0.978789	0.021151	1e-05	1e-05
DB08	1e-05	1e-05	1e-05	1e-05	0.935198	0.054518	1e-05	0.010234
DB09	1e-05	1e-05	1e-05	1e-05	0.929759	0.070181	1e-05	1e-05
DB10	1e-05	1e-05	1e-05	1e-05	0.917394	0.082546	1e-05	1e-05
ERR1021816	1e-05	1e-05	1e-05	1e-05	0.99993	1e-05	1e-05	1e-05
ERR1021817	0.01747	1e-05	0.04356	0.014861	0.730322	0.076832	0.083184	0.03376
ERR1021818	1e-05	1e-05	1e-05	1e-05	0.99993	1e-05	1e-05	1e-05
ERR1021819	1e-05	1e-05	1.9e-05	1e-05	0.999921	1e-05	1e-05	1e-05
ERR1021820	1e-05	1e-05	1e-05	1e-05	0.99993	1e-05	1e-05	1e-05
ERR1021821	1e-05	1e-05	1e-05	1e-05	0.99993	1e-05	1e-05	1e-05
ERR1021822	0.016918	1e-05	0.027644	0.01236	0.816255	0.042081	0.04929	0.035441
ERR1021823	1e-05	1e-05	1e-05	1e-05	0.994545	1e-05	0.005395	1e-05
ERR1021824	1e-05	1e-05	1e-05	1e-05	0.95592	1e-05	0.04402	1e-05
ERR11283097	1e-05	0.99993	1e-05	1e-05	1e-05	1e-05	1e-05	1e-05
ERR1397960	1e-05	1e-05	0.098825	1e-05	1e-05	0.901115	1e-05	1e-05
ERR1397963	1e-05	1e-05	0.074917	1e-05	1e-05	0.925023	1e-05	1e-05
ERR1512897	1e-05	0.1445	1e-05	1e-05	1e-05	0.108446	0.747004	1e-05
ERR1527947	1e-05	0.38835	1e-05	1e-05	1e-05	0.605219	0.006381	1e-05
ERR1527948	1e-05	0.402451	1e-05	1e-05	1e-05	0.597489	1e-05	1e-05
ERR1527949	1e-05	0.327153	1e-05	1e-05	1e-05	0.672787	1e-05	1e-05
ERR1527950	1e-05	0.362243	1e-05	1e-05	1e-05	0.637697	1e-05	1e-05
ERR1527951	1e-05	0.335628	1e-05	1e-05	1e-05	0.664303	1.9e-05	1e-05
ERR1527952	1e-05	1e-05	0.999918	1e-05	1e-05	1.5e-05	1.7e-05	1e-05
ERR1527953	1e-05	1e-05	0.99993	1e-05	1e-05	1e-05	1e-05	1e-05
ERR1527954	1e-05	1e-05	0.999911	1.8e-05	1.5e-05	1.2e-05	1.3e-05	1e-05
ERR1527955	1e-05	1e-05	0.999927	1e-05	1e-05	1.1e-05	1.3e-05	1e-05
ERR1527956	1e-05	0.111686	0.888254	1e-05	1e-05	1e-05	1e-05	1e-05
ERR1527957	1e-05	1e-05	0.99993	1e-05	1e-05	1e-05	1e-05	1e-05
ERR1527958	1e-05	1e-05	0.999923	1e-05	1e-05	1e-05	1.7e-05	1e-05
ERR1527959	1e-05	0.017796	0.967465	1e-05	1e-05	0.014689	1e-05	1e-05
ERR1527961	1e-05	1e-05	0.999926	1e-05	1e-05	1e-05	1.4e-05	1e-05
ERR1527962	1e-05	1e-05	0.999923	1e-05	1e-05	1.3e-05	1.4e-05	1e-05
ERR1527963	1e-05	1e-05	0.99993	1e-05	1e-05	1e-05	1e-05	1e-05
ERR1527964	1e-05	1e-05	0.999922	1e-05	1e-05	1.4e-05	1.4e-05	1e-05
ERR1527965	1e-05	1e-05	0.999918	1e-05	1e-05	1.4e-05	1.7e-05	1e-05
ERR1527966	1e-05	1e-05	0.22371	1e-05	0.174204	0.582327	0.019719	1e-05
ERR1527967	1e-05	0.577452	0.113224	0.003658	0.050594	0.184294	0.054069	0.0167
ERR1527968	1e-05	0.394965	0.026691	1e-05	0.103806	0.202244	0.270343	0.001931
ERR1527969	1e-05	0.387326	0.032734	1e-05	0.0289	0.259884	0.291126	1e-05
ERR1527970	1e-05	0.372364	0.039852	1e-05	0.060262	0.255406	0.271283	0.000813
ERR1527971	1e-05	1e-05	0.999928	1e-05	1e-05	1.2e-05	1e-05	1e-05
ERR1527972	1e-05	0.796439	0.094057	1e-05	0.020979	0.001051	0.084595	0.002859
ERR1545178	1e-05	0.633448	0.106664	1e-05	1e-05	0.170392	0.077466	0.012
ERR1545179	1e-05	0.606369	0.089669	1e-05	1e-05	0.220144	0.080946	0.002842
ERR1545180	1e-05	0.623913	0.065517	1e-05	1e-05	0.221376	0.089154	1e-05
ERR1545181	1e-05	0.556724	0.093791	1e-05	0.000791	0.276272	0.065663	0.006739
ERR1545182	1e-05	0.577246	0.08707	1e-05	1e-05	0.271012	0.064632	1e-05
ERR1545183	1e-05	0.595724	0.122342	1e-05	0.013314	0.188795	0.07973	7.5e-05
ERR1545184	1e-05	0.624685	0.085762	1e-05	1e-05	0.198943	0.084853	0.005727
ERR1545185	1e-05	0.699999	0.059532	0.001051	0.011924	0.136893	0.090582	1e-05
ERR1545186	1e-05	0.628351	0.097395	1e-05	1e-05	0.201389	0.06611	0.006726
ERR1545187	1e-05	0.660773	0.077956	1e-05	1e-05	0.17577	0.085462	1e-05
ERR1545190	1e-05	0.621414	0.111855	1e-05	1e-05	0.222484	0.044206	1e-05
ERR2179540	1e-05	0.30092	0.648574	1e-05	1e-05	1e-05	0.050456	1e-05
ERR2179541	1e-05	1e-05	0.999927	1e-05	1e-05	1.3e-05	1e-05	1e-05
ERR2179542	1e-05	0.358252	0.001924	0.000115	0.102967	0.471443	0.054758	0.01053
ERR2179543	1e-05	0.054038	0.078757	0.071099	0.331084	0.407361	0.043192	0.014459
ERR2179545	1e-05	0.391635	0.030208	0.016266	0.166292	0.327934	0.067645	1e-05
ERR2179546	1e-05	0.230957	0.048068	0.019673	0.204039	0.323202	0.166031	0.00802
ERR2179547	1e-05	0.631887	0.043144	1e-05	0.009932	0.283953	0.031054	1e-05
ERR2179548	1e-05	0.696559	0.012853	1e-05	1e-05	0.227884	0.062663	1e-05
ERR2179550	1e-05	0.057565	0.085121	0.06265	0.307675	0.399562	0.063747	0.023669
ERR2179552	0.002596	0.001547	0.208152	0.045643	0.34806	0.352095	0.016804	0.025103
ERR2179553	1e-05	1e-05	0.17801	1e-05	0.044275	0.777318	1e-05	0.000357
ERR2179554	1e-05	1e-05	0.170066	0.003406	0.138642	0.685723	1e-05	0.002133
ERR2179555	1e-05	1e-05	0.182723	1e-05	0.102647	0.705267	1e-05	0.009323
ERR2179556	1e-05	0.572697	0.042879	1e-05	1e-05	0.338921	0.045463	1e-05
ERR2203766	1e-05	0.711495	0.012137	1e-05	1e-05	0.249512	0.026816	1e-05
ERR2731055	1e-05	0.544342	0.028741	0.021534	0.13168	0.15629	0.117394	1e-05
ERR2731056	1e-05	1e-05	1e-05	0.99993	1e-05	1e-05	1e-05	1e-05
ERR2731057	0.001971	0.000829	0.030294	0.384924	0.325005	0.201542	1e-05	0.055424
ERR2731058	1e-05	0.743236	0.019362	1e-05	1e-05	0.237352	1e-05	1e-05
ERR2731060	1e-05	0.687073	0.030479	1e-05	1e-05	0.282398	1e-05	1e-05
ERR2731061	1e-05	0.738267	0.046165	1e-05	1e-05	0.199778	0.01575	1e-05
ERR3317814	1e-05	0.400627	0.002043	0.050799	0.079174	0.4175	0.049837	1e-05
ERR3628174	1e-05	0.048802	0.937962	1e-05	1e-05	0.013187	1e-05	1e-05
ERR793393	1e-05	1e-05	0.095339	0.425864	0.367835	1e-05	0.025886	0.085046
ERR863167	1e-05	1e-05	0.095382	0.425891	0.367736	1e-05	0.025868	0.085093
ERR868003	1e-05	1e-05	1e-05	0.99993	1e-05	1e-05	1e-05	1e-05
ERR868004	1e-05	1e-05	1e-05	0.971604	1e-05	1e-05	1e-05	0.028336
ERR953404	0.004095	0.011493	0.057358	0.542651	0.117861	0.150163	0.076471	0.039907
ERR953411	0.00483	1e-05	0.26325	0.035998	0.194931	0.382881	0.075166	0.042934
ERR953412	1e-05	0.350847	1e-05	1e-05	1e-05	0.556446	0.092657	1e-05
ERR953413	1e-05	0.260173	0.035677	0.020677	0.075092	0.331647	0.265821	0.010903
ERR978596	1e-05	0.100484	0.899456	1e-05	1e-05	1e-05	1e-05	1e-05
ERR978597	1.3e-05	1e-05	0.999915	1e-05	1.1e-05	1.5e-05	1.6e-05	1e-05
ERR978598	1.2e-05	1.1e-05	0.999916	1.1e-05	1e-05	1.2e-05	1.8e-05	1e-05
ERR978599	1e-05	1e-05	0.99993	1e-05	1e-05	1e-05	1e-05	1e-05
ERR978600	1e-05	1e-05	0.99993	1e-05	1e-05	1e-05	1e-05	1e-05
ERR978601	1e-05	0.054605	0.945331	1e-05	1e-05	1e-05	1.4e-05	1e-05
ERR978602	1e-05	0.135561	0.864379	1e-05	1e-05	1e-05	1e-05	1e-05
ERR978605	1e-05	0.27677	0.677349	1e-05	1e-05	1e-05	0.045831	1e-05
ERR978606	1e-05	1e-05	0.999922	1e-05	1.2e-05	1e-05	1.7e-05	1e-05
ERR978607	1e-05	1e-05	0.999921	1e-05	1e-05	1.1e-05	1.8e-05	1e-05
ERR978608	1e-05	1e-05	0.999919	1e-05	1e-05	1.6e-05	1.5e-05	1e-05
ERR979791	1e-05	0.102592	0.894078	1e-05	1e-05	1e-05	0.00328	1e-05
ERR979796	0.001377	0.206376	0.086154	0.02379	0.223221	0.203316	0.233716	0.022049
ERR979797	1.2e-05	0.399767	0.064893	0.005663	0.156381	0.143546	0.220931	0.008806
ERR979798	1e-05	0.503287	0.062145	0.010807	0.096338	0.117663	0.199067	0.010681
ERR979799	1e-05	0.316431	0.061555	0.000577	0.076981	0.191207	0.338985	0.014255
ERR979800	1e-05	0.597916	0.053586	0.000234	0.099504	0.068887	0.174986	0.004877
ERR979801	1e-05	1.1e-05	1e-05	1e-05	1e-05	1e-05	0.999929	1e-05
ERR979802	1e-05	1e-05	1e-05	1e-05	1e-05	1e-05	0.99993	1e-05
ERR979803	1e-05	1e-05	1e-05	1e-05	1e-05	1e-05	0.99993	1e-05
ERR982708	0.999925	1e-05	1e-05	1.4e-05	1.1e-05	1e-05	1e-05	1e-05
ERR982709	0.886703	0.061972	1e-05	1e-05	1e-05	1e-05	0.051276	1e-05
ERR982714	0.859827	0.046393	1e-05	0.038472	1e-05	1e-05	0.055267	1e-05
ERR982715	0.99993	1e-05	1e-05	1e-05	1e-05	1e-05	1e-05	1e-05
ERR982716	0.99993	1e-05	1e-05	1e-05	1e-05	1e-05	1e-05	1e-05
ERR982717	0.999929	1e-05	1e-05	1e-05	1.1e-05	1e-05	1e-05	1e-05
ERR982718	0.93095	0.06899	1e-05	1e-05	1e-05	1e-05	1e-05	1e-05
ERR982786	0.01396	0.023754	0.01279	0.0277	0.591697	0.266096	0.020573	0.043431
ERR982794	0.001076	0.14141	0.028455	0.019171	0.211657	0.427672	0.133365	0.037194
SRR1046129	1e-05	0.335618	1.1e-05	1e-05	1e-05	0.595529	0.068802	1e-05
SRR1046135	1e-05	0.110154	0.081466	0.01603	0.232469	0.417725	0.106932	0.035214
SRR1046147	1e-05	0.632574	0.064562	1e-05	1e-05	0.232908	0.067458	0.002469
SRR1046151	1e-05	0.563596	0.10649	0.000499	1e-05	0.227435	0.08763	0.014329
SRR1048526	0.012965	0.068348	0.147901	0.068216	0.309766	0.253436	0.086233	0.053135
SRR1055837	1e-05	0.99993	1e-05	1e-05	1e-05	1e-05	1e-05	1e-05
SRR1167031	0.99993	1e-05	1e-05	1e-05	1e-05	1e-05	1e-05	1e-05
SRR1167049	0.99993	1e-05	1e-05	1e-05	1e-05	1e-05	1e-05	1e-05
SRR12072881	1e-05	1e-05	1e-05	1e-05	0.99993	1e-05	1e-05	1e-05
SRR12072882	1e-05	1e-05	1e-05	1e-05	0.99993	1e-05	1e-05	1e-05
SRR12072883	1e-05	1e-05	1e-05	1e-05	0.99993	1e-05	1e-05	1e-05
SRR12072884	1e-05	1e-05	0.004227	1e-05	0.995713	1e-05	1e-05	1e-05
SRR12072885	1e-05	1e-05	1e-05	1e-05	0.99993	1e-05	1e-05	1e-05
SRR12072886	1e-05	1e-05	1e-05	1e-05	0.99993	1e-05	1e-05	1e-05
SRR12072887	1e-05	1e-05	1e-05	1e-05	0.99993	1e-05	1e-05	1e-05
SRR12072888	1e-05	1e-05	1e-05	1e-05	0.99993	1e-05	1e-05	1e-05
SRR12072889	1e-05	1e-05	1e-05	1e-05	0.99993	1e-05	1e-05	1e-05
SRR12072890	1e-05	1e-05	1e-05	1e-05	0.99993	1e-05	1e-05	1e-05
SRR12072891	1e-05	1e-05	1e-05	1e-05	0.99993	1e-05	1e-05	1e-05
SRR12072892	1e-05	1e-05	0.026343	1e-05	0.948213	0.006965	1e-05	0.018439
SRR12072893	1e-05	1e-05	1e-05	1e-05	0.9972	1e-05	0.00274	1e-05
SRR12072894	1e-05	1e-05	1e-05	1e-05	0.99993	1e-05	1e-05	1e-05
SRR12072895	1e-05	1e-05	1e-05	1e-05	0.992706	1e-05	1e-05	0.007234
SRR12072896	1e-05	1e-05	0.013932	1e-05	0.986008	1e-05	1e-05	1e-05
SRR12072897	1e-05	1e-05	1e-05	1e-05	0.99993	1e-05	1e-05	1e-05
SRR12719742	0.028269	0.007307	0.066284	0.033429	0.556837	0.158869	0.020847	0.128157
SRR12719743	0.99993	1e-05	1e-05	1e-05	1e-05	1e-05	1e-05	1e-05
SRR12719744	0.024251	1e-05	0.055814	0.03794	0.533885	0.180922	0.026167	0.14101
SRR12719745	0.99993	1e-05	1e-05	1e-05	1e-05	1e-05	1e-05	1e-05
SRR12719746	1e-05	0.99993	1e-05	1e-05	1e-05	1e-05	1e-05	1e-05
SRR12719747	1e-05	0.99993	1e-05	1e-05	1e-05	1e-05	1e-05	1e-05
SRR12719748	1e-05	0.99993	1e-05	1e-05	1e-05	1e-05	1e-05	1e-05
SRR12719749	1e-05	0.99993	1e-05	1e-05	1e-05	1e-05	1e-05	1e-05
SRR12719750	1e-05	0.99993	1e-05	1e-05	1e-05	1e-05	1e-05	1e-05
SRR12719751	1e-05	0.99993	1e-05	1e-05	1e-05	1e-05	1e-05	1e-05
SRR12719752	1e-05	0.99993	1e-05	1e-05	1e-05	1e-05	1e-05	1e-05
SRR12719753	1e-05	0.99993	1e-05	1e-05	1e-05	1e-05	1e-05	1e-05
SRR12719754	1e-05	0.99993	1e-05	1e-05	1e-05	1e-05	1e-05	1e-05
SRR12719755	0.022618	0.016936	0.071956	0.027887	0.506037	0.190573	0.053853	0.11014
SRR12719756	1e-05	0.99993	1e-05	1e-05	1e-05	1e-05	1e-05	1e-05
SRR12719759	1e-05	1e-05	1e-05	1e-05	1e-05	1e-05	1e-05	0.99993
SRR12719760	1e-05	1.3e-05	1e-05	1e-05	1e-05	1e-05	1e-05	0.999927
SRR12719761	1e-05	1e-05	1e-05	1e-05	1e-05	1e-05	1e-05	0.99993
SRR12719762	1e-05	1e-05	1.9e-05	1.4e-05	1e-05	2e-05	1e-05	0.999907
SRR12719763	1e-05	1e-05	1e-05	1e-05	1e-05	1e-05	1e-05	0.99993
SRR12719764	1e-05	1e-05	1e-05	1e-05	1e-05	1e-05	1e-05	0.99993
SRR12719765	1e-05	1e-05	1e-05	1e-05	1e-05	1e-05	1e-05	0.99993
SRR12719766	0.029267	0.022166	0.055036	0.029308	0.558513	0.174756	0.011314	0.11964
SRR12719767	1e-05	1.8e-05	1e-05	1.1e-05	1e-05	1e-05	1e-05	0.999921
SRR12719768	1e-05	0.007193	0.009671	1e-05	0.167786	0.006168	0.025796	0.783365
SRR12719769	1e-05	1e-05	1e-05	1e-05	1e-05	1e-05	1e-05	0.99993
SRR12719770	1e-05	0.033125	1e-05	1e-05	1.2e-05	1e-05	0.002235	0.964589
SRR12719771	1e-05	0.010963	1e-05	1.4e-05	1e-05	1e-05	1e-05	0.988973
SRR12719772	0.023734	0.053412	0.041332	0.034413	0.540123	0.165956	0.034821	0.106209
SRR12719773	0.025195	0.009834	0.06708	0.028281	0.552089	0.16992	0.011045	0.136556
SRR12719774	0.026346	1e-05	0.06799	0.020992	0.554611	0.17774	0.010902	0.141409
SRR12719775	0.025817	1e-05	0.070945	0.030759	0.546466	0.184862	0.013271	0.12787
SRR12719776	0.022029	1e-05	0.062407	0.038263	0.554289	0.177568	0.016086	0.129348
SRR12719778	0.027689	1e-05	0.058249	0.032244	0.558683	0.179175	0.026858	0.117091
SRR12719779	0.025109	1e-05	0.058006	0.017589	0.586787	0.169008	0.027866	0.115625
SRR12719780	0.028226	0.017637	0.065006	0.02752	0.539482	0.18195	0.018545	0.121634
SRR12719781	0.021792	0.03744	0.052206	0.019332	0.534347	0.178746	0.032986	0.12315
SRR12719782	0.024452	1e-05	0.052474	0.033513	0.571234	0.176344	0.021965	0.120008
SRR1564425	0.99993	1e-05	1e-05	1e-05	1e-05	1e-05	1e-05	1e-05
SRR1564427	0.99993	1e-05	1e-05	1e-05	1e-05	1e-05	1e-05	1e-05
SRR16979468	1e-05	1e-05	1e-05	1e-05	0.913395	0.083915	1e-05	0.00264
SRR16979469	1e-05	1e-05	1e-05	1e-05	0.888466	0.097567	1e-05	0.013916
SRR16979470	1e-05	1e-05	1e-05	1e-05	0.914556	0.071614	1e-05	0.01378
SRR16979471	1e-05	0.025909	0.004709	0.792396	0.075528	0.09691	1e-05	0.004528
SRR16979472	1e-05	1e-05	1e-05	0.99993	1e-05	1e-05	1e-05	1e-05
SRR16979474	1e-05	1e-05	1e-05	0.99993	1e-05	1e-05	1e-05	1e-05
SRR16979475	1e-05	1e-05	1e-05	0.99993	1e-05	1e-05	1e-05	1e-05
SRR16979476	1e-05	0.023045	1e-05	0.976895	1e-05	1e-05	1e-05	1e-05
SRR16979477	1e-05	1e-05	1e-05	0.99993	1e-05	1e-05	1e-05	1e-05
SRR16979478	1e-05	0.018257	1e-05	1e-05	0.849358	0.12464	1e-05	0.007705
SRR16979479	1e-05	1e-05	1e-05	0.99993	1e-05	1e-05	1e-05	1e-05
SRR16979480	1e-05	1e-05	1e-05	0.99993	1e-05	1e-05	1e-05	1e-05
SRR16979481	1e-05	1e-05	1e-05	0.99993	1e-05	1e-05	1e-05	1e-05
SRR16979482	1e-05	1e-05	1e-05	0.99993	1e-05	1e-05	1e-05	1e-05
SRR16979483	1e-05	1e-05	1e-05	0.999929	1e-05	1.1e-05	1e-05	1e-05
SRR16979484	1e-05	1e-05	1e-05	0.99993	1e-05	1e-05	1e-05	1e-05
SRR16979485	1e-05	1e-05	1e-05	0.99993	1e-05	1e-05	1e-05	1e-05
SRR16979486	1e-05	1.7e-05	1e-05	0.999923	1e-05	1e-05	1e-05	1e-05
SRR16979487	1e-05	1e-05	1e-05	0.99993	1e-05	1e-05	1e-05	1e-05
SRR16979488	1e-05	1e-05	1e-05	0.99993	1e-05	1e-05	1e-05	1e-05
SRR16979489	1e-05	0.005698	1e-05	1e-05	0.883035	0.09698	1e-05	0.014248
SRR16979490	1e-05	1e-05	1e-05	0.99993	1e-05	1e-05	1e-05	1e-05
SRR16979491	1e-05	1e-05	1e-05	0.99993	1e-05	1e-05	1e-05	1e-05
SRR16979492	1e-05	1e-05	1e-05	0.999928	1e-05	1.2e-05	1e-05	1e-05
SRR16979493	1e-05	0.028766	0.008985	0.736691	0.122433	0.093979	0.009126	1e-05
SRR16979494	1e-05	1e-05	1e-05	0.99993	1e-05	1e-05	1e-05	1e-05
SRR16979495	1e-05	0.021034	0.029989	0.528587	0.225871	0.152544	0.0317	0.010265
SRR16979496	1e-05	1e-05	1e-05	1e-05	0.99993	1e-05	1e-05	1e-05
SRR16979499	1e-05	1e-05	1e-05	1e-05	0.99993	1e-05	1e-05	1e-05
SRR16979500	1e-05	1e-05	1e-05	1e-05	0.920224	0.079448	1e-05	0.000278
SRR16979501	1e-05	1e-05	1e-05	1e-05	0.99993	1e-05	1e-05	1e-05
SRR16979502	1e-05	1e-05	1e-05	1e-05	0.99993	1e-05	1e-05	1e-05
SRR16979505	1e-05	1e-05	1e-05	1e-05	0.99993	1e-05	1e-05	1e-05
SRR16979506	1e-05	1e-05	1e-05	1e-05	0.992168	0.007772	1e-05	1e-05
SRR16979507	1e-05	1e-05	1e-05	1e-05	0.99993	1e-05	1e-05	1e-05
SRR16979508	1e-05	1e-05	1e-05	1e-05	0.974656	0.025284	1e-05	1e-05
SRR16979509	1e-05	1e-05	1e-05	1e-05	0.99993	1e-05	1e-05	1e-05
SRR16979510	1e-05	1e-05	1e-05	1e-05	0.99993	1e-05	1e-05	1e-05
SRR16979511	1e-05	1e-05	1e-05	1e-05	0.870534	0.111017	1e-05	0.018399
SRR16979513	1e-05	1e-05	1e-05	1e-05	0.970158	0.029782	1e-05	1e-05
SRR16979515	1e-05	0.064592	0.052108	0.018511	0.63241	0.152679	0.075703	0.003986
SRR16979516	0.006445	0.066412	0.028105	0.010656	0.691456	0.131089	0.047603	0.018234
SRR16979517	0.006218	0.041916	0.029254	0.011934	0.676959	0.14466	0.060579	0.028481
SRR16979519	0.009772	0.013631	0.028624	0.010412	0.724037	0.132399	0.05517	0.025955
SRR16979520	0.008882	0.020946	0.029855	0.018918	0.694286	0.168758	0.035	0.023355
SRR16979521	0.006125	0.021968	0.038108	0.02411	0.67466	0.175287	0.034858	0.024885
SRR16979522	1e-05	1e-05	1e-05	1e-05	0.957819	0.042121	1e-05	1e-05
SRR16979523	1e-05	0.000382	1e-05	1e-05	0.911582	0.087986	1e-05	1e-05
SRR1769892	1e-05	0.200655	0.153619	0.033657	0.356825	0.171882	0.08227	0.001082
SRR1769893	1e-05	0.209781	0.165004	0.043328	0.352107	0.139271	0.083914	0.006585
SRR1769922	1e-05	0.208943	0.132482	0.042802	0.364966	0.162665	0.088121	1e-05
SRR1790681	1e-05	0.129261	0.136241	0.045107	0.405986	0.163537	0.112239	0.00762
SRR19364566	1e-05	0.689782	0.043898	0.002835	0.004042	0.208519	0.050904	1e-05
SRR19364567	1e-05	0.99993	1e-05	1e-05	1e-05	1e-05	1e-05	1e-05
SRR19364568	1e-05	0.71548	0.017118	1e-05	1e-05	0.235733	0.031629	1e-05
SRR19364569	1e-05	0.063052	1e-05	1e-05	1e-05	0.028596	0.908303	1e-05
SRR19364571	1e-05	0.637238	0.030359	1e-05	1e-05	0.299551	0.032812	1e-05
SRR19364576	1e-05	0.221228	1e-05	1e-05	1e-05	0.746233	0.025824	0.006676
SRR19364578	1e-05	0.661565	0.01187	1e-05	1e-05	0.294627	0.031898	1e-05
SRR19364579	1e-05	0.026723	1.7e-05	1e-05	1e-05	1.3e-05	0.973207	1e-05
SRR19364580	1e-05	0.99993	1e-05	1e-05	1e-05	1e-05	1e-05	1e-05
SRR19364581	1e-05	0.99993	1e-05	1e-05	1e-05	1e-05	1e-05	1e-05
SRR19364582	1e-05	0.737044	0.007629	1e-05	1e-05	0.234181	0.021105	1e-05
SRR19364583	1e-05	0.99993	1e-05	1e-05	1e-05	1e-05	1e-05	1e-05
SRR19364584	1e-05	0.999921	1e-05	1e-05	1e-05	1.1e-05	1.8e-05	1e-05
SRR19364585	1e-05	0.99993	1e-05	1e-05	1e-05	1e-05	1e-05	1e-05
SRR19364586	1e-05	0.99993	1e-05	1e-05	1e-05	1e-05	1e-05	1e-05
SRR19364587	1e-05	0.999922	1e-05	1e-05	1e-05	1e-05	1.8e-05	1e-05
SRR19364589	1e-05	0.99993	1e-05	1e-05	1e-05	1e-05	1e-05	1e-05
SRR19364591	1e-05	0.070242	1e-05	1e-05	1e-05	0.060134	0.869574	1e-05
SRR19364593	1e-05	0.999922	1e-05	1e-05	1e-05	1e-05	1.8e-05	1e-05
SRR19364596	0.00088	0.009805	0.221377	0.033205	0.234041	0.453035	0.02154	0.026116
SRR19364597	1e-05	0.600027	0.03072	1e-05	1e-05	0.297738	0.071474	1e-05
SRR19364598	1e-05	0.206913	0.008112	0.018512	0.135261	0.546804	0.073304	0.011085
SRR19364599	1e-05	0.398453	0.026756	0.021627	0.099404	0.300987	0.144828	0.007935
SRR19364601	1e-05	0.577684	0.077745	0.005679	0.051811	0.246973	0.040088	1e-05
SRR19364602	1e-05	0.99993	1e-05	1e-05	1e-05	1e-05	1e-05	1e-05
SRR19364603	1e-05	0.99993	1e-05	1e-05	1e-05	1e-05	1e-05	1e-05
SRR19364605	1e-05	0.999928	1e-05	1e-05	1e-05	1e-05	1.2e-05	1e-05
SRR19364610	1e-05	0.038142	1e-05	1.4e-05	1e-05	1e-05	0.961794	1e-05
SRR19364611	1.1e-05	0.338197	1e-05	1e-05	1e-05	0.654027	0.007725	1e-05
SRR19364613	1e-05	0.99993	1e-05	1e-05	1e-05	1e-05	1e-05	1e-05
SRR19364616	1e-05	0.574856	0.054559	0.002603	1e-05	0.338729	0.029223	1e-05
SRR19364617	1e-05	0.705222	0.012813	1e-05	1e-05	0.243708	0.038217	1e-05
SRR19364619	1e-05	0.99993	1e-05	1e-05	1e-05	1e-05	1e-05	1e-05
SRR19364621	1e-05	0.99993	1e-05	1e-05	1e-05	1e-05	1e-05	1e-05
SRR19364622	1e-05	0.99993	1e-05	1e-05	1e-05	1e-05	1e-05	1e-05
SRR19364623	1e-05	0.224034	1e-05	1e-05	1e-05	0.745389	0.022025	0.008512
SRR19364624	1e-05	0.672625	0.039206	1e-05	1e-05	0.262974	0.025155	1e-05
SRR19364625	1e-05	0.67443	0.038625	0.000985	0.006418	0.278306	0.001216	1e-05
SRR19364626	1e-05	0.641139	0.028475	1e-05	1e-05	0.28402	0.046326	1e-05
SRR19364627	1e-05	0.99993	1e-05	1e-05	1e-05	1e-05	1e-05	1e-05
SRR19364628	1e-05	0.99993	1e-05	1e-05	1e-05	1e-05	1e-05	1e-05
SRR19364629	1e-05	0.99993	1e-05	1e-05	1e-05	1e-05	1e-05	1e-05
SRR19364630	1e-05	0.051161	1e-05	1e-05	1e-05	0.054779	0.89401	1e-05
SRR19364631	1e-05	0.696654	0.038796	1e-05	1e-05	0.254011	0.0105	1e-05
SRR19364632	1e-05	0.99993	1e-05	1e-05	1e-05	1e-05	1e-05	1e-05
SRR19364641	1e-05	0.999928	1e-05	1e-05	1e-05	1e-05	1.2e-05	1e-05
SRR19364644	1e-05	0.99993	1e-05	1e-05	1e-05	1e-05	1e-05	1e-05
SRR19364645	1e-05	0.99993	1e-05	1e-05	1e-05	1e-05	1e-05	1e-05
SRR19364648	1e-05	0.177833	1e-05	0.017562	0.129778	0.578108	0.077357	0.019343
SRR19364650	1e-05	0.62781	0.042005	0.002816	0.002868	0.303425	0.021056	1e-05
SRR19364651	1e-05	0.850145	0.03101	0.011301	1e-05	0.094562	0.012952	1e-05
SRR19364654	1e-05	0.99993	1e-05	1e-05	1e-05	1e-05	1e-05	1e-05
SRR19364655	1e-05	0.99993	1e-05	1e-05	1e-05	1e-05	1e-05	1e-05
SRR19364656	1e-05	0.681933	0.052749	0.003238	0.01042	0.217744	0.032305	0.0016
SRR19364657	1e-05	0.594137	0.029892	1e-05	1e-05	0.344979	0.030952	1e-05
SRR19364658	1e-05	0.999929	1e-05	1e-05	1e-05	1e-05	1e-05	1e-05
SRR19364659	1e-05	0.682103	0.008663	1e-05	1e-05	0.268762	0.040433	1e-05
SRR19364660	1e-05	0.708797	0.035758	1e-05	1e-05	0.212798	0.042607	1e-05
SRR19364661	1e-05	0.644999	0.013429	1e-05	1e-05	0.306706	0.034825	1e-05
SRR20981598	1.5e-05	0.3182	1e-05	1e-05	1e-05	0.681735	1e-05	1e-05
SRR20981600	1e-05	0.319272	1e-05	1e-05	1e-05	0.680668	1e-05	1e-05
SRR20981601	0.011772	1e-05	1e-05	0.020874	0.614219	0.327477	1e-05	0.025627
SRR20981602	0.006543	1e-05	1e-05	0.017295	0.618474	0.331712	1e-05	0.025946
SRR20981604	0.007082	1e-05	1e-05	0.009604	0.636133	0.32534	1e-05	0.021811
SRR20981606	0.00712	1e-05	1e-05	0.017428	0.610277	0.336103	1e-05	0.029042
SRR20981608	0.011972	1e-05	1e-05	0.026197	0.606507	0.336855	1e-05	0.018438
SRR20981609	1e-05	1e-05	1e-05	0.881733	1e-05	0.118207	1e-05	1e-05
SRR20981610	1e-05	1.1e-05	1e-05	0.999929	1e-05	1e-05	1e-05	1e-05
SRR20981611	1e-05	0.313431	1e-05	1e-05	1e-05	0.686509	1e-05	1e-05
SRR20981612	1e-05	1e-05	1.2e-05	0.877111	1e-05	0.122828	1e-05	1e-05
SRR20981614	1e-05	0.01066	1e-05	0.599079	0.103598	0.277303	0.00933	1e-05
SRR20981615	0.013061	0.052855	1e-05	0.031977	0.474543	0.378715	0.009738	0.039102
SRR20981617	0.0175	0.011787	1e-05	0.037729	0.510861	0.38157	1e-05	0.040534
SRR20981620	0.0115	1e-05	1e-05	0.036233	0.541004	0.363386	1e-05	0.047847
SRR20981621	0.014117	1e-05	1e-05	0.029889	0.524737	0.385978	1e-05	0.045249
SRR20981622	1e-05	0.336321	1e-05	1e-05	1e-05	0.663619	1e-05	1e-05
SRR20981623	0.015199	0.029848	1e-05	0.026479	0.513346	0.373867	1e-05	0.041242
SRR20981624	0.016382	0.03532	1e-05	0.024796	0.51975	0.363198	1e-05	0.040534
SRR20981625	0.015922	1e-05	1e-05	0.025597	0.536673	0.375343	1e-05	0.046435
SRR20981627	0.01693	1e-05	1e-05	0.026331	0.534549	0.373098	1e-05	0.049062
SRR20981628	0.014569	0.003339	1e-05	0.037292	0.538421	0.357357	1e-05	0.049002
SRR20981629	0.017378	1e-05	1e-05	0.038181	0.531068	0.383783	1e-05	0.02956
SRR20981630	0.018053	1e-05	1e-05	0.028595	0.564686	0.341138	1e-05	0.047498
SRR20981631	0.01889	1e-05	1e-05	0.037856	0.535581	0.354215	1e-05	0.053428
SRR20981634	0.016127	1e-05	0.003053	0.043128	0.557605	0.338246	1e-05	0.041821
SRR20981635	0.016807	1e-05	1e-05	0.037928	0.530086	0.364767	1e-05	0.050383
SRR20981636	0.016901	0.011856	1e-05	0.02653	0.536388	0.356511	1e-05	0.051795
SRR20981637	0.011629	0.070249	1e-05	0.027083	0.444165	0.406676	0.004652	0.035537
SRR20981638	0.016295	0.021353	1e-05	0.0367	0.512662	0.361264	1e-05	0.051706
SRR20981641	1e-05	1e-05	1e-05	1e-05	0.752819	0.247121	1e-05	1e-05
SRR20981643	1e-05	1e-05	1e-05	1e-05	0.761812	0.238128	1e-05	1e-05
SRR20981651	0.008523	0.04711	0.054414	0.028995	0.351157	0.446823	0.039862	0.023115
SRR20981655	1e-05	0.285996	1e-05	1e-05	1e-05	0.709636	0.004318	1e-05
SRR20981657	0.010004	0.046473	1e-05	0.028269	0.443172	0.425365	0.012579	0.034129
SRR20981658	1e-05	1e-05	1e-05	1e-05	1e-05	0.99993	1e-05	1e-05
SRR20981659	1e-05	1e-05	1e-05	1e-05	1e-05	0.99993	1e-05	1e-05
SRR20981660	1e-05	1e-05	1e-05	1e-05	0.782373	0.217567	1e-05	1e-05
SRR20981661	1e-05	1e-05	0.188522	0.049708	0.173238	0.577241	0.011261	1e-05
SRR20981663	0.001214	1e-05	1e-05	1e-05	0.735684	0.260813	1e-05	0.002248
SRR20981664	1e-05	1e-05	1e-05	1e-05	0.770964	0.226796	1e-05	0.002189
SRR20981665	1e-05	0.002141	0.17775	0.03326	0.239266	0.521101	0.017345	0.009126
SRR20981666	1e-05	0.311149	1e-05	1e-05	1e-05	0.672777	0.016024	1e-05
SRR20981667	1e-05	0.296792	1e-05	1e-05	0.004893	0.669321	0.028953	1e-05
SRR2142163	1e-05	0.616866	0.08414	1e-05	0.023528	0.155212	0.110044	0.01019
SRR2142269	1e-05	0.645762	0.073853	1e-05	1e-05	0.200513	0.079831	1e-05
SRR2142311	1e-05	0.292228	0.122005	0.012149	0.135265	0.381091	0.048845	0.008406
SRR2142313	1e-05	0.121322	0.016619	0.019669	0.267696	0.499496	0.06235	0.012839
SRR24676339	0.022491	0.053133	0.03351	0.021995	0.512623	0.246412	0.041891	0.067944
SRR24676341	1e-05	1e-05	1e-05	0.999928	1e-05	1.2e-05	1e-05	1e-05
SRR24676345	1e-05	0.090626	0.029913	1.6e-05	0.455283	0.294811	0.129332	1e-05
SRR3045342	1e-05	1e-05	1.3e-05	1e-05	1e-05	1e-05	0.999927	1e-05
SRR3045676	1e-05	1.1e-05	1e-05	1e-05	1e-05	1e-05	0.999929	1e-05
SRR3045847	1e-05	1e-05	1.9e-05	1e-05	1e-05	1e-05	0.999921	1e-05
SRR3046827	1e-05	1e-05	1e-05	1e-05	1e-05	1e-05	0.99993	1e-05
SRR3046831	1e-05	1e-05	1e-05	1e-05	1.3e-05	1.1e-05	0.999926	1e-05
SRR3046832	1e-05	1e-05	1.2e-05	1e-05	1e-05	1e-05	0.999928	1e-05
SRR3046833	1e-05	1e-05	1.8e-05	1e-05	1e-05	1e-05	0.999922	1e-05
SRR3046834	1e-05	1e-05	1.4e-05	1e-05	1e-05	1e-05	0.999926	1e-05
SRR3050542	1e-05	1e-05	1e-05	1e-05	1e-05	1e-05	0.99993	1e-05
SRR3050545	1e-05	1e-05	1.4e-05	1e-05	1.3e-05	1e-05	0.999923	1e-05
SRR3050548	1e-05	1e-05	1e-05	1e-05	1e-05	1e-05	0.99993	1e-05
SRR3050550	1e-05	1e-05	1e-05	1e-05	1e-05	1e-05	0.99993	1e-05
SRR3900341	1e-05	1e-05	1e-05	0.91347	0.08647	1e-05	1e-05	1e-05
SRR3900343	1e-05	1e-05	1e-05	0.953128	0.015671	1e-05	0.031151	1e-05
SRR3952018	1e-05	1e-05	1e-05	0.99993	1e-05	1e-05	1e-05	1e-05
SRR5131680	0.00169	0.188352	0.05604	1e-05	0.045561	0.536298	0.090212	0.081836
SRR5131681	1e-05	0.159064	0.039388	1e-05	1e-05	0.639002	0.081281	0.081234
SRR5131682	1e-05	0.141343	0.023272	1e-05	1e-05	0.678142	0.079311	0.077901
SRR5131683	1e-05	0.170286	0.030091	1e-05	1e-05	0.640748	0.075626	0.083219
SRR516118	1e-05	1.1e-05	1.7e-05	1e-05	1e-05	1e-05	1e-05	0.999922
SRR527809	1e-05	1e-05	1e-05	1e-05	1e-05	1e-05	1e-05	0.99993
SRR5469030	1.2e-05	0.345838	1e-05	1e-05	1e-05	0.651299	0.002811	1e-05
SRR5469031	1e-05	0.341187	1e-05	1e-05	1e-05	0.629912	0.028851	1e-05
SRR5469032	1.3e-05	0.372131	1e-05	1e-05	1e-05	0.622595	0.00522	1e-05
SRR6474869	1e-05	1e-05	1e-05	1e-05	1e-05	0.99993	1e-05	1e-05
SRR6474870	1e-05	1e-05	1.1e-05	1e-05	1e-05	0.999929	1e-05	1e-05
SRR6474871	1e-05	1e-05	1.3e-05	1e-05	1e-05	0.999927	1e-05	1e-05
SRR6474872	1e-05	1e-05	1e-05	1e-05	0.776021	0.219967	1e-05	0.003962
SRR6474873	0.002991	1e-05	1e-05	1e-05	0.734965	0.256264	1e-05	0.005739
SRR6474874	1e-05	1e-05	1e-05	1e-05	0.793511	0.206429	1e-05	1e-05
SRR6474875	1e-05	1e-05	1e-05	1e-05	0.762192	0.237748	1e-05	1e-05
SRR6474876	1e-05	0.114852	0.038497	0.025197	0.253934	0.505798	0.051243	0.010468
SRR6474877	1e-05	1e-05	1.4e-05	1e-05	1e-05	0.999926	1e-05	1e-05
SRR6474878	0.011056	0.064013	1e-05	0.021428	0.480394	0.361329	0.014056	0.047714
SRR6474889	1e-05	0.328665	1e-05	1e-05	1e-05	0.671063	0.000222	1e-05
SRR6474890	1e-05	0.320893	1e-05	1e-05	1e-05	0.672815	0.006242	1e-05
SRR6474891	1e-05	0.324622	1.3e-05	1.1e-05	1e-05	0.675314	1e-05	1e-05
SRR6474892	1e-05	0.309649	1e-05	1e-05	1e-05	0.690291	1e-05	1e-05
SRR6474893	1e-05	0.152112	1e-05	0.008442	0.116166	0.659799	0.063451	1e-05
SRR6474894	1e-05	0.179829	1e-05	0.010799	0.138613	0.585725	0.085004	1e-05
SRR6474895	1e-05	0.317651	1e-05	1e-05	1e-05	0.682289	1e-05	1e-05
SRR6474896	1e-05	0.194947	1e-05	0.008012	0.109187	0.618605	0.06922	1e-05
SRR6474897	1e-05	0.343949	1e-05	1e-05	1e-05	0.655991	1e-05	1e-05
SRR6474899	0.0182	0.021636	1e-05	0.0281	0.526206	0.356412	0.001911	0.047526
SRR6474900	1e-05	0.62498	0.015811	0.002787	0.048233	0.234556	0.073612	1e-05
SRR6474901	1e-05	0.614507	0.009808	0.008763	0.04538	0.244905	0.076617	1e-05
SRR6474902	1e-05	0.99993	1e-05	1e-05	1e-05	1e-05	1e-05	1e-05
SRR6474903	1e-05	0.999924	1e-05	1e-05	1e-05	1e-05	1.6e-05	1e-05
SRR6474904	1e-05	0.999925	1e-05	1e-05	1e-05	1e-05	1.5e-05	1e-05
SRR6474905	1e-05	0.999926	1e-05	1e-05	1e-05	1.4e-05	1e-05	1e-05
SRR8442553	0.008553	1e-05	0.007273	0.019736	0.718887	0.214264	1e-05	0.031267
SRR8442555	0.001065	1e-05	1e-05	1e-05	0.759154	0.217062	1e-05	0.022679
SRR8442556	1e-05	0.001177	0.080389	1e-05	0.751111	0.042013	0.111032	0.014257
SRR8442557	0.004887	1e-05	0.000699	0.015021	0.727383	0.217739	1e-05	0.034252
SRR8442558	0.002093	1e-05	1e-05	0.0022	0.761701	0.207643	1e-05	0.026334
SRR8442559	0.00636	1e-05	0.005017	0.021072	0.727503	0.203944	1e-05	0.036083
SRR8442562	0.004718	1e-05	0.024306	1e-05	0.831802	0.077678	0.03194	0.029537
SRR8442564	1e-05	1e-05	0.033044	1e-05	0.86619	0.057797	0.029657	0.013281
SRR8442565	0.001651	1e-05	1e-05	0.012753	0.803266	0.170502	1e-05	0.011798
SRR8442566	1e-05	1e-05	1e-05	1e-05	0.803899	0.17568	1e-05	0.020371
SRR8442568	0.006674	0.018565	0.009655	0.024427	0.704888	0.203905	1e-05	0.031877
SRR8442569	1e-05	1e-05	0.022771	1e-05	0.942507	0.003185	0.024819	0.006688
SRR8442572	0.007143	1e-05	1e-05	0.002338	0.761373	0.202912	1e-05	0.026204
SRR8442577	0.009653	0.003841	0.013762	0.021014	0.690797	0.231856	1e-05	0.029068
SRR8442579	0.011171	1e-05	0.001798	0.019588	0.670827	0.26276	1e-05	0.033835
SRR8442580	0.006531	1e-05	0.018338	0.022691	0.702866	0.227381	1e-05	0.022173
SRR8442581	1e-05	0.012786	0.097912	0.009224	0.70603	0.081701	0.076867	0.015471
SRR8442583	0.009459	1e-05	0.019746	0.026026	0.68867	0.211162	1e-05	0.044917
SRR8442586	1e-05	1e-05	1e-05	1e-05	0.99993	1e-05	1e-05	1e-05
SRR8442587	1e-05	1e-05	0.030555	1e-05	0.908583	0.016385	0.044437	1e-05
SRR8442591	0.00118	0.02116	0.088866	0.00367	0.717071	0.067976	0.095548	0.004528
SRR8442592	0.002366	1e-05	1e-05	0.022324	0.816406	0.119549	0.009777	0.029557
SRR8442593	1e-05	0.003305	0.083779	0.005156	0.706082	0.086619	0.08821	0.026839
SRR8442594	1e-05	0.008963	0.135518	0.020093	0.66761	0.095003	0.072792	1e-05
SRR8442595	1e-05	1e-05	1e-05	1e-05	0.99993	1e-05	1e-05	1e-05
SRR8442596	1e-05	1e-05	1e-05	1e-05	0.99993	1e-05	1e-05	1e-05
SRR8442597	0.005899	1e-05	0.00675	0.018142	0.806317	0.143784	1e-05	0.019089
SRR8442598	0.008731	1e-05	0.012349	0.020842	0.789927	0.136228	0.007164	0.024749
SRR8442600	0.012824	0.011199	0.038594	0.019403	0.756817	0.065026	0.055109	0.041028
SRR8442601	0.006584	1e-05	0.031634	0.011152	0.871092	0.006288	0.044274	0.028966
SRR8442602	1e-05	1e-05	1e-05	1e-05	0.767726	0.202465	1e-05	0.029759
SRR8442604	0.010368	1e-05	0.046673	0.004101	0.795667	0.060449	0.025531	0.0572
SRR8698431	1e-05	0.43003	0.047155	1e-05	0.059645	0.22611	0.215357	0.021683
SRR8698434	1e-05	1e-05	0.25631	0.037653	0.136243	0.432498	0.092171	0.045105
SRR8698435	1e-05	0.361932	0.048614	0.005322	0.007622	0.261514	0.282496	0.032491
SRR8698436	1e-05	0.508808	0.044553	0.002739	0.036491	0.19832	0.192902	0.016177
SRR8698437	0.001752	0.455253	0.049112	0.009429	0.060514	0.220121	0.175141	0.028677
SRR8698438	1e-05	0.417491	0.043167	1e-05	0.201082	0.091593	0.246638	1e-05
SRR8698439	1e-05	0.388423	0.058438	1e-05	0.236981	0.056819	0.259309	1e-05
SRR8698440	7.2e-05	0.458174	0.049081	0.01034	0.044149	0.220154	0.186811	0.031219
SRR8698441	1e-05	0.544949	0.06977	0.008074	0.058807	0.143131	0.164865	0.010394
SRR8698442	1e-05	0.378437	0.053382	0.002927	0.053328	0.219789	0.276861	0.015266
SRR8698554	0.001374	0.167577	0.047687	0.021017	0.127016	0.446621	0.142934	0.045774
SRR896630	1e-05	1e-05	0.033953	0.292989	0.532214	1e-05	0.100961	0.039853
WB01	1e-05	0.594907	0.044996	1e-05	0.121813	0.159699	0.078555	1e-05
WB02	1e-05	0.683506	0.041925	1e-05	0.024315	0.222804	0.027419	1e-05
WB03	1e-05	0.492606	0.108929	0.009858	0.148382	0.198096	0.040392	0.001726
WB06	1e-05	0.677535	0.051622	1e-05	0.041372	0.203036	0.026405	1e-05

## Sheet: K = 9
Table S10. Admixture components of the horse population for K values ranging from 4 to 9.
Run	cluster1	cluster2	cluster3	cluster4	cluster5	cluster6	cluster7	cluster8	cluster9
BS01	1e-05	0.004516	1e-05	1e-05	0.952607	1e-05	1e-05	0.042816	1e-05
BS02	1e-05	1e-05	1e-05	1e-05	0.938126	0.017789	1e-05	0.044026	1e-05
BS03	1e-05	1e-05	1e-05	1e-05	0.963283	1e-05	1e-05	0.036647	1e-05
BS05	1e-05	1e-05	1e-05	1e-05	0.993792	0.001491	1e-05	0.004657	1e-05
BS06	1e-05	0.001025	1e-05	1e-05	0.959603	0.00467	1e-05	0.034652	1e-05
BS07	1e-05	1e-05	1.2e-05	1e-05	0.968698	0.003125	1e-05	0.028115	1e-05
BS08	1e-05	1e-05	1e-05	1e-05	0.93014	0.007913	1e-05	0.061887	1e-05
BS09	1e-05	0.00623	1e-05	1e-05	0.923149	0.007986	1e-05	0.062585	1e-05
BS10	1e-05	0.015825	1e-05	1e-05	0.938885	1e-05	1e-05	0.04523	1e-05
DB01	0.003781	0.000565	1e-05	1e-05	0.958915	1e-05	1e-05	0.036689	1e-05
DB02	1e-05	0.008655	1e-05	1e-05	0.923575	0.001256	1e-05	0.066463	1e-05
DB03	1e-05	0.008139	1e-05	1e-05	0.949193	0.00675	1e-05	0.035868	1e-05
DB05	1e-05	0.008093	1e-05	1e-05	0.953144	1e-05	1e-05	0.038702	1e-05
DB06	1e-05	1e-05	1e-05	1e-05	0.967702	1e-05	1e-05	0.032228	1e-05
DB07	1e-05	1e-05	1e-05	1e-05	0.99992	1e-05	1e-05	1e-05	1e-05
DB08	1e-05	0.010986	1e-05	1e-05	0.96657	1e-05	1e-05	0.022384	1e-05
DB09	0.006886	1e-05	1e-05	1e-05	0.958014	0.006622	1e-05	0.028428	1e-05
DB10	1e-05	1e-05	1e-05	1e-05	0.942812	0.001886	1e-05	0.055241	1e-05
ERR1021816	1e-05	1e-05	1e-05	1e-05	0.99992	1e-05	1e-05	1e-05	1e-05
ERR1021817	1e-05	0.034125	0.017766	0.07794	0.739104	0.020828	0.044409	0.050389	0.015429
ERR1021818	1e-05	1.3e-05	1e-05	0.009728	0.990199	1e-05	1e-05	1e-05	1e-05
ERR1021819	1e-05	1e-05	1e-05	1e-05	0.99992	1e-05	1e-05	1e-05	1e-05
ERR1021820	1e-05	1e-05	1e-05	1e-05	0.99992	1e-05	1e-05	1e-05	1e-05
ERR1021821	1e-05	1e-05	1e-05	1e-05	0.99992	1e-05	1e-05	1e-05	1e-05
ERR1021822	1e-05	0.035893	0.017108	0.0519	0.831022	0.004884	0.031397	0.014309	0.013476
ERR1021823	1e-05	1e-05	1e-05	0.013933	0.985997	1e-05	1e-05	1e-05	1e-05
ERR1021824	1e-05	1e-05	1e-05	0.047025	0.952905	1e-05	1e-05	1e-05	1e-05
ERR11283097	0.999919	1e-05	1e-05	1e-05	1e-05	1.1e-05	1e-05	1e-05	1e-05
ERR1397960	1e-05	1e-05	1.2e-05	1e-05	1e-05	0.999918	1e-05	1e-05	1e-05
ERR1397963	1e-05	1e-05	1e-05	1e-05	1.3e-05	0.999917	1e-05	1e-05	1e-05
ERR1512897	0.104338	1e-05	1e-05	0.746131	1e-05	1e-05	1e-05	0.149472	1e-05
ERR1527947	0.139857	1e-05	1e-05	1e-05	1e-05	1.2e-05	1e-05	0.860071	1e-05
ERR1527948	0.135793	1.9e-05	1e-05	1e-05	1e-05	2e-05	1e-05	0.864119	1e-05
ERR1527949	0.023362	1.4e-05	1e-05	1e-05	1e-05	1.3e-05	1e-05	0.976562	1e-05
ERR1527950	0.059159	1e-05	1e-05	1e-05	1e-05	1e-05	1e-05	0.940771	1e-05
ERR1527951	1e-05	1e-05	1e-05	1e-05	1e-05	1e-05	1e-05	0.99992	1e-05
ERR1527952	1e-05	1.4e-05	1e-05	1e-05	1e-05	1e-05	0.999916	1e-05	1e-05
ERR1527953	1e-05	1e-05	1e-05	1e-05	1.2e-05	1e-05	0.999918	1e-05	1e-05
ERR1527954	1e-05	1e-05	1.5e-05	1e-05	1e-05	1e-05	0.999915	1e-05	1e-05
ERR1527955	1e-05	1e-05	1e-05	1e-05	1e-05	1e-05	0.99992	1e-05	1e-05
ERR1527956	0.110886	1e-05	1e-05	1e-05	1e-05	1e-05	0.889044	1e-05	1e-05
ERR1527957	1e-05	1e-05	1e-05	1e-05	1e-05	1e-05	0.99992	1e-05	1e-05
ERR1527958	1e-05	1.7e-05	1e-05	1e-05	1e-05	1e-05	0.999913	1e-05	1e-05
ERR1527959	1e-05	1e-05	1e-05	1e-05	1e-05	1e-05	0.922713	0.077217	1e-05
ERR1527961	1e-05	1e-05	1e-05	1e-05	1e-05	1e-05	0.99992	1e-05	1e-05
ERR1527962	1e-05	1e-05	1e-05	1e-05	1e-05	1e-05	0.99992	1e-05	1e-05
ERR1527963	1e-05	1e-05	1e-05	1e-05	1e-05	1e-05	0.99992	1e-05	1e-05
ERR1527964	1e-05	1e-05	1e-05	1e-05	1e-05	1e-05	0.99992	1e-05	1e-05
ERR1527965	1e-05	1e-05	1e-05	1e-05	1e-05	1e-05	0.99992	1e-05	1e-05
ERR1527966	1e-05	1e-05	1e-05	0.048846	0.131041	0.443196	0.178228	0.198649	1e-05
ERR1527967	0.533058	0.015899	1e-05	0.047781	0.047497	0.059187	0.1133	0.179758	0.003509
ERR1527968	0.302361	1e-05	1e-05	0.141968	0.074681	1e-05	0.043092	0.437858	1e-05
ERR1527969	0.279962	1e-05	1e-05	0.113188	1e-05	1e-05	0.053158	0.553643	1e-05
ERR1527970	0.269887	1e-05	1e-05	0.105243	0.011537	0.003164	0.06815	0.54199	1e-05
ERR1527971	1e-05	1e-05	1e-05	1e-05	1e-05	1e-05	0.99992	1e-05	1e-05
ERR1527972	0.773502	1e-05	1e-05	0.079456	0.000488	1e-05	0.091429	0.055085	1e-05
ERR1545178	0.560188	0.009067	1e-05	0.060139	1e-05	0.005524	0.116335	0.248717	1e-05
ERR1545179	0.53283	0.000414	1e-05	0.066507	1e-05	0.040983	0.09663	0.262606	1e-05
ERR1545180	0.533329	1e-05	1e-05	0.064557	1e-05	1e-05	0.085912	0.316152	1e-05
ERR1545181	0.471008	0.005805	1e-05	0.052057	0.002406	0.049684	0.102367	0.316652	1e-05
ERR1545182	0.50854	1e-05	1e-05	0.058298	1e-05	0.073757	0.092755	0.26661	1e-05
ERR1545183	0.548302	1e-05	1e-05	0.071043	0.011927	0.054666	0.124706	0.189326	1e-05
ERR1545184	0.554337	0.003143	1e-05	0.067269	1e-05	0.033777	0.091694	0.249749	1e-05
ERR1545185	0.624862	1e-05	1e-05	0.07479	1e-05	1e-05	0.067244	0.233053	1e-05
ERR1545186	0.570253	0.005774	1e-05	0.058315	1e-05	0.044155	0.10304	0.218433	1e-05
ERR1545187	0.594555	1e-05	1e-05	0.069987	1e-05	0.021781	0.083632	0.230004	1e-05
ERR1545190	0.556305	1e-05	1e-05	0.035367	1e-05	0.050886	0.117734	0.239669	1e-05
ERR2179540	0.296187	1e-05	1e-05	0.054858	1e-05	1.5e-05	0.64889	1e-05	1e-05
ERR2179541	1e-05	1e-05	1e-05	1e-05	1e-05	1e-05	0.99992	1e-05	1e-05
ERR2179542	0.194193	0.006407	1e-05	0.029808	0.091694	0.041171	0.020758	0.615948	1e-05
ERR2179543	0.004633	0.01454	1e-05	0.034195	0.343211	0.165153	0.072122	0.293326	0.07281
ERR2179545	0.305167	1e-05	1e-05	0.054945	0.161288	0.096605	0.029447	0.336304	0.016225
ERR2179546	0.157797	0.007721	1e-05	0.144062	0.204691	0.092153	0.050628	0.322549	0.020389
ERR2179547	0.56907	1e-05	1e-05	0.028879	0.011911	0.10029	0.042407	0.247413	1e-05
ERR2179548	0.64669	1e-05	1e-05	0.060335	1e-05	0.085311	0.009284	0.19834	1e-05
ERR2179550	0.005061	0.024906	1e-05	0.05294	0.317726	0.160202	0.079185	0.296426	0.063544
ERR2179552	1e-05	0.026357	1e-05	0.011315	0.355589	0.202393	0.18301	0.174978	0.046337
ERR2179553	1e-05	0.004705	1e-05	1e-05	1e-05	0.536256	0.117042	0.341947	1e-05
ERR2179554	1.8e-05	0.003729	1e-05	1e-05	0.09696	0.449123	0.125342	0.324797	1e-05
ERR2179555	1e-05	0.013893	1e-05	1e-05	0.054722	0.495972	0.130003	0.30537	1e-05
ERR2179556	0.480775	1e-05	1e-05	0.036178	1e-05	0.080822	0.048342	0.353842	1e-05
ERR2203766	0.613816	1e-05	1e-05	0.009825	1e-05	0.019644	0.019873	0.336802	1e-05
ERR2731055	0.489155	1e-05	1e-05	0.088055	0.122374	0.027746	0.032144	0.219915	0.020591
ERR2731056	1e-05	1e-05	1e-05	1e-05	1e-05	1e-05	1e-05	1e-05	0.99992
ERR2731057	1e-05	0.054183	0.002274	1e-05	0.336044	0.065507	0.027271	0.129469	0.385233
ERR2731058	0.669781	1e-05	1.1e-05	1.3e-05	1e-05	0.039028	0.031094	0.260042	1e-05
ERR2731060	0.603736	0.000677	1e-05	1e-05	1e-05	0.055901	0.041568	0.298078	1e-05
ERR2731061	0.67235	1e-05	1e-05	0.016532	1.5e-05	0.035438	0.053604	0.222031	1e-05
ERR3317814	0.255691	1e-05	1e-05	0.033999	0.069185	0.041725	0.015437	0.531396	0.052547
ERR3628174	0.05505	1e-05	1e-05	1e-05	1e-05	0.009303	0.935586	1e-05	1e-05
ERR793393	1e-05	0.083905	1e-05	0.02348	0.369454	1e-05	0.09708	1e-05	0.42604
ERR863167	1e-05	0.083959	1e-05	0.023442	0.369357	1e-05	0.097127	1e-05	0.426074
ERR868003	1e-05	1e-05	1e-05	1e-05	1e-05	1e-05	1e-05	1e-05	0.99992
ERR868004	1e-05	0.0265	1e-05	1e-05	1e-05	1e-05	1e-05	1e-05	0.97343
ERR953404	1e-05	0.038234	0.004798	0.042063	0.119725	0.041323	0.06127	0.148873	0.543703
ERR953411	1e-05	0.043832	0.002786	0.041834	0.195452	0.231721	0.242214	0.205255	0.036897
ERR953412	0.044702	1e-05	1e-05	1e-05	1e-05	1e-05	1e-05	0.955228	1e-05
ERR953413	0.165307	0.009653	1e-05	0.229216	0.079689	0.048865	0.04667	0.399109	0.021481
ERR978596	0.100687	1e-05	1e-05	1e-05	1e-05	1e-05	0.899243	1e-05	1e-05
ERR978597	1e-05	1e-05	1e-05	1e-05	1e-05	1e-05	0.99992	1e-05	1e-05
ERR978598	1e-05	1e-05	1e-05	1e-05	1e-05	1e-05	0.99992	1e-05	1e-05
ERR978599	1e-05	1e-05	1e-05	1e-05	1e-05	1e-05	0.99992	1e-05	1e-05
ERR978600	1e-05	1e-05	1e-05	1e-05	1e-05	1e-05	0.99992	1e-05	1e-05
ERR978601	0.053646	1e-05	1e-05	1e-05	1e-05	1e-05	0.946284	1e-05	1e-05
ERR978602	0.134554	1e-05	1e-05	1e-05	1e-05	1e-05	0.865376	1e-05	1e-05
ERR978605	0.268731	1e-05	1e-05	0.04445	1e-05	1e-05	0.676219	0.01055	1e-05
ERR978606	1e-05	1e-05	1e-05	1e-05	1e-05	1e-05	0.99992	1e-05	1e-05
ERR978607	1e-05	1e-05	1e-05	1e-05	1e-05	1e-05	0.99992	1e-05	1e-05
ERR978608	1e-05	1e-05	1e-05	1e-05	1e-05	1e-05	0.99992	1e-05	1e-05
ERR979791	0.102123	1e-05	1e-05	0.004892	1e-05	1e-05	0.892926	1e-05	1e-05
ERR979796	0.144076	0.021364	0.002008	0.204749	0.220321	0.029356	0.095076	0.25915	0.0239
ERR979797	0.345345	0.008449	0.001301	0.172135	0.144565	0.013664	0.073086	0.235197	0.006258
ERR979798	0.449335	0.009748	1e-05	0.170627	0.087704	0.011876	0.067664	0.193064	0.009973
ERR979799	0.228693	0.014132	1e-05	0.201336	0.051143	1e-05	0.079611	0.425056	1e-05
ERR979800	0.558066	0.002719	1e-05	0.134243	0.083541	1e-05	0.05935	0.162051	1e-05
ERR979801	1.7e-05	1e-05	1e-05	0.999913	1e-05	1e-05	1e-05	1e-05	1e-05
ERR979802	1e-05	1e-05	1.3e-05	0.999917	1e-05	1e-05	1e-05	1e-05	1e-05
ERR979803	1e-05	1e-05	1e-05	0.99992	1e-05	1e-05	1e-05	1e-05	1e-05
ERR982708	1e-05	1e-05	0.99992	1e-05	1e-05	1e-05	1e-05	1e-05	1e-05
ERR982709	0.055368	1e-05	0.886472	0.0581	1e-05	1e-05	1e-05	1e-05	1e-05
ERR982714	0.043085	1e-05	0.859465	0.059052	1e-05	1e-05	1e-05	1e-05	0.038348
ERR982715	1e-05	1e-05	0.999915	1e-05	1e-05	1e-05	1.5e-05	1e-05	1e-05
ERR982716	1e-05	1e-05	0.999913	1e-05	1e-05	1.7e-05	1e-05	1e-05	1e-05
ERR982717	1e-05	1e-05	0.999914	1e-05	1e-05	1.6e-05	1e-05	1e-05	1e-05
ERR982718	0.061727	1e-05	0.929861	0.008352	1e-05	1e-05	1e-05	1e-05	1e-05
ERR982786	1e-05	0.042057	0.014197	0.005124	0.610768	0.063402	0.015669	0.219788	0.028985
ERR982794	0.012491	0.03464	1e-05	0.081702	0.215251	0.040404	0.048039	0.54808	0.019383
SRR1046129	1e-05	1e-05	1e-05	1e-05	1e-05	1e-05	1e-05	0.99992	1e-05
SRR1046135	1e-05	0.029466	1e-05	0.037246	0.226544	1e-05	0.109662	0.583776	0.013276
SRR1046147	0.539733	1e-05	1e-05	0.044174	1e-05	1e-05	0.086591	0.329451	1e-05
SRR1046151	0.485413	0.011781	1e-05	0.069003	1e-05	0.033	0.116832	0.283941	1e-05
SRR1048526	0.022287	0.051736	0.013215	0.066608	0.316361	0.06419	0.152744	0.243994	0.068864
SRR1055837	0.99992	1e-05	1e-05	1e-05	1e-05	1e-05	1e-05	1e-05	1e-05
SRR1167031	1e-05	1e-05	0.99992	1e-05	1e-05	1e-05	1e-05	1e-05	1e-05
SRR1167049	1e-05	1e-05	0.99992	1e-05	1e-05	1e-05	1e-05	1e-05	1e-05
SRR12072881	1e-05	1e-05	1e-05	1e-05	0.99992	1e-05	1e-05	1e-05	1e-05
SRR12072882	1e-05	1e-05	1e-05	1e-05	0.99992	1e-05	1e-05	1e-05	1e-05
SRR12072883	1e-05	1e-05	1e-05	1e-05	0.99992	1e-05	1e-05	1e-05	1e-05
SRR12072884	1e-05	1e-05	1e-05	1e-05	0.997529	1e-05	0.002401	1e-05	1e-05
SRR12072885	1e-05	1e-05	1e-05	1e-05	0.99992	1e-05	1e-05	1e-05	1e-05
SRR12072886	1e-05	1e-05	1e-05	1e-05	0.99992	1e-05	1e-05	1e-05	1e-05
SRR12072887	1e-05	1e-05	1e-05	1e-05	0.99992	1e-05	1e-05	1e-05	1e-05
SRR12072888	1e-05	1e-05	1e-05	1e-05	0.99992	1e-05	1e-05	1e-05	1e-05
SRR12072889	1e-05	1e-05	1e-05	0.001657	0.998273	1e-05	1e-05	1e-05	1e-05
SRR12072890	1e-05	1e-05	1e-05	1e-05	0.99992	1e-05	1e-05	1e-05	1e-05
SRR12072891	1e-05	1e-05	1e-05	1e-05	0.99992	1e-05	1e-05	1e-05	1e-05
SRR12072892	0.001864	0.016926	1e-05	1e-05	0.949599	1e-05	0.024329	0.007242	1e-05
SRR12072893	1e-05	1e-05	1e-05	0.007605	0.992325	1e-05	1e-05	1e-05	1e-05
SRR12072894	1e-05	1e-05	1e-05	1e-05	0.99992	1e-05	1e-05	1e-05	1e-05
SRR12072895	1e-05	0.006199	1e-05	1e-05	0.993731	1e-05	1e-05	1e-05	1e-05
SRR12072896	1e-05	1e-05	1e-05	1e-05	0.98753	1e-05	0.0124	1e-05	1e-05
SRR12072897	1e-05	1e-05	1e-05	1e-05	0.999918	1.2e-05	1e-05	1e-05	1e-05
SRR12719742	1e-05	0.125768	0.028269	0.009831	0.571159	0.029958	0.070301	0.130554	0.034151
SRR12719743	1e-05	1.4e-05	0.999916	1e-05	1e-05	1e-05	1e-05	1e-05	1e-05
SRR12719744	1e-05	0.137174	0.024486	0.009252	0.546856	0.032984	0.059965	0.150549	0.038724
SRR12719745	1e-05	1.7e-05	0.999913	1e-05	1e-05	1e-05	1e-05	1e-05	1e-05
SRR12719746	0.99992	1e-05	1e-05	1e-05	1e-05	1e-05	1e-05	1e-05	1e-05
SRR12719747	0.999918	1e-05	1e-05	1e-05	1.2e-05	1e-05	1e-05	1e-05	1e-05
SRR12719748	0.99992	1e-05	1e-05	1e-05	1e-05	1e-05	1e-05	1e-05	1e-05
SRR12719749	0.999915	1e-05	1.5e-05	1e-05	1e-05	1e-05	1e-05	1e-05	1e-05
SRR12719750	0.999917	1e-05	1e-05	1e-05	1.3e-05	1e-05	1e-05	1e-05	1e-05
SRR12719751	0.99992	1e-05	1e-05	1e-05	1e-05	1e-05	1e-05	1e-05	1e-05
SRR12719752	0.99992	1e-05	1e-05	1e-05	1e-05	1e-05	1e-05	1e-05	1e-05
SRR12719753	0.999915	1e-05	1e-05	1e-05	1.5e-05	1e-05	1e-05	1e-05	1e-05
SRR12719754	0.999913	1e-05	1.7e-05	1e-05	1e-05	1e-05	1e-05	1e-05	1e-05
SRR12719755	1e-05	0.109167	0.022889	0.04149	0.518849	0.046756	0.07507	0.156672	0.029097
SRR12719756	0.99992	1e-05	1e-05	1e-05	1e-05	1e-05	1e-05	1e-05	1e-05
SRR12719759	1e-05	0.999914	1e-05	1e-05	1e-05	1e-05	1e-05	1.6e-05	1e-05
SRR12719760	1e-05	0.999919	1.1e-05	1e-05	1e-05	1e-05	1e-05	1e-05	1e-05
SRR12719761	1e-05	0.99992	1e-05	1e-05	1e-05	1e-05	1e-05	1e-05	1e-05
SRR12719762	1e-05	0.99992	1e-05	1e-05	1e-05	1e-05	1e-05	1e-05	1e-05
SRR12719763	1e-05	0.99992	1e-05	1e-05	1e-05	1e-05	1e-05	1e-05	1e-05
SRR12719764	1e-05	0.99992	1e-05	1e-05	1e-05	1e-05	1e-05	1e-05	1e-05
SRR12719765	1e-05	0.99992	1e-05	1e-05	1e-05	1e-05	1e-05	1e-05	1e-05
SRR12719766	0.002143	0.117316	0.029392	0.001495	0.574922	0.028821	0.061335	0.154019	0.030558
SRR12719767	1e-05	0.99992	1e-05	1e-05	1e-05	1e-05	1e-05	1e-05	1e-05
SRR12719768	1e-05	0.779133	1e-05	0.021616	0.157415	1e-05	0.007127	0.034668	1e-05
SRR12719769	1e-05	0.99992	1e-05	1e-05	1e-05	1e-05	1e-05	1e-05	1e-05
SRR12719770	0.031476	0.960491	1e-05	0.007973	1e-05	1e-05	1e-05	1e-05	1e-05
SRR12719771	0.013489	0.98644	1e-05	1.2e-05	1e-05	1e-05	1e-05	1e-05	1e-05
SRR12719772	0.029902	0.103755	0.023808	0.023743	0.553353	0.02749	0.046908	0.155952	0.035088
SRR12719773	1e-05	0.133024	0.025443	1e-05	0.565896	0.022052	0.072165	0.152713	0.028688
SRR12719774	1e-05	0.137835	0.026658	1e-05	0.570568	0.033288	0.071419	0.137977	0.022234
SRR12719775	1e-05	0.124525	0.025845	1e-05	0.559206	0.040369	0.071381	0.146957	0.031696
SRR12719776	1e-05	0.125711	0.022023	0.001406	0.570979	0.027797	0.067328	0.145396	0.039349
SRR12719778	1e-05	0.113293	0.027802	0.011757	0.573623	0.029355	0.063023	0.147529	0.033606
SRR12719779	1e-05	0.112478	0.025261	0.008915	0.601199	0.026231	0.062407	0.144709	0.018791
SRR12719780	1e-05	0.11973	0.028371	0.009061	0.555175	0.041724	0.069489	0.147792	0.028647
SRR12719781	0.012784	0.120812	0.021928	0.023959	0.547199	0.034037	0.056876	0.161898	0.020506
SRR12719782	1e-05	0.117038	0.024628	0.007782	0.584438	0.037293	0.055045	0.139658	0.034108
SRR1564425	1e-05	1.9e-05	0.999911	1e-05	1e-05	1e-05	1e-05	1e-05	1e-05
SRR1564427	1e-05	1.2e-05	0.999918	1e-05	1e-05	1e-05	1e-05	1e-05	1e-05
SRR16979468	0.011078	0.002274	1e-05	1e-05	0.947795	0.00248	1e-05	0.036334	1e-05
SRR16979469	1e-05	0.013885	1e-05	1e-05	0.91001	0.017063	1e-05	0.058992	1e-05
SRR16979470	1e-05	0.01541	1e-05	1e-05	0.949518	0.002167	1e-05	0.032856	1e-05
SRR16979471	1e-05	0.00414	1e-05	1e-05	0.077376	1e-05	0.012947	0.110405	0.795092
SRR16979472	1e-05	1e-05	1e-05	1e-05	1e-05	1e-05	1e-05	1e-05	0.99992
SRR16979474	1e-05	1e-05	1e-05	1e-05	1e-05	1e-05	1e-05	1e-05	0.99992
SRR16979475	1e-05	1e-05	1e-05	1e-05	1e-05	1e-05	1e-05	1e-05	0.99992
SRR16979476	0.023035	1e-05	1e-05	1e-05	1e-05	1e-05	1e-05	1e-05	0.976895
SRR16979477	1e-05	1e-05	1e-05	1e-05	1e-05	1e-05	1e-05	1e-05	0.99992
SRR16979478	0.025803	0.007953	1e-05	1e-05	0.873233	0.037407	1e-05	0.055564	1e-05
SRR16979479	1e-05	1e-05	1e-05	1e-05	1e-05	1e-05	1e-05	1e-05	0.99992
SRR16979480	1e-05	1e-05	1.8e-05	1.1e-05	1e-05	1e-05	1e-05	1e-05	0.999911
SRR16979481	1e-05	1e-05	1e-05	1e-05	1e-05	1e-05	1e-05	1e-05	0.99992
SRR16979482	1e-05	1e-05	1.5e-05	1e-05	1e-05	1e-05	1e-05	1e-05	0.999915
SRR16979483	1e-05	1e-05	1e-05	1e-05	1e-05	1e-05	1e-05	1e-05	0.99992
SRR16979484	1.1e-05	1e-05	1e-05	1e-05	1e-05	1e-05	1e-05	1e-05	0.999919
SRR16979485	1e-05	1e-05	1e-05	1.2e-05	1e-05	1e-05	1.5e-05	1e-05	0.999913
SRR16979486	1e-05	1e-05	1e-05	1e-05	1e-05	1e-05	1e-05	1e-05	0.99992
SRR16979487	1e-05	1e-05	1e-05	1e-05	1e-05	1e-05	1e-05	1e-05	0.99992
SRR16979488	1e-05	1e-05	1e-05	1e-05	1e-05	1e-05	1e-05	1e-05	0.99992
SRR16979489	0.001842	0.014129	1e-05	1e-05	0.903759	0.003462	1e-05	0.076769	1e-05
SRR16979490	1e-05	1e-05	1e-05	1e-05	1e-05	1e-05	1e-05	1e-05	0.99992
SRR16979491	1e-05	1e-05	1e-05	1.2e-05	1e-05	1e-05	1e-05	1e-05	0.999918
SRR16979492	1e-05	1e-05	1e-05	1e-05	1e-05	1e-05	1e-05	1e-05	0.99992
SRR16979493	0.008226	1e-05	1e-05	0.006546	0.123454	0.018543	0.012082	0.093688	0.737441
SRR16979494	1e-05	1e-05	1e-05	1e-05	1e-05	1e-05	1e-05	1e-05	0.99992
SRR16979495	1.3e-05	0.010407	1e-05	0.024788	0.230816	0.041164	0.031123	0.132132	0.529547
SRR16979496	1e-05	1e-05	1e-05	1e-05	0.99992	1e-05	1e-05	1e-05	1e-05
SRR16979499	1e-05	1e-05	1e-05	1e-05	0.99992	1e-05	1e-05	1e-05	1e-05
SRR16979500	0.006391	1e-05	1e-05	1e-05	0.956995	0.000336	1e-05	0.036227	1e-05
SRR16979501	1e-05	1e-05	1e-05	1e-05	0.99992	1e-05	1e-05	1e-05	1e-05
SRR16979502	1e-05	1e-05	1e-05	1e-05	0.99992	1e-05	1e-05	1e-05	1e-05
SRR16979505	1e-05	1e-05	1e-05	1e-05	0.99992	1e-05	1e-05	1e-05	1e-05
SRR16979506	1e-05	1e-05	1e-05	1e-05	0.99992	1e-05	1e-05	1e-05	1e-05
SRR16979507	1e-05	1e-05	1e-05	1e-05	0.99992	1e-05	1e-05	1e-05	1e-05
SRR16979508	1e-05	1e-05	1e-05	1e-05	0.99992	1e-05	1e-05	1e-05	1e-05
SRR16979509	1e-05	1e-05	1e-05	1e-05	0.99992	1e-05	1e-05	1e-05	1e-05
SRR16979510	1e-05	1e-05	1e-05	1e-05	0.99992	1e-05	1e-05	1e-05	1e-05
SRR16979511	1e-05	0.018414	1e-05	1e-05	0.894259	0.01359	1e-05	0.073687	1e-05
SRR16979513	1e-05	1e-05	1e-05	1e-05	0.99992	1e-05	1e-05	1e-05	1e-05
SRR16979515	0.039199	0.004102	1e-05	0.068526	0.633637	0.043089	0.050474	0.142373	0.018591
SRR16979516	0.039653	0.018725	0.006548	0.039751	0.69271	0.022051	0.029337	0.140572	0.010655
SRR16979517	0.015441	0.028778	0.006328	0.055986	0.681411	0.024367	0.03148	0.144041	0.01217
SRR16979519	1e-05	0.026427	0.00999	0.048977	0.726778	0.027081	0.028907	0.121059	0.010771
SRR16979520	1e-05	0.02357	0.009042	0.029843	0.702597	0.038056	0.031065	0.146497	0.01932
SRR16979521	1e-05	0.024481	0.006476	0.024003	0.679925	0.032434	0.039713	0.168423	0.024534
SRR16979522	0.004141	1e-05	1e-05	1e-05	0.983608	1e-05	1e-05	0.012192	1e-05
SRR16979523	0.012729	1.1e-05	1e-05	1e-05	0.941262	0.008489	1e-05	0.037469	1e-05
SRR1769892	0.183198	0.000364	1e-05	0.073487	0.349636	0.102319	0.134179	0.124628	0.03218
SRR1769893	0.197961	0.006624	1e-05	0.07702	0.345507	0.084254	0.14865	0.09666	0.043315
SRR1769922	0.190549	1e-05	1e-05	0.07921	0.360188	0.085452	0.120786	0.121493	0.042303
SRR1790681	0.10576	0.007476	1e-05	0.099219	0.400184	0.074574	0.127661	0.140317	0.044797
SRR19364566	0.636094	1e-05	1e-05	0.04572	0.003888	0.05325	0.045293	0.212643	0.003091
SRR19364567	0.999917	1e-05	1e-05	1e-05	1.3e-05	1e-05	1e-05	1e-05	1e-05
SRR19364568	0.639943	1e-05	1e-05	0.026505	1e-05	0.037678	0.025906	0.269928	1e-05
SRR19364569	0.051655	1e-05	1e-05	0.916694	1e-05	1e-05	1e-05	0.031591	1e-05
SRR19364571	0.558115	1e-05	1.1e-05	0.027573	1e-05	0.06732	0.036508	0.310444	1e-05
SRR19364576	1e-05	1e-05	1e-05	1e-05	1e-05	0.077881	0.02578	0.896279	1e-05
SRR19364578	0.576268	1e-05	1e-05	0.026946	1e-05	0.054727	0.02216	0.319859	1e-05
SRR19364579	0.020284	1e-05	1e-05	0.979646	1e-05	1e-05	1e-05	1e-05	1e-05
SRR19364580	0.99992	1e-05	1e-05	1e-05	1e-05	1e-05	1e-05	1e-05	1e-05
SRR19364581	0.999913	1e-05	1.5e-05	1e-05	1e-05	1e-05	1e-05	1.2e-05	1e-05
SRR19364582	0.671515	1e-05	1e-05	0.015094	1e-05	0.053404	0.01307	0.246877	1e-05
SRR19364583	0.99992	1e-05	1e-05	1e-05	1e-05	1e-05	1e-05	1e-05	1e-05
SRR19364584	0.999903	1e-05	1e-05	1e-05	1e-05	2e-05	1e-05	1.7e-05	1e-05
SRR19364585	0.999917	1e-05	1e-05	1e-05	1e-05	1e-05	1e-05	1.3e-05	1e-05
SRR19364586	0.999917	1e-05	1e-05	1e-05	1e-05	1.3e-05	1e-05	1e-05	1e-05
SRR19364587	0.999916	1e-05	1e-05	1e-05	1e-05	1.3e-05	1e-05	1.1e-05	1e-05
SRR19364589	0.99992	1e-05	1e-05	1e-05	1e-05	1e-05	1e-05	1e-05	1e-05
SRR19364591	0.036576	1e-05	1e-05	0.86572	1e-05	1e-05	1e-05	0.097644	1e-05
SRR19364593	0.99992	1e-05	1e-05	1e-05	1e-05	1e-05	1e-05	1e-05	1e-05
SRR19364596	1.8e-05	0.026165	1e-05	0.011045	0.241814	0.268299	0.194161	0.226264	0.032224
SRR19364597	0.506289	1e-05	1e-05	0.06041	1.2e-05	0.043054	0.0431	0.347105	1e-05
SRR19364598	0.036765	0.007607	1e-05	0.036039	0.133887	0.037503	0.031351	0.697754	0.019084
SRR19364599	0.298086	0.007217	1e-05	0.102421	0.095654	0.031776	0.037699	0.405955	0.021182
SRR19364601	0.552167	1e-05	1e-05	0.041449	0.036145	0.137884	0.065644	0.162014	0.004677
SRR19364602	0.999915	1e-05	1.5e-05	1e-05	1e-05	1e-05	1e-05	1e-05	1e-05
SRR19364603	0.99992	1e-05	1e-05	1e-05	1e-05	1e-05	1e-05	1e-05	1e-05
SRR19364605	0.999914	1e-05	1.6e-05	1e-05	1e-05	1e-05	1e-05	1e-05	1e-05
SRR19364610	0.02931	1e-05	1e-05	0.97062	1e-05	1e-05	1e-05	1e-05	1e-05
SRR19364611	1e-05	1e-05	1e-05	1e-05	1e-05	1e-05	1e-05	0.99992	1e-05
SRR19364613	0.99992	1e-05	1e-05	1e-05	1e-05	1e-05	1e-05	1e-05	1e-05
SRR19364616	0.493487	1e-05	1e-05	0.024449	0.001232	0.091005	0.058818	0.32593	0.005058
SRR19364617	0.630941	1e-05	1e-05	0.029508	1.3e-05	0.043209	0.02169	0.274609	1e-05
SRR19364619	0.99992	1e-05	1e-05	1e-05	1e-05	1e-05	1e-05	1e-05	1e-05
SRR19364621	0.99992	1e-05	1e-05	1e-05	1e-05	1e-05	1e-05	1e-05	1e-05
SRR19364622	0.999914	1e-05	1.6e-05	1e-05	1e-05	1e-05	1e-05	1e-05	1e-05
SRR19364623	1e-05	1e-05	1e-05	1e-05	1e-05	0.075618	0.00524	0.919081	1e-05
SRR19364624	0.599883	1e-05	1e-05	0.01827	1e-05	0.059147	0.044568	0.278092	1e-05
SRR19364625	0.587793	1e-05	1e-05	1e-05	0.006817	0.047473	0.046153	0.310098	0.001637
SRR19364626	0.566164	1e-05	1e-05	0.041201	1e-05	0.067509	0.033983	0.291102	1e-05
SRR19364627	0.99992	1e-05	1e-05	1e-05	1e-05	1e-05	1e-05	1e-05	1e-05
SRR19364628	0.999913	1e-05	1e-05	1e-05	1e-05	1e-05	1e-05	1.7e-05	1e-05
SRR19364629	0.999915	1e-05	1.5e-05	1e-05	1e-05	1e-05	1e-05	1e-05	1e-05
SRR19364630	0.023584	1e-05	1e-05	0.894424	1e-05	1e-05	1e-05	0.081931	1e-05
SRR19364631	0.624822	1e-05	1e-05	0.00459	1e-05	0.056135	0.043695	0.270718	1e-05
SRR19364632	0.999916	1e-05	1.4e-05	1e-05	1e-05	1e-05	1e-05	1e-05	1e-05
SRR19364641	0.99992	1e-05	1e-05	1e-05	1e-05	1e-05	1e-05	1e-05	1e-05
SRR19364644	0.99992	1e-05	1e-05	1e-05	1e-05	1e-05	1e-05	1e-05	1e-05
SRR19364645	0.99992	1e-05	1e-05	1e-05	1e-05	1e-05	1e-05	1e-05	1e-05
SRR19364648	1e-05	0.016637	1e-05	0.03546	0.126796	0.040566	0.012308	0.749515	0.018697
SRR19364650	0.544879	1e-05	1e-05	0.013583	0.005707	0.074787	0.046203	0.310855	0.003967
SRR19364651	0.824534	1e-05	1e-05	0.013243	1e-05	0.027054	0.02855	0.096991	0.009598
SRR19364654	0.99992	1e-05	1e-05	1e-05	1e-05	1e-05	1e-05	1e-05	1e-05
SRR19364655	0.999908	1e-05	1.3e-05	1e-05	1e-05	1.9e-05	1e-05	1e-05	1e-05
SRR19364656	0.623041	0.001047	1e-05	0.025548	0.010122	0.053065	0.055919	0.227745	0.003503
SRR19364657	0.506194	1e-05	1e-05	0.02471	1e-05	0.085033	0.036962	0.347061	1e-05
SRR19364658	0.99992	1e-05	1e-05	1e-05	1e-05	1e-05	1e-05	1e-05	1e-05
SRR19364659	0.598453	1.2e-05	1e-05	0.028433	1e-05	0.052192	0.016799	0.304081	1e-05
SRR19364660	0.647593	1e-05	1e-05	0.037714	1e-05	0.04712	0.039531	0.228002	1e-05
SRR19364661	0.556141	1e-05	1e-05	0.023897	1e-05	0.056051	0.024564	0.339307	1e-05
SRR20981598	1e-05	1e-05	1e-05	1e-05	1e-05	1e-05	1e-05	0.99992	1e-05
SRR20981600	1e-05	1e-05	1e-05	1e-05	1e-05	1e-05	1e-05	0.99992	1e-05
SRR20981601	1.4e-05	0.025464	0.012049	1e-05	0.633818	0.087154	1e-05	0.218685	0.022796
SRR20981602	1e-05	0.025042	0.006828	1.7e-05	0.63964	0.093543	1e-05	0.214922	0.019988
SRR20981604	1e-05	0.021064	0.007361	1e-05	0.655524	0.087821	1e-05	0.216193	0.012007
SRR20981606	1e-05	0.02871	0.007074	1e-05	0.630992	0.088816	1e-05	0.224497	0.019882
SRR20981608	1e-05	0.017912	0.012011	1e-05	0.627335	0.090272	1e-05	0.222588	0.029852
SRR20981609	1.7e-05	1e-05	1e-05	1e-05	1e-05	0.010366	1e-05	0.096938	0.892629
SRR20981610	1e-05	1e-05	1e-05	1e-05	1e-05	1e-05	1e-05	1e-05	0.99992
SRR20981611	1e-05	1.1e-05	1e-05	1e-05	1e-05	1e-05	1e-05	0.999919	1e-05
SRR20981612	1e-05	1e-05	1e-05	1.1e-05	1e-05	0.041992	1e-05	0.067796	0.890151
SRR20981614	1e-05	1e-05	1e-05	1e-05	0.110409	0.07411	1e-05	0.219701	0.595729
SRR20981615	1e-05	0.03825	0.013132	1e-05	0.492408	0.081769	0.001034	0.338466	0.034922
SRR20981617	1e-05	0.03895	0.017358	1e-05	0.523721	0.101384	1e-05	0.279135	0.039422
SRR20981620	1e-05	0.045445	0.011705	1e-05	0.553316	0.089101	1e-05	0.262149	0.038253
SRR20981621	1e-05	0.043605	0.014309	1e-05	0.536215	0.12507	1e-05	0.249493	0.031278
SRR20981622	1e-05	1e-05	1e-05	1e-05	1e-05	1e-05	1e-05	0.99992	1e-05
SRR20981623	1e-05	0.040955	0.015173	1e-05	0.533888	0.130439	1e-05	0.251285	0.02823
SRR20981624	1e-05	0.0405	0.016366	1e-05	0.541879	0.129159	1e-05	0.24494	0.027127
SRR20981625	1e-05	0.044764	0.015839	1.5e-05	0.551175	0.112575	1e-05	0.248677	0.026934
SRR20981627	1e-05	0.047514	0.016604	1e-05	0.546099	0.103855	1e-05	0.258064	0.027835
SRR20981628	1e-05	0.047448	0.01474	1e-05	0.551852	0.085711	1e-05	0.26156	0.038659
SRR20981629	1.1e-05	0.029034	0.017847	1e-05	0.547191	0.13482	1e-05	0.229969	0.041108
SRR20981630	1e-05	0.046219	0.018152	1e-05	0.578234	0.090135	1e-05	0.236971	0.03026
SRR20981631	1.8e-05	0.051568	0.018916	1.1e-05	0.550586	0.095151	1e-05	0.244019	0.039721
SRR20981634	1e-05	0.040919	0.016362	1e-05	0.575103	0.091135	0.001271	0.229481	0.045708
SRR20981635	1e-05	0.049851	0.016968	1e-05	0.548043	0.131098	1e-05	0.213672	0.040339
SRR20981636	1.3e-05	0.050293	0.016996	1e-05	0.548206	0.103704	1e-05	0.252873	0.027894
SRR20981637	1e-05	0.035049	0.011854	1e-05	0.458032	0.096018	0.003476	0.366328	0.029222
SRR20981638	1e-05	0.050499	0.016444	1e-05	0.525413	0.089636	1e-05	0.279816	0.038163
SRR20981641	1e-05	1e-05	1e-05	1e-05	0.777515	0.069269	1e-05	0.153156	1e-05
SRR20981643	1.6e-05	1e-05	1e-05	1e-05	0.788341	0.067534	1e-05	0.144059	1e-05
SRR20981651	1e-05	0.022335	0.008593	0.025022	0.365059	0.13884	0.050826	0.357881	0.031435
SRR20981655	0.009509	1e-05	1e-05	1e-05	1e-05	1e-05	1e-05	0.990421	1e-05
SRR20981657	1e-05	0.033676	0.009931	1e-05	0.458088	0.119832	1e-05	0.348632	0.029811
SRR20981658	1e-05	1e-05	1e-05	1e-05	1e-05	0.99992	1e-05	1e-05	1e-05
SRR20981659	1e-05	1e-05	1e-05	1e-05	1e-05	0.99992	1e-05	1e-05	1e-05
SRR20981660	1e-05	1e-05	1e-05	1e-05	0.81088	0.058014	1e-05	0.131046	1e-05
SRR20981661	1e-05	1e-05	1e-05	0.001373	0.161386	0.366333	0.15897	0.259301	0.052606
SRR20981663	1e-05	0.002788	0.001452	1e-05	0.757292	0.067273	1e-05	0.171155	1e-05
SRR20981664	1.7e-05	0.003212	1e-05	1e-05	0.797343	0.062544	1e-05	0.136843	1e-05
SRR20981665	1e-05	0.007902	1e-05	0.002044	0.245199	0.295192	0.149489	0.268182	0.031971
SRR20981666	0.056563	1e-05	1e-05	1e-05	1e-05	1e-05	1e-05	0.943367	1e-05
SRR20981667	0.056437	1e-05	1e-05	1e-05	1.2e-05	1e-05	1e-05	0.943491	1e-05
SRR2142163	0.556765	0.009078	1e-05	0.096688	0.015286	0.011708	0.095376	0.215079	1e-05
SRR2142269	0.57169	1e-05	1e-05	0.067124	1e-05	0.025004	0.081174	0.254968	1e-05
SRR2142311	0.231709	0.007371	1e-05	0.042566	0.138782	0.155547	0.116097	0.2965	0.011417
SRR2142313	1e-05	0.007743	1e-05	0.009524	0.267701	0.027047	0.041605	0.627209	0.019151
SRR24676339	0.01408	0.065815	0.022417	0.02509	0.526947	0.045152	0.039318	0.237999	0.023182
SRR24676341	1e-05	1e-05	1e-05	1e-05	1e-05	1e-05	1e-05	1e-05	0.99992
SRR24676345	0.014025	1e-05	1e-05	0.098033	0.446427	0.071823	0.032972	0.33669	1e-05
SRR3045342	1e-05	1.8e-05	1e-05	0.999912	1e-05	1e-05	1e-05	1e-05	1e-05
SRR3045676	1.8e-05	1e-05	1e-05	0.999912	1e-05	1e-05	1e-05	1e-05	1e-05
SRR3045847	1e-05	1.8e-05	1e-05	0.999912	1e-05	1e-05	1e-05	1e-05	1e-05
SRR3046827	1e-05	1e-05	1e-05	0.999918	1e-05	1e-05	1.2e-05	1e-05	1e-05
SRR3046831	1e-05	1e-05	1e-05	0.999917	1e-05	1e-05	1.3e-05	1e-05	1e-05
SRR3046832	1e-05	1e-05	1.1e-05	0.999919	1e-05	1e-05	1e-05	1e-05	1e-05
SRR3046833	1e-05	1e-05	1.5e-05	0.999909	1e-05	1.6e-05	1e-05	1e-05	1e-05
SRR3046834	1e-05	1e-05	1e-05	0.99992	1e-05	1e-05	1e-05	1e-05	1e-05
SRR3050542	1e-05	1e-05	1e-05	0.99992	1e-05	1e-05	1e-05	1e-05	1e-05
SRR3050545	1e-05	1.3e-05	1e-05	0.999917	1e-05	1e-05	1e-05	1e-05	1e-05
SRR3050548	1e-05	1e-05	1e-05	0.99992	1e-05	1e-05	1e-05	1e-05	1e-05
SRR3050550	1e-05	1e-05	1e-05	0.999911	1e-05	1e-05	1.9e-05	1e-05	1e-05
SRR3900341	1e-05	1.3e-05	1e-05	0.014642	0.061598	1e-05	1e-05	1e-05	0.923697
SRR3900343	1e-05	1e-05	1e-05	0.035409	1e-05	1e-05	0.006648	1e-05	0.957883
SRR3952018	1e-05	1e-05	1e-05	1e-05	1e-05	1e-05	1e-05	1e-05	0.99992
SRR5131680	0.001194	0.073835	1e-05	0.040681	0.025403	0.031075	0.094014	0.733778	1e-05
SRR5131681	1e-05	0.062936	1e-05	1e-05	1e-05	0.023401	0.085983	0.82763	1e-05
SRR5131682	1e-05	0.053407	1e-05	1e-05	1e-05	0.011066	0.073666	0.861811	1e-05
SRR5131683	1e-05	0.066403	1e-05	1e-05	1e-05	0.025429	0.076653	0.831466	1e-05
SRR516118	1e-05	0.99992	1e-05	1e-05	1e-05	1e-05	1e-05	1e-05	1e-05
SRR527809	1e-05	0.999915	1e-05	1e-05	1.4e-05	1e-05	1e-05	1e-05	1e-05
SRR5469030	1e-05	1e-05	1e-05	1e-05	1e-05	1e-05	1e-05	0.99992	1e-05
SRR5469031	0.014465	1e-05	1e-05	1e-05	1e-05	1.1e-05	1e-05	0.985464	1e-05
SRR5469032	0.027063	1.1e-05	1e-05	1e-05	1e-05	1e-05	1e-05	0.972867	1e-05
SRR6474869	1e-05	1.8e-05	1e-05	1e-05	1e-05	0.999912	1e-05	1e-05	1e-05
SRR6474870	1e-05	1e-05	1e-05	1e-05	1e-05	0.99992	1e-05	1e-05	1e-05
SRR6474871	1e-05	1e-05	1e-05	1e-05	1e-05	0.99992	1e-05	1e-05	1e-05
SRR6474872	1e-05	0.003538	1e-05	1e-05	0.799802	0.042607	1e-05	0.154004	1e-05
SRR6474873	1.1e-05	0.005918	0.003472	1e-05	0.757178	0.058363	1e-05	0.175028	1e-05
SRR6474874	1e-05	1e-05	1e-05	1e-05	0.816624	0.043266	1e-05	0.14005	1e-05
SRR6474875	1e-05	1e-05	1e-05	1e-05	0.784271	0.058629	1e-05	0.15704	1e-05
SRR6474876	1e-05	0.008826	1e-05	0.025316	0.260341	0.102669	0.048351	0.526698	0.02778
SRR6474877	1e-05	1e-05	1e-05	1e-05	1e-05	0.99992	1e-05	1e-05	1e-05
SRR6474878	0.004138	0.046986	0.011376	0.003508	0.497983	0.07384	0.001809	0.336852	0.023508
SRR6474889	0.071112	1e-05	1e-05	1e-05	1e-05	1e-05	1e-05	0.928818	1e-05
SRR6474890	0.069633	1e-05	1.2e-05	1e-05	1.1e-05	1e-05	1.2e-05	0.930292	1e-05
SRR6474891	0.057286	1e-05	1e-05	1e-05	1.1e-05	1.2e-05	1e-05	0.942641	1e-05
SRR6474892	0.025482	1e-05	1e-05	1e-05	1e-05	1e-05	1e-05	0.974448	1e-05
SRR6474893	1e-05	1.1e-05	1e-05	0.008601	0.109924	0.054015	0.013333	0.802336	0.011761
SRR6474894	0.001386	1.4e-05	1e-05	0.048527	0.141351	0.047039	0.002122	0.748948	0.010603
SRR6474895	1e-05	1e-05	1e-05	1e-05	1e-05	1e-05	1e-05	0.99992	1e-05
SRR6474896	1.7e-05	1e-05	1e-05	0.026836	0.100878	0.054295	0.015069	0.793786	0.0091
SRR6474897	1e-05	1e-05	1e-05	1e-05	1e-05	1e-05	1e-05	0.99992	1e-05
SRR6474899	1e-05	0.046761	0.018364	1e-05	0.542423	0.091496	1e-05	0.270766	0.030159
SRR6474900	0.551795	1e-05	1e-05	0.052324	0.045596	0.03905	0.02141	0.287112	0.002693
SRR6474901	0.546793	1e-05	1e-05	0.060419	0.041097	0.05783	0.01273	0.27229	0.008822
SRR6474902	0.999915	1e-05	1.3e-05	1e-05	1e-05	1.2e-05	1e-05	1e-05	1e-05
SRR6474903	0.99992	1e-05	1e-05	1e-05	1e-05	1e-05	1e-05	1e-05	1e-05
SRR6474904	0.999917	1e-05	1e-05	1e-05	1e-05	1.3e-05	1e-05	1e-05	1e-05
SRR6474905	0.999919	1e-05	1e-05	1e-05	1.1e-05	1e-05	1e-05	1e-05	1e-05
SRR8442553	1e-05	0.030955	0.008705	1e-05	0.739788	0.039922	0.008864	0.150696	0.021051
SRR8442555	1e-05	0.022127	0.000843	1e-05	0.786065	0.029311	1e-05	0.161005	0.000619
SRR8442556	0.016453	0.014514	1e-05	0.111341	0.746397	0.047126	0.064139	1e-05	1e-05
SRR8442557	1e-05	0.033954	0.005115	1e-05	0.750555	0.047598	0.002804	0.143432	0.016522
SRR8442558	1.1e-05	0.025973	0.002215	1e-05	0.788074	0.032626	1e-05	0.146869	0.004213
SRR8442559	1e-05	0.036094	0.006442	1e-05	0.748499	0.043407	0.007226	0.137066	0.021245
SRR8442562	1e-05	0.029665	0.004588	0.029732	0.844967	0.001494	0.028351	0.061183	1e-05
SRR8442564	1e-05	0.013583	1e-05	0.036216	0.890342	0.002416	0.037053	0.02036	1e-05
SRR8442565	1e-05	0.011774	0.001881	1e-05	0.823806	0.036584	1e-05	0.111623	0.014302
SRR8442566	1e-05	0.020435	1e-05	1e-05	0.833632	0.038302	1e-05	0.107581	1e-05
SRR8442568	1e-05	0.031061	0.006807	1e-05	0.723581	0.035104	0.011799	0.166086	0.025544
SRR8442569	0.010079	0.00517	1e-05	0.026021	0.942633	1e-05	0.016058	1e-05	1e-05
SRR8442572	1e-05	0.025827	0.007025	1e-05	0.788797	0.042665	1e-05	0.131677	0.003978
SRR8442577	1.7e-05	0.028916	0.009698	1e-05	0.705842	0.046664	0.015448	0.171024	0.022381
SRR8442579	1e-05	0.033943	0.011411	1e-05	0.695762	0.068544	0.0009	0.167266	0.022155
SRR8442580	1e-05	0.022744	0.006909	1e-05	0.72655	0.06558	0.017361	0.135677	0.025158
SRR8442581	0.01533	0.016162	1e-05	0.075999	0.707961	0.042957	0.090162	0.042407	0.009011
SRR8442583	1e-05	0.044641	0.009664	1e-05	0.704525	0.059434	0.018704	0.135947	0.027066
SRR8442586	1e-05	1e-05	1e-05	1e-05	0.99992	1e-05	1e-05	1e-05	1e-05
SRR8442587	1e-05	1e-05	1e-05	0.045279	0.911917	1e-05	0.028842	0.013912	1e-05
SRR8442591	0.029964	0.0062	0.001627	0.09574	0.716673	0.048791	0.076103	0.021137	0.003766
SRR8442592	1e-05	0.030378	0.002451	0.011953	0.836647	0.019724	0.001757	0.073157	0.023922
SRR8442593	0.011562	0.0276	1e-05	0.085287	0.706526	0.051504	0.071525	0.040506	0.00548
SRR8442594	0.021753	1e-05	1e-05	0.072808	0.671998	0.076674	0.115265	0.021777	0.019705
SRR8442595	1e-05	1e-05	1e-05	1e-05	0.99992	1e-05	1e-05	1e-05	1e-05
SRR8442596	1e-05	1e-05	1e-05	1e-05	0.99992	1e-05	1e-05	1e-05	1e-05
SRR8442597	1e-05	0.019274	0.006152	1e-05	0.822932	0.026536	0.009247	0.096368	0.019472
SRR8442598	1e-05	0.025239	0.008667	0.006419	0.807529	0.030865	0.013211	0.085887	0.022172
SRR8442600	0.011995	0.040891	0.012974	0.052204	0.761168	0.014148	0.03769	0.049358	0.019571
SRR8442601	1e-05	0.029048	0.006747	0.047085	0.875384	1e-05	0.030194	1e-05	0.011511
SRR8442602	1e-05	0.030121	1e-05	1e-05	0.800896	0.037503	1e-05	0.13143	1e-05
SRR8442604	1e-05	0.057282	0.010583	0.026996	0.809247	0.008532	0.048485	0.034398	0.004466
SRR8698431	0.338482	0.0199	1e-05	0.126446	0.041035	0.013641	0.064008	0.396469	1e-05
SRR8698434	1.4e-05	0.050437	1e-05	0.066639	0.115297	0.292813	0.228611	0.20702	0.039159
SRR8698435	0.264656	0.027228	1e-05	0.136795	1e-05	0.012783	0.070741	0.487235	0.000542
SRR8698436	0.434454	0.014122	1e-05	0.124258	0.028061	0.019564	0.056569	0.320144	0.002818
SRR8698437	0.380847	0.027155	0.00211	0.114349	0.053216	0.031011	0.060795	0.321365	0.009151
SRR8698438	0.373718	1e-05	1e-05	0.195447	0.183472	0.005077	0.048501	0.193755	1e-05
SRR8698439	0.340502	1e-05	1e-05	0.165992	0.199583	1e-05	0.061514	0.232369	1e-05
SRR8698440	0.38324	0.028578	0.000617	0.127152	0.038033	0.029334	0.060661	0.321834	0.010551
SRR8698441	0.484508	0.008712	1e-05	0.109622	0.049904	0.008037	0.079367	0.252415	0.007425
SRR8698442	0.28743	0.014007	1e-05	0.148008	0.032341	0.007756	0.073846	0.434258	0.002344
SRR8698554	0.015092	0.040183	1e-05	0.081372	0.120877	0.011776	0.078489	0.631714	0.020487
SRR896630	1e-05	0.042275	1e-05	0.075481	0.535584	1e-05	0.046502	1e-05	0.300117
WB01	0.561767	1e-05	1e-05	0.079586	0.120974	0.062712	0.039305	0.135626	1e-05
WB02	0.626438	1e-05	1e-05	0.027438	0.027365	0.055259	0.044393	0.219077	1e-05
WB03	0.467221	0.001041	1e-05	0.039713	0.147524	0.104061	0.096591	0.134641	0.009198
WB06	0.624421	1e-05	1e-05	0.026204	0.043028	0.049782	0.053912	0.202623	1e-05
