# Supplementary material for: Genomic Insights into Post‐Domestication Expansion and Selection of Body Size in Ponies
Source: Adv Sci (Weinh). 2025 Feb 26;12(16):2413023. doi: 10.1002/advs.202413023 (PMC12021115; doi:10.1002/advs.202413023)
Supplement: Supplementary file 12 — Supporting Table 11 [file ADVS-12-2413023-s001.xlsx]

## Sheet: Sheet1
Table S11. Read coverage rate and sequencing depth on chromosomes 1, X, and Y.
Run	Coverage (%)			Sequencing depth (x)			Sequencing depth ratio
	Chr 1	Chr X	Chr Y	Chr 1	Chr X	Chr Y	Chr X/Chr 1	Chr Y/Chr 1
BS01	99.743	99.6577	2.94692	7.78693	7.92425	0.161113	1.02	0.02
BS02	99.7515	99.6176	2.92845	7.42548	7.43657	0.163619	1	0.02
BS03	99.8117	99.653	2.90567	8.08179	8.16647	0.148695	1.01	0.02
BS05	99.735	99.5614	2.97389	7.27831	7.1917	0.152074	0.99	0.02
BS06	99.815	97.4254	97.3837	8.09594	4.12293	4.72398	0.51	0.58
BS07	99.8035	99.6883	2.90331	7.89693	8.2532	0.170339	1.05	0.02
BS08	99.7565	99.6379	2.91209	7.8271	7.86165	0.166978	1	0.02
BS09	99.8241	99.6782	2.83614	8.23058	8.29432	0.158957	1.01	0.02
BS10	99.7702	99.6405	2.9576	7.62703	7.82242	0.142553	1.03	0.02
DB01	99.7437	99.6847	3.10285	7.96512	7.97241	0.15712	1	0.02
DB02	99.5811	97.8233	97.8272	8.35345	4.30407	4.94512	0.52	0.59
DB03	99.705	99.6865	3.02173	7.95481	8.1226	0.174646	1.02	0.02
DB05	99.7793	99.6864	2.91506	8.05255	8.16032	0.171883	1.01	0.02
DB06	99.8211	97.518	97.5057	8.02377	4.14454	4.78079	0.52	0.6
DB07	99.7516	99.5996	2.8279	7.40207	7.4347	0.148408	1	0.02
DB08	99.79	97.3815	97.1663	8.03127	4.16668	4.41201	0.52	0.55
DB09	99.7674	99.6607	3.02355	7.63769	7.76969	0.155945	1.02	0.02
DB10	99.7887	99.6458	2.8453	7.69664	7.69078	0.147243	1	0.02
ERR1021816	86.7362	65.1616	5.68624	2.41042	1.16733	0.116708	0.48	0.05
ERR1021817	97.5295	96.4651	2.48187	6.45041	6.41112	0.0873589	0.99	0.01
ERR1021818	90.8049	89.317	1.91042	3.03023	2.92025	0.0434204	0.96	0.01
ERR1021819	89.0886	68.5891	5.7242	2.67469	1.28477	0.118576	0.48	0.04
ERR1021820	87.4563	85.1243	1.72076	2.56059	2.40708	0.0353426	0.94	0.01
ERR1021821	87.4803	84.9842	1.85164	2.6678	2.47348	0.0426994	0.93	0.02
ERR1021822	97.1509	95.7816	2.56158	6.51758	6.0875	0.0905232	0.93	0.01
ERR1021823	90.7561	72.0342	5.73402	3.00997	1.4468	0.130913	0.48	0.04
ERR1021824	94.0678	78.977	6.5706	3.63919	1.77416	0.17377	0.49	0.05
ERR11283097	99.9118	99.7075	99.5419	25.0521	12.4443	13.2931	0.5	0.53
ERR1397960	98.6333	89.8301	89.348	4.9565	2.45536	2.6503	0.5	0.53
ERR1397963	99.6124	99.5778	3.25853	9.40092	9.92571	0.18365	1.06	0.02
ERR1512897	99.8504	99.7969	3.89136	18.4522	19.1898	0.331303	1.04	0.02
ERR1527947	99.882	99.7809	99.6514	27.0256	14.0528	16.4144	0.52	0.61
ERR1527948	99.8617	99.8021	5.22402	17.4258	17.9358	0.375147	1.03	0.02
ERR1527949	99.9258	99.6582	99.504	15.6717	8.28095	9.29807	0.53	0.59
ERR1527950	99.9275	99.6823	99.5397	17.5717	9.24426	10.4097	0.53	0.59
ERR1527951	99.846	99.8272	4.08457	22.7257	23.7531	0.46225	1.05	0.02
ERR1527952	99.8398	99.7903	5.08994	21.0197	22.6683	0.421727	1.08	0.02
ERR1527953	99.6567	98.0786	98.4874	8.71945	4.75671	5.46025	0.55	0.63
ERR1527954	99.5744	97.9794	98.3805	8.70166	4.74117	5.416	0.54	0.62
ERR1527955	99.8087	99.4001	99.422	13.892	7.63707	8.78346	0.55	0.63
ERR1527956	99.5797	99.3695	99.4139	13.7444	7.54367	8.65123	0.55	0.63
ERR1527957	98.927	99.0522	3.4867	6.32911	6.87168	0.135668	1.09	0.02
ERR1527958	99.6203	99.7771	8.34082	17.0919	18.1436	0.394679	1.06	0.02
ERR1527959	99.7999	99.3733	99.4449	13.7359	7.48545	8.52441	0.54	0.62
ERR1527961	99.6783	99.6378	4.01855	11.3281	12.5513	0.246474	1.11	0.02
ERR1527962	99.605	99.7548	4.35606	14.7125	15.816	0.297931	1.08	0.02
ERR1527963	99.6039	99.7316	4.09839	13.8055	14.9438	0.295527	1.08	0.02
ERR1527964	99.5457	99.2953	99.3491	13.0575	7.20641	8.20441	0.55	0.63
ERR1527965	99.7848	99.7097	4.01851	14.2197	15.3473	0.278001	1.08	0.02
ERR1527966	99.2943	99.4483	3.74247	8.8014	9.45556	0.203134	1.07	0.02
ERR1527967	99.8511	98.9438	99.0325	10.532	5.59365	6.46809	0.53	0.61
ERR1527968	99.8063	99.7513	6.03059	23.3264	24.2383	0.499359	1.04	0.02
ERR1527969	99.7908	99.6569	99.5106	21.0593	11.0873	12.5129	0.53	0.59
ERR1527970	99.8194	99.4593	99.3209	13.872	7.22448	8.19612	0.52	0.59
ERR1527971	99.8069	99.5652	99.5508	16.1806	8.80338	10.0478	0.54	0.62
ERR1527972	99.6455	99.7027	3.85959	10.4416	11.457	0.210051	1.1	0.02
ERR1545178	99.8378	99.5397	99.5331	15.4432	8.26913	9.49643	0.54	0.61
ERR1545179	99.8584	99.5381	99.5414	15.9945	8.54475	9.75917	0.53	0.61
ERR1545180	99.7331	99.157	99.2723	11.9857	6.53201	7.41498	0.54	0.62
ERR1545181	99.8642	99.6527	99.5905	18.5662	9.97886	11.319	0.54	0.61
ERR1545182	99.6998	99.01	99.1599	11.4926	6.3701	7.29691	0.55	0.63
ERR1545183	99.8333	99.6265	99.5877	17.7452	9.52787	10.8905	0.54	0.61
ERR1545184	99.8301	99.4679	99.4632	15.0142	7.64798	8.79723	0.51	0.59
ERR1545185	99.7313	98.8612	99.1205	10.6318	5.78647	6.77131	0.54	0.64
ERR1545186	99.863	99.6598	99.5861	19.2839	10.3831	11.808	0.54	0.61
ERR1545187	99.8042	99.452	99.4631	14.781	7.82577	8.83746	0.53	0.6
ERR1545190	99.8222	99.4922	99.4686	13.7231	7.36286	8.28208	0.54	0.6
ERR2179540	99.5844	99.5327	3.66155	8.94358	9.62073	0.196443	1.08	0.02
ERR2179541	99.7991	99.3996	99.425	14.2767	7.91959	8.97054	0.55	0.63
ERR2179542	99.8385	99.8252	3.98948	25.3475	26.1967	0.455569	1.03	0.02
ERR2179543	99.8971	99.7959	7.33367	14.9662	14.6871	0.34504	0.98	0.02
ERR2179545	99.9117	99.2286	98.6916	10.5946	5.932	5.92094	0.56	0.56
ERR2179546	99.8823	99.7811	18.3696	12.0536	12.1829	0.41197	1.01	0.03
ERR2179547	99.7828	99.2174	99.3221	16.2204	10.4456	12.3314	0.64	0.76
ERR2179548	99.8855	99.7825	9.69486	14.2583	14.7089	0.351194	1.03	0.02
ERR2179550	99.8934	99.7838	11.0321	13.5923	13.7005	0.343922	1.01	0.03
ERR2179552	99.6443	97.9914	97.962	8.54857	4.38791	4.97822	0.51	0.58
ERR2179553	99.6952	99.714	99.5859	22.7272	11.7301	12.7814	0.52	0.56
ERR2179554	99.6358	99.825	5.57249	25.61	25.9776	0.523914	1.01	0.02
ERR2179555	99.6943	99.7269	99.5596	21.2151	10.9787	12.093	0.52	0.57
ERR2179556	99.882	99.7431	99.6079	23.3628	12.3339	14.1252	0.53	0.6
ERR2203766	99.8642	99.8132	4.92325	23.9061	24.4783	0.43347	1.02	0.02
ERR2731055	99.7391	99.604	2.78051	6.95925	7.03376	0.12293	1.01	0.02
ERR2731056	97.7588	96.1521	2.56695	5.29292	4.80553	0.0981617	0.91	0.02
ERR2731057	99.9122	99.7188	99.5942	22.9212	11.2919	12.8227	0.49	0.56
ERR2731058	99.8701	99.8295	3.63355	23.3262	23.283	0.453404	1	0.02
ERR2731060	99.9086	99.8119	3.51241	18.8349	18.7625	0.382751	1	0.02
ERR2731061	99.8556	99.7166	3.02135	8.49343	8.507	0.193856	1	0.02
ERR3317814	99.9222	99.7195	99.583	21.8141	11.1376	12.5841	0.51	0.58
ERR3628174	99.7099	99.803	3.3876	15.253	15.6338	0.28592	1.02	0.02
ERR793393	99.8334	98.8613	98.9787	9.81675	5.37449	6.0755	0.55	0.62
ERR863167	99.8345	98.8594	98.9862	9.81643	5.37479	6.07661	0.55	0.62
ERR868003	99.8446	99.7932	4.59216	20.6034	21.7296	0.433409	1.05	0.02
ERR868004	99.913	99.8326	4.61728	22.6577	23.6664	0.462744	1.04	0.02
ERR953404	99.7728	99.644	4.9596	13.201	13.402	0.316916	1.02	0.02
ERR953411	99.8014	99.7416	4.8842	15.994	15.9399	0.382398	1	0.02
ERR953412	99.7287	99.2299	99.2869	14.8246	8.12653	9.44103	0.55	0.64
ERR953413	99.7819	99.3072	99.3015	18.7223	9.94777	11.3035	0.53	0.6
ERR978596	99.727	99.1136	99.2614	11.8027	6.54386	7.49091	0.55	0.63
ERR978597	99.7697	99.4859	99.4925	16.5265	9.03743	10.3559	0.55	0.63
ERR978598	99.812	99.5495	99.5064	15.7391	8.5135	9.69106	0.54	0.62
ERR978599	99.8271	99.6259	99.5728	17.274	9.12346	10.5106	0.53	0.61
ERR978600	99.6193	97.7225	97.9613	8.14415	4.38088	4.98889	0.54	0.61
ERR978601	99.8699	99.5887	99.5757	16.8604	8.8602	10.133	0.53	0.6
ERR978602	99.7713	99.4517	99.4435	15.169	8.38841	9.53176	0.55	0.63
ERR978605	99.7165	98.6906	98.8555	9.99648	5.33467	6.10703	0.53	0.61
ERR978606	99.6795	97.4117	97.5868	8.05266	4.27085	4.76389	0.53	0.59
ERR978607	99.8386	99.6298	99.5838	19.6029	10.6842	12.1067	0.55	0.62
ERR978608	99.5999	99.0858	99.1264	11.2041	5.966	6.86534	0.53	0.61
ERR979791	99.1075	98.7059	21.005	21.3009	11.5323	1.53028	0.54	0.07
ERR979796	98.9049	98.7499	3.86815	12.4466	13.2894	0.250306	1.07	0.02
ERR979797	98.8416	98.6354	3.70128	10.3475	11.3974	0.215018	1.1	0.02
ERR979798	98.9036	98.7277	3.91808	12.7517	13.8729	0.241321	1.09	0.02
ERR979799	98.9163	98.7142	3.94342	12.5083	11.4933	0.282071	0.92	0.02
ERR979800	98.7174	97.6138	18.2706	10.8278	5.99633	0.765731	0.55	0.07
ERR979801	98.8879	98.7037	3.83252	10.9478	11.6481	0.241968	1.06	0.02
ERR979802	98.77	97.548	18.3475	9.83621	5.3902	0.721655	0.55	0.07
ERR979803	98.2959	93.6203	14.1699	6.0794	3.28057	0.434556	0.54	0.07
ERR982708	97.5048	96.3023	2.92658	7.64417	6.95793	0.130044	0.91	0.02
ERR982709	97.9048	96.9294	2.81817	9.68227	9.61566	0.133282	0.99	0.01
ERR982714	98.0898	96.2766	10.2258	12.472	6.3971	0.464257	0.51	0.04
ERR982715	97.2482	89.8414	11.47	5.92977	2.85686	0.291574	0.48	0.05
ERR982716	98.0067	96.1242	9.68214	10.7477	5.52242	0.397017	0.51	0.04
ERR982717	98.0983	96.4042	9.99762	11.6621	5.91375	0.426845	0.51	0.04
ERR982718	97.8552	95.1878	8.95947	8.95835	4.5377	0.341903	0.51	0.04
ERR982786	99.4825	98.3331	98.6838	12.6386	7.17834	8.25239	0.57	0.65
ERR982794	99.5454	97.5607	97.8342	13.324	7.22725	8.21834	0.54	0.62
SRR1046129	99.8226	99.5201	99.4584	13.311	7.06097	8.05962	0.53	0.61
SRR1046135	99.8463	99.4103	99.4066	12.1098	6.39412	7.31387	0.53	0.6
SRR1046147	99.8967	99.7707	99.6813	25.3202	13.2418	15.0985	0.52	0.6
SRR1046151	99.9167	99.1809	99.1165	11.0595	5.63829	6.3647	0.51	0.58
SRR1048526	99.839	99.8057	3.92952	13.423	14.1513	0.269049	1.05	0.02
SRR1055837	99.8569	99.802	4.17984	12.5453	13.1251	0.271245	1.05	0.02
SRR1167031	99.1921	97.7742	98.1556	11.8875	6.37454	7.33948	0.54	0.62
SRR1167049	99.2264	99.2757	5.14163	11.1455	11.6577	0.309114	1.05	0.03
SRR12072881	98.8719	99.0568	2.85605	7.48201	8.37595	0.135839	1.12	0.02
SRR12072882	98.7935	98.9094	3.4581	6.57339	7.18913	0.133599	1.09	0.02
SRR12072883	98.8794	99.0171	3.19394	6.98042	7.80461	0.141419	1.12	0.02
SRR12072884	98.7502	95.8392	96.6938	7.21079	4.05266	4.73945	0.56	0.66
SRR12072885	97.999	98.3421	2.9092	5.47129	5.85547	0.110997	1.07	0.02
SRR12072886	98.799	98.8621	2.80912	6.29535	6.80333	0.121662	1.08	0.02
SRR12072887	98.7767	94.1144	94.8944	6.58587	3.51163	3.98367	0.53	0.6
SRR12072888	98.5132	98.5596	3.0152	5.76298	5.8926	0.118164	1.02	0.02
SRR12072889	98.1035	93.9756	95.6393	6.13172	3.50172	4.01628	0.57	0.66
SRR12072890	98.4854	98.8655	3.0516	7.23446	8.19384	0.151891	1.13	0.02
SRR12072891	98.9292	99.1835	3.07981	7.4106	8.13619	0.15012	1.1	0.02
SRR12072892	99.3152	99.2962	4.47271	8.11364	8.54438	0.180616	1.05	0.02
SRR12072893	98.9597	95.6219	94.6663	6.69389	3.82215	3.74514	0.57	0.56
SRR12072894	98.5626	98.831	3.03908	6.60631	7.32639	0.132869	1.11	0.02
SRR12072895	99.0446	99.0935	3.42492	7.30025	7.99091	0.156145	1.09	0.02
SRR12072896	98.9156	99.1571	9.04641	7.59608	8.4455	0.225957	1.11	0.03
SRR12072897	98.4855	94.2686	94.7802	6.08161	3.45177	3.72217	0.57	0.61
SRR12719742	99.9068	99.5851	99.5375	14.7023	7.9218	9.01431	0.54	0.61
SRR12719743	99.687	99.6693	6.86401	27.5008	28.8103	0.744349	1.05	0.03
SRR12719744	99.8691	99.5755	99.4685	14.0018	7.29255	8.19792	0.52	0.59
SRR12719745	99.6168	99.3874	99.3833	24.5702	13.1486	15.1082	0.54	0.61
SRR12719746	99.9105	99.6695	99.5803	15.3281	8.07885	9.22949	0.53	0.6
SRR12719747	99.8351	99.6551	99.5919	16.4197	8.68563	9.9962	0.53	0.61
SRR12719748	99.8829	99.6731	99.574	15.3798	8.15566	9.21985	0.53	0.6
SRR12719749	99.895	99.6576	99.5769	16.4231	8.66717	10.0143	0.53	0.61
SRR12719750	99.8754	99.6326	99.5622	16.3155	8.81566	10.0985	0.54	0.62
SRR12719751	99.8438	99.6211	99.5574	16.3978	8.80801	10.1336	0.54	0.62
SRR12719752	99.8604	99.6465	99.5664	15.931	8.47132	9.76677	0.53	0.61
SRR12719753	99.7699	99.6218	99.5882	15.9878	8.4945	9.77404	0.53	0.61
SRR12719754	99.7731	99.4144	99.4438	15.0662	8.1773	9.51505	0.54	0.63
SRR12719755	99.8157	99.2233	99.2174	11.2572	5.9693	6.77882	0.53	0.6
SRR12719756	99.9069	99.6819	99.6256	16.8711	9.05871	10.4321	0.54	0.62
SRR12719759	99.6792	99.7988	4.30824	13.5212	14.3586	0.312385	1.06	0.02
SRR12719760	99.9152	99.7997	4.31433	13.9233	14.7594	0.311375	1.06	0.02
SRR12719761	99.704	99.7996	4.17288	13.2975	14.0839	0.292257	1.06	0.02
SRR12719762	99.4521	99.8174	4.30111	15.7565	16.7304	0.337213	1.06	0.02
SRR12719763	99.433	99.7808	4.0167	11.8582	12.6187	0.2575	1.06	0.02
SRR12719764	99.9132	99.8016	4.13065	14.4291	14.9917	0.310651	1.04	0.02
SRR12719765	99.7113	99.8086	4.09373	14.8796	15.59	0.308379	1.05	0.02
SRR12719766	99.9076	99.6439	99.5769	15.3961	8.36879	9.6456	0.54	0.63
SRR12719767	99.5984	99.814	4.27515	14.8908	15.572	0.31578	1.05	0.02
SRR12719768	99.8132	99.8365	4.37843	15.6298	16.5722	0.340855	1.06	0.02
SRR12719769	99.7466	99.8156	4.05096	14.2219	14.8792	0.289226	1.05	0.02
SRR12719770	99.8576	99.7647	4.05348	14.2402	14.8321	0.31536	1.04	0.02
SRR12719771	99.897	99.5091	99.4957	13.7239	7.21654	8.36204	0.53	0.61
SRR12719772	99.8914	99.2553	99.2437	11.2226	5.92566	6.7855	0.53	0.6
SRR12719773	99.857	99.4997	99.4442	13.1754	6.94796	7.98529	0.53	0.61
SRR12719774	99.8498	99.4537	99.4429	13.363	7.05061	8.1362	0.53	0.61
SRR12719775	99.839	99.4628	99.4103	12.5646	6.40578	7.34342	0.51	0.58
SRR12719776	99.8332	99.6136	99.5675	15.4444	8.10211	9.51555	0.52	0.62
SRR12719778	99.8573	99.6041	99.557	14.6113	7.83816	8.95644	0.54	0.61
SRR12719779	99.6768	99.7744	4.48081	11.2829	11.5544	0.232291	1.02	0.02
SRR12719780	99.8455	99.3854	99.3833	12.1653	6.5052	7.47219	0.53	0.61
SRR12719781	99.8212	99.3012	99.327	11.535	6.18541	7.08919	0.54	0.61
SRR12719782	99.8507	99.2842	99.2994	11.6645	6.22425	7.08971	0.53	0.61
SRR1564425	99.5473	99.1845	99.2175	19.0318	10.2019	11.7464	0.54	0.62
SRR1564427	99.6749	99.6569	6.75766	25.7285	26.9333	0.69625	1.05	0.03
SRR16979468	99.4151	98.9563	99.0169	12.1775	6.37063	6.8169	0.52	0.56
SRR16979469	99.3947	99.4044	3.34506	10.5304	10.6606	0.20029	1.01	0.02
SRR16979470	99.0725	99.2038	3.50754	9.45014	9.63193	0.177855	1.02	0.02
SRR16979471	99.8187	99.7703	3.10601	10.595	10.6205	0.195091	1	0.02
SRR16979472	99.7424	99.547	2.70447	7.78608	7.56448	0.140972	0.97	0.02
SRR16979474	99.8295	97.9137	97.9702	8.63457	4.40436	5.05017	0.51	0.58
SRR16979475	99.8838	98.8258	98.6615	10.3272	5.18996	5.86413	0.5	0.57
SRR16979476	99.824	98.573	98.497	9.54987	4.89808	5.51612	0.51	0.58
SRR16979477	99.8286	97.7583	97.6804	8.34436	4.32731	4.88799	0.52	0.59
SRR16979478	99.098	99.4609	3.18414	11.2339	11.3553	0.223562	1.01	0.02
SRR16979479	99.8466	99.6516	3.0602	8.45604	8.44675	0.156448	1	0.02
SRR16979480	99.8536	99.6499	2.93968	9.76359	9.70451	0.156302	0.99	0.02
SRR16979481	99.8401	99.7204	2.79076	8.73104	8.84135	0.153521	1.01	0.02
SRR16979482	99.8284	99.6159	2.88291	8.40788	8.21771	0.135961	0.98	0.02
SRR16979483	99.8841	99.7576	3.12743	10.9962	10.8017	0.206013	0.98	0.02
SRR16979484	99.8728	99.7325	3.20497	10.1142	9.94253	0.175626	0.98	0.02
SRR16979485	99.8722	99.7527	3.15237	8.98809	9.0145	0.165641	1	0.02
SRR16979486	99.8771	98.2369	98.1247	9.29663	4.68862	5.23599	0.5	0.56
SRR16979487	99.8278	99.6634	2.83876	8.28488	8.21392	0.14407	0.99	0.02
SRR16979488	99.8329	99.6781	3.05554	8.73296	8.73379	0.154173	1	0.02
SRR16979489	99.4186	99.4698	3.70016	10.1266	10.091	0.193301	1	0.02
SRR16979490	99.8447	99.6952	2.89555	8.99429	8.94889	0.153492	0.99	0.02
SRR16979491	99.8211	99.6872	2.92105	8.46145	8.62045	0.146786	1.02	0.02
SRR16979492	99.8291	99.6955	3.02623	8.76264	8.73119	0.167462	1	0.02
SRR16979493	99.7919	99.6639	3.06128	8.18131	8.12729	0.152305	0.99	0.02
SRR16979494	99.8249	97.5833	97.5398	8.25305	4.2065	4.79569	0.51	0.58
SRR16979495	99.7917	99.7179	3.10212	8.99043	8.66491	0.172479	0.96	0.02
SRR16979496	97.3489	91.5021	93.385	5.17665	3.00054	3.49276	0.58	0.67
SRR16979499	97.4229	91.5244	92.8068	5.18365	2.96489	3.28321	0.57	0.63
SRR16979500	99.4495	98.3352	3.05124	10.1906	5.10088	0.154607	0.5	0.02
SRR16979501	97.6962	91.4162	92.7338	5.23624	2.96677	3.31669	0.57	0.63
SRR16979502	98.5015	98.766	3.02974	5.51661	6.06125	0.112907	1.1	0.02
SRR16979505	97.257	90.8775	92.0328	4.99655	2.82253	3.11239	0.56	0.62
SRR16979506	98.8941	91.0222	91.3057	5.28315	2.65765	2.87286	0.5	0.54
SRR16979507	99.2375	94.1521	94.4504	6.06041	3.13093	3.57949	0.52	0.59
SRR16979508	99.3064	99.1822	3.13716	5.99155	5.98672	0.114236	1	0.02
SRR16979509	98.8254	91.8377	90.5815	5.03913	2.75849	2.87394	0.55	0.57
SRR16979510	98.7608	98.7062	3.00828	5.05007	5.08265	0.0947892	1.01	0.02
SRR16979511	99.0538	99.222	3.22658	13.0427	12.5884	0.249647	0.97	0.02
SRR16979513	99.2987	99.2102	2.86797	5.98363	5.94873	0.122861	0.99	0.02
SRR16979515	98.3685	98.7098	2.9088	5.68472	6.32538	0.112889	1.11	0.02
SRR16979516	98.4668	98.7811	3.0075	5.58968	6.23791	0.125816	1.12	0.02
SRR16979517	98.5758	94.2728	95.2019	5.97832	3.38073	3.90589	0.57	0.65
SRR16979519	98.3898	93.2077	94.2967	5.55584	3.14074	3.5999	0.57	0.65
SRR16979520	98.4098	98.6753	2.7741	5.67788	6.07763	0.111675	1.07	0.02
SRR16979521	98.8139	99.0568	3.01151	6.35205	6.88712	0.135532	1.08	0.02
SRR16979522	99.0848	99.1892	2.94595	8.79082	8.92202	0.176708	1.01	0.02
SRR16979523	99.4802	99.503	3.29425	11.5722	11.6049	0.237467	1	0.02
SRR1769892	99.2715	93.6309	94.0049	5.72435	2.98118	3.39178	0.52	0.59
SRR1769893	99.2188	93.8894	94.4165	5.85398	3.03594	3.46292	0.52	0.59
SRR1769922	99.1416	99.0743	3.32057	5.47107	5.61216	0.113773	1.03	0.02
SRR1790681	99.0537	98.9975	3.39873	5.42105	5.48712	0.114083	1.01	0.02
SRR19364566	99.8922	99.8454	25.1668	20.9852	20.8862	0.777278	1	0.04
SRR19364567	99.9162	99.7656	99.5887	20.9821	10.7884	12.1179	0.51	0.58
SRR19364568	99.8973	99.7852	99.5958	20.8251	10.8013	12.02	0.52	0.58
SRR19364569	99.8396	99.8603	3.93364	24.5033	24.5776	0.483641	1	0.02
SRR19364571	99.8973	99.7969	99.6184	23.8668	12.4468	13.6502	0.52	0.57
SRR19364576	99.8548	99.8117	3.85243	22.3825	22.2195	0.423963	0.99	0.02
SRR19364578	99.8595	99.8514	4.46073	20.9538	20.888	0.442577	1	0.02
SRR19364579	99.9212	99.8283	9.76318	26.6832	26.7499	0.613505	1	0.02
SRR19364580	99.8878	99.7271	99.5962	21.6695	11.1123	12.5189	0.51	0.58
SRR19364581	99.8542	99.2715	99.1995	11.9302	6.26117	7.03179	0.52	0.59
SRR19364582	99.8803	99.8375	4.08301	22.9999	23.1638	0.447077	1.01	0.02
SRR19364583	99.885	99.7522	99.6194	24.1699	12.2352	13.8014	0.51	0.57
SRR19364584	99.8604	99.1615	99.074	11.4815	6.03203	6.77557	0.53	0.59
SRR19364585	99.9022	99.7595	99.601	21.5492	11.1635	12.387	0.52	0.57
SRR19364586	99.9015	99.7849	99.6155	25.6229	13.1275	14.6735	0.51	0.57
SRR19364587	99.9201	99.7712	99.6162	21.9779	11.2498	12.5738	0.51	0.57
SRR19364589	99.9206	99.8513	8.1134	21.3054	21.5831	0.459047	1.01	0.02
SRR19364591	99.8249	99.8514	8.09139	21.9926	21.9451	0.492909	1	0.02
SRR19364593	99.9256	99.8591	12.6052	23.772	23.8633	0.560786	1	0.02
SRR19364596	99.9011	99.7501	99.6059	22.7024	11.6767	13.044	0.51	0.57
SRR19364597	99.8499	99.774	99.6154	23.8867	12.1973	13.7222	0.51	0.57
SRR19364598	99.9286	99.7827	99.6213	23.0037	11.8672	13.077	0.52	0.57
SRR19364599	99.9054	99.8473	4.30253	21.8816	22.1656	0.537733	1.01	0.02
SRR19364601	99.9095	99.8519	5.0265	25.3158	25.1752	0.514077	0.99	0.02
SRR19364602	99.8972	99.8082	3.93009	23.7621	23.7664	0.458459	1	0.02
SRR19364603	99.8858	99.8155	5.57155	20.7142	20.8703	0.422673	1.01	0.02
SRR19364605	99.9133	99.7575	99.6099	20.9157	10.7496	11.9845	0.51	0.57
SRR19364610	99.9022	99.846	5.11803	22.241	22.2614	0.448993	1	0.02
SRR19364611	99.918	99.7337	99.5857	22.2806	11.3318	12.7044	0.51	0.57
SRR19364613	99.9097	99.8434	6.27762	26.1785	26.2308	0.591893	1	0.02
SRR19364616	99.936	99.7638	99.6142	25.9652	13.2388	14.9035	0.51	0.57
SRR19364617	99.9363	99.8539	4.02565	29.2927	29.5542	0.605115	1.01	0.02
SRR19364619	99.9153	99.8463	12.3452	22.4352	22.7061	0.555358	1.01	0.02
SRR19364621	99.913	99.7668	99.6225	22.3707	11.6398	12.7594	0.52	0.57
SRR19364622	99.8283	99.221	99.1069	11.7449	6.20163	6.90838	0.53	0.59
SRR19364623	99.8873	99.8328	10.8642	26.1026	25.9789	0.590464	1	0.02
SRR19364624	99.8815	99.8383	14.7045	23.7	23.4125	0.626673	0.99	0.03
SRR19364625	99.9145	99.7646	99.6197	25.6451	13.0144	14.7546	0.51	0.58
SRR19364626	99.8972	99.8393	10.9759	27.9335	28.0446	0.633855	1	0.02
SRR19364627	99.9211	99.8169	4.06786	22.054	21.8215	0.398268	0.99	0.02
SRR19364628	99.9034	99.8351	5.81272	20.9079	21.0803	0.456662	1.01	0.02
SRR19364629	99.9216	99.7644	99.6109	22.7488	11.7599	12.8832	0.52	0.57
SRR19364630	99.9075	99.8304	6.46992	28.3877	28.4576	0.572685	1	0.02
SRR19364631	99.9221	99.8179	7.50452	21.3648	21.4658	0.468673	1	0.02
SRR19364632	99.8683	99.768	99.6269	24.9454	12.8231	14.0826	0.51	0.56
SRR19364641	99.9232	99.754	99.6073	22.4495	11.4808	12.8958	0.51	0.57
SRR19364644	99.917	99.7886	99.6287	25.0521	12.9956	14.3847	0.52	0.57
SRR19364645	99.9294	99.7777	99.6104	25.139	13.1715	14.403	0.52	0.57
SRR19364648	99.9149	99.7521	99.6096	23.2312	11.8447	13.2952	0.51	0.57
SRR19364650	99.9334	99.8287	4.66213	21.4493	21.8913	0.414404	1.02	0.02
SRR19364651	99.8968	99.842	3.98563	22.1413	22.2529	0.440253	1.01	0.02
SRR19364654	99.8993	99.8331	4.49318	24.7493	24.7485	0.481519	1	0.02
SRR19364655	99.9144	99.8343	10.9354	23.4023	23.2538	0.570205	0.99	0.02
SRR19364656	99.921	99.7295	99.612	21.9056	11.2014	12.6454	0.51	0.58
SRR19364657	99.8955	99.747	99.5971	22.5288	11.6438	13.169	0.52	0.58
SRR19364658	99.8959	99.7735	99.6285	26.3804	13.7388	15.2842	0.52	0.58
SRR19364659	99.8695	99.718	99.603	23.6931	12.4322	13.7531	0.52	0.58
SRR19364660	99.8908	99.7382	99.5913	20.4759	10.57	11.8067	0.52	0.58
SRR19364661	99.9034	99.7538	99.5881	21.5838	11.2634	12.4511	0.52	0.58
SRR20981598	99.867	99.8092	4.59081	24.7555	24.6665	0.442116	1	0.02
SRR20981600	99.9232	99.8358	5.27195	27.9353	28.0954	0.532469	1.01	0.02
SRR20981601	99.8936	99.8255	4.79269	24.8256	25.7106	0.505614	1.04	0.02
SRR20981602	99.9148	99.8523	5.76568	29.9535	30.8624	0.644222	1.03	0.02
SRR20981604	99.72	99.8226	5.24192	25.8275	26.1591	0.573879	1.01	0.02
SRR20981606	99.8954	99.8382	8.38512	27.2134	28.1346	0.669967	1.03	0.02
SRR20981608	99.9216	99.8301	8.59518	26.0931	26.4258	0.573916	1.01	0.02
SRR20981609	99.9299	99.778	8.03795	23.6256	23.6981	0.525503	1	0.02
SRR20981610	99.91	99.7424	99.595	26.7773	13.8722	15.7024	0.52	0.59
SRR20981611	99.8741	99.8046	4.58022	26.2075	26.4072	0.480342	1.01	0.02
SRR20981612	99.878	99.8312	6.9618	28.1694	28.4498	0.594065	1.01	0.02
SRR20981614	99.9125	99.8108	4.61181	26.2051	26.2712	0.491233	1	0.02
SRR20981615	99.9181	99.7372	99.5991	26.5668	13.7103	15.4786	0.52	0.58
SRR20981617	99.8623	99.8202	7.86216	24.7456	25.2174	0.499606	1.02	0.02
SRR20981620	99.9192	99.8043	6.3482	27.1708	27.0034	0.552153	0.99	0.02
SRR20981621	99.8336	99.7728	99.5965	27.178	13.72	15.4914	0.5	0.57
SRR20981622	99.8827	99.8095	7.65452	28.7959	29.1704	0.636888	1.01	0.02
SRR20981623	99.8586	99.7455	99.5753	22.1261	11.4933	12.9288	0.52	0.58
SRR20981624	99.8342	99.7166	99.5961	26.2965	13.3997	15.1717	0.51	0.58
SRR20981625	99.9084	99.7882	3.83724	26.5647	26.6539	0.492421	1	0.02
SRR20981627	99.866	99.8222	8.66104	27.8643	27.6279	0.59489	0.99	0.02
SRR20981628	99.842	99.7322	99.6028	26.8227	14.0821	15.5266	0.53	0.58
SRR20981629	99.8891	99.7059	99.5827	23.0634	11.4484	13.2674	0.5	0.58
SRR20981630	99.8664	99.7193	99.5933	23.4035	11.998	13.7224	0.51	0.59
SRR20981631	99.9267	99.7467	99.6249	30.261	15.6227	17.6128	0.52	0.58
SRR20981634	99.8536	99.7232	99.6109	25.8797	13.1952	15.1762	0.51	0.59
SRR20981635	99.9072	99.6851	99.6045	24.4891	12.3252	14.0473	0.5	0.57
SRR20981636	99.896	99.812	5.32362	28.0005	28.3128	0.600641	1.01	0.02
SRR20981637	99.8505	99.8272	11.2243	24.4517	24.6833	0.558044	1.01	0.02
SRR20981638	99.8218	99.7603	99.6011	27.478	13.9787	15.7829	0.51	0.57
SRR20981641	99.884	99.7565	99.61	29.0856	15.1898	17.2993	0.52	0.59
SRR20981643	99.9169	99.8432	8.29888	26.3824	26.6101	0.580245	1.01	0.02
SRR20981651	99.931	99.7243	99.6008	28.9403	14.9473	16.8458	0.52	0.58
SRR20981655	99.8254	99.7586	99.6122	27.7929	14.3836	16.2044	0.52	0.58
SRR20981657	99.854	99.7445	99.6077	28.8998	14.859	16.8087	0.51	0.58
SRR20981658	99.8346	99.8026	7.71847	28.4252	29.3542	0.643061	1.03	0.02
SRR20981659	99.7668	99.75	99.6085	27.1066	14.2198	15.788	0.52	0.58
SRR20981660	99.8958	99.7428	99.4516	25.67	13.2722	14.2714	0.52	0.56
SRR20981661	99.8607	99.8043	4.61996	27.1105	27.5264	0.49475	1.02	0.02
SRR20981663	99.8941	99.8298	8.93574	25.8684	26.1868	0.572799	1.01	0.02
SRR20981664	99.9167	99.7518	99.5278	25.1505	13.0508	14.0159	0.52	0.56
SRR20981665	99.9049	99.7569	99.613	24.8404	12.8914	14.267	0.52	0.57
SRR20981666	99.8145	99.7731	99.5946	27.9684	14.5185	16.2644	0.52	0.58
SRR20981667	99.9244	99.7615	99.6102	28.4462	14.6047	16.5948	0.51	0.58
SRR2142163	99.6967	98.7658	98.8437	9.92297	5.37854	6.11138	0.54	0.62
SRR2142269	99.82	98.9013	99.0919	10.58	5.72506	6.55864	0.54	0.62
SRR2142311	99.4172	99.1127	99.1542	14.4941	7.683	8.76873	0.53	0.6
SRR2142313	99.6132	99.557	2.96407	12.2482	12.4347	0.213337	1.02	0.02
SRR24676339	99.8575	98.8082	98.6946	11.5312	5.81123	6.52398	0.5	0.57
SRR24676341	99.6818	95.5959	95.4765	7.42839	3.81286	4.33477	0.51	0.58
SRR24676345	98.7955	89.9947	90.4979	5.35866	2.84979	3.2817	0.53	0.61
SRR3045342	98.225	94.8777	14.0684	7.3084	3.90328	0.403657	0.53	0.06
SRR3045676	98.6437	98.0887	3.48276	12.6677	13.2672	0.217718	1.05	0.02
SRR3045847	98.1681	97.5464	2.82088	6.89446	7.2721	0.105169	1.05	0.02
SRR3046827	97.824	92.9361	14.9236	6.30048	3.42024	0.364955	0.54	0.06
SRR3046831	98.3757	95.3284	13.8244	8.027	4.25157	0.428371	0.53	0.05
SRR3046832	98.3688	95.3291	13.9001	7.86525	4.13023	0.421414	0.53	0.05
SRR3046833	98.6813	97.5069	18.3387	12.8013	6.92667	0.708184	0.54	0.06
SRR3046834	98.3586	95.3275	13.5679	7.95154	4.23059	0.424778	0.53	0.05
SRR3050542	98.5695	97.1979	18.0671	11.678	6.2926	0.629943	0.54	0.05
SRR3050545	98.5385	98.0116	3.398	10.5198	11.2594	0.158287	1.07	0.02
SRR3050548	98.6406	98.0748	3.41633	11.0051	11.5751	0.162825	1.05	0.01
SRR3050550	98.5132	97.9174	3.08509	9.40982	9.74968	0.140395	1.04	0.01
SRR3900341	98.8241	91.7371	92.4924	5.13972	2.70128	3.1273	0.53	0.61
SRR3900343	99.6829	97.1524	97.2616	7.57485	3.9779	4.57618	0.53	0.6
SRR3952018	99.643	99.4807	3.45713	11.8437	11.4001	0.223558	0.96	0.02
SRR5131680	98.9344	99.0883	99.3268	20.6365	10.9625	12.7332	0.53	0.62
SRR5131681	99.2149	99.315	4.36802	18.0086	18.0126	0.392042	1	0.02
SRR5131682	99.2817	99.2399	99.4202	19.1206	10.129	11.5253	0.53	0.6
SRR5131683	99.3525	99.3791	99.4856	20.2557	10.6031	12.1173	0.52	0.6
SRR516118	99.1858	99.2667	99.4431	21.3059	11.3981	13.2195	0.53	0.62
SRR527809	98.8607	99.1742	4.26908	9.39206	10.0951	0.210773	1.07	0.02
SRR5469030	99.8835	99.6402	99.4704	15.7153	7.91872	8.88823	0.5	0.57
SRR5469031	99.8301	99.6237	99.4788	14.8799	7.56299	8.54273	0.51	0.57
SRR5469032	99.8666	99.6166	99.4802	15.1266	7.65106	8.64123	0.51	0.57
SRR6474869	99.7762	99.8354	8.03649	23.4728	23.9015	0.537266	1.02	0.02
SRR6474870	99.8292	99.7936	6.87596	21.1933	21.4957	0.46269	1.01	0.02
SRR6474871	99.851	99.7637	6.72984	23.519	23.6334	0.470182	1	0.02
SRR6474872	99.9319	99.8263	8.72448	23.7448	23.0304	0.574983	0.97	0.02
SRR6474873	99.9333	99.8476	9.65888	29.9597	29.6958	0.771443	0.99	0.03
SRR6474874	99.9298	99.8132	7.59367	21.4696	20.9071	0.5332	0.97	0.02
SRR6474875	99.9367	99.8091	7.07324	21.1945	21.0357	0.467254	0.99	0.02
SRR6474876	99.9132	99.7819	7.04029	21.7165	21.5603	0.477529	0.99	0.02
SRR6474877	99.8453	99.8274	5.09293	22.6997	22.2524	0.502088	0.98	0.02
SRR6474878	99.9224	99.7128	99.5804	23.1064	11.7118	13.0408	0.51	0.56
SRR6474889	99.925	99.7539	99.6013	32.7497	16.8618	18.9858	0.51	0.58
SRR6474890	99.9073	99.723	99.5693	22.2091	11.7564	13.1627	0.53	0.59
SRR6474891	99.8652	99.7487	99.5678	23.1174	11.9632	13.3885	0.52	0.58
SRR6474892	99.8483	99.7398	99.5973	28.2948	14.321	16.1333	0.51	0.57
SRR6474893	99.8536	99.7407	99.5958	25.3001	13.3101	14.4433	0.53	0.57
SRR6474894	99.9114	99.7379	99.5952	23.7483	12.1737	13.3303	0.51	0.56
SRR6474895	99.8417	99.7221	99.6028	23.6595	12.1214	13.6043	0.51	0.58
SRR6474896	99.8333	99.7065	99.6135	29.2957	14.369	15.9614	0.49	0.54
SRR6474897	99.8273	99.7428	99.5647	22.5635	11.4683	12.8175	0.51	0.57
SRR6474899	99.8756	99.7339	99.5845	23.4237	11.6575	12.9757	0.5	0.55
SRR6474900	99.9226	99.8193	3.65485	21.7182	21.6375	0.406966	1	0.02
SRR6474901	99.8874	99.826	5.71508	25.28	25.3572	0.48598	1	0.02
SRR6474902	99.8931	99.7918	4.47942	25.9588	26.0469	0.517502	1	0.02
SRR6474903	99.9235	99.7353	99.5897	25.2404	12.9913	14.8241	0.51	0.59
SRR6474904	99.8977	99.8174	4.44708	26.2664	27.0301	0.527422	1.03	0.02
SRR6474905	99.8969	99.774	4.65242	25.3821	26.0526	0.554446	1.03	0.02
SRR8442553	99.6674	99.2097	99.2063	11.9132	6.26707	7.15671	0.53	0.6
SRR8442555	99.729	99.209	99.2013	12.1072	6.28635	7.24452	0.52	0.6
SRR8442556	96.1497	97.3875	2.60141	5.39981	6.29231	0.0936762	1.17	0.02
SRR8442557	99.6605	99.0796	99.0996	11.1688	5.85107	6.74101	0.52	0.6
SRR8442558	99.5533	99.0244	99.0573	10.9208	5.78199	6.58078	0.53	0.6
SRR8442559	99.6886	99.0211	99.0499	10.9603	5.76586	6.62129	0.53	0.6
SRR8442562	98.8645	94.8834	95.7251	6.44511	3.56808	4.09676	0.55	0.64
SRR8442564	98.9131	94.8828	95.9309	6.59965	3.6759	4.2947	0.56	0.65
SRR8442565	99.6193	99.672	4.57562	9.25327	9.44318	0.184467	1.02	0.02
SRR8442566	99.6955	99.2434	99.1022	12.1877	6.35237	6.90884	0.52	0.57
SRR8442568	99.6995	99.6739	4.05793	11.3956	11.4007	0.246977	1	0.02
SRR8442569	97.8786	98.4705	2.88089	6.82747	7.87781	0.128676	1.15	0.02
SRR8442572	99.597	99.0072	98.8603	11.0022	5.73865	6.21149	0.52	0.56
SRR8442577	99.7162	98.159	98.1791	9.17401	4.74554	5.40151	0.52	0.59
SRR8442579	99.7184	99.6601	4.17972	10.2796	10.2204	0.21311	0.99	0.02
SRR8442580	99.6688	98.0261	98.1571	8.68897	4.66468	5.30588	0.54	0.61
SRR8442581	97.2117	92.0022	93.983	5.88914	3.49109	4.10036	0.59	0.7
SRR8442583	99.6594	97.9125	98.0549	8.63607	4.51526	5.12227	0.52	0.59
SRR8442586	99.2801	94.2529	94.8813	6.08623	3.16723	3.65205	0.52	0.6
SRR8442587	97.4554	92.0072	93.9927	5.81516	3.29915	3.8553	0.57	0.66
SRR8442591	96.6944	91.3164	93.3353	5.62449	3.29762	3.87979	0.59	0.69
SRR8442592	99.2088	99.1767	2.92911	6.07134	6.22016	0.111846	1.02	0.02
SRR8442593	98.0676	98.4812	2.82027	6.81232	7.81664	0.121527	1.15	0.02
SRR8442594	96.6585	97.6962	2.85949	5.56085	6.41229	0.113057	1.15	0.02
SRR8442595	99.2138	94.0109	94.5274	6.02204	3.13209	3.57578	0.52	0.59
SRR8442596	99.2823	94.1568	94.7307	6.16037	3.18997	3.68369	0.52	0.6
SRR8442597	99.2471	99.1975	2.97719	6.15805	6.3026	0.126368	1.02	0.02
SRR8442598	99.2904	99.254	2.87079	6.30589	6.45558	0.111377	1.02	0.02
SRR8442600	97.953	98.5038	2.84899	6.38464	7.32953	0.117078	1.15	0.02
SRR8442601	96.9128	97.8325	2.65649	5.25061	5.91852	0.101528	1.13	0.02
SRR8442602	99.4777	98.9202	98.9365	10.6476	5.60743	6.41154	0.53	0.6
SRR8442604	98.1646	93.8928	95.3867	6.26345	3.57205	4.21652	0.57	0.67
SRR8698431	99.7378	99.7157	4.44638	12.1929	11.9967	0.28476	0.98	0.02
SRR8698434	99.6721	96.6346	95.6126	12.5936	6.03061	6.19691	0.48	0.49
SRR8698435	99.7527	99.7395	4.91816	14.1567	13.9854	0.356008	0.99	0.03
SRR8698436	99.4853	99.3166	4.78233	12.6241	12.0575	0.349582	0.96	0.03
SRR8698437	99.7727	98.166	97.7144	13.0087	6.23449	6.70893	0.48	0.52
SRR8698438	98.6155	98.9255	3.4794	7.22386	7.94227	0.15818	1.1	0.02
SRR8698439	97.9148	98.4582	3.20834	6.2772	6.91141	0.126519	1.1	0.02
SRR8698440	99.7433	98.7791	98.7585	14.0857	7.49358	8.58005	0.53	0.61
SRR8698441	99.7127	98.0013	97.9918	10.4564	5.26407	6.08127	0.5	0.58
SRR8698442	99.3322	99.3693	4.26252	10.0388	10.3693	0.238073	1.03	0.02
SRR8698554	99.8075	99.7085	4.85838	13.7221	13.3518	0.349752	0.97	0.03
SRR896630	86.6875	67.5163	68.955	4.37897	2.3994	2.78333	0.55	0.64
WB01	99.8196	97.301	97.292	7.99748	4.13471	4.65358	0.52	0.58
WB02	99.8618	99.7091	2.96835	9.34482	9.27322	0.179746	0.99	0.02
WB03	99.7933	99.6964	2.90025	8.66706	8.70583	0.16111	1	0.02
WB06	99.7915	98.0574	98.0967	8.70955	4.47561	5.10793	0.51	0.59
