# Supplementary material for: Genomic Insights into Post‐Domestication Expansion and Selection of Body Size in Ponies
Source: Adv Sci (Weinh). 2025 Feb 26;12(16):2413023. doi: 10.1002/advs.202413023 (PMC12021115; doi:10.1002/advs.202413023)
Supplement: Supplementary file 13 — Supporting Table 12 [file ADVS-12-2413023-s022.xlsx]

## Sheet: Sheet1
Table S12. Samples with misassigned sex information. List of samples where the initial sex assignment did not match the genomic data, along with corrected sex assignments.
Run	Coverage on Chr Y (%)	Sequencing depth ratio (Chr X/Chr 1)	Sequencing depth ratio (Chr Y/Chr 1)	Rx	Ry	Sex recorded in SRA database	Sex determine by coverage on Chr Y	Sex determine by sequencing depth ratio (Chr X/Chr 1)	Sex determine by sequencing depth ratio (Chr Y/Chr 1)	Sex determine by Rx	Sex determine by Ry	Sequencing depth of Chr 1
SRR20981631	99.6249	0.516265	0.58203	0.513567	0.0661643	female	male	male	male	male	male	30.261
SRR20981638	99.6011	0.508723	0.574383	0.508238	0.0662293	female	male	male	male	male	male	27.478
SRR20981621	99.5965	0.50482	0.569998	0.510977	0.0662361	female	male	male	male	male	male	27.178
SRR20981624	99.5961	0.509562	0.576948	0.509348	0.0664007	female	male	male	male	male	male	26.2965
SRR20981629	99.5827	0.496388	0.575258	0.497362	0.0679231	female	male	male	male	male	male	23.0634
ERR2179553	99.5859	0.516126	0.562383	0.517038	0.0640307	female	male	male	male	male	male	22.7272
SRR20981623	99.5753	0.519445	0.584323	0.516289	0.0660393	female	male	male	male	male	male	22.1261
ERR1527956	99.4139	0.548854	0.629437	0.543926	0.0671996	female	male	male	male	male	male	13.7444
ERR1527959	99.4449	0.544955	0.620593	0.542035	0.0667655	female	male	male	male	male	male	13.7359
SRR16979486	98.1247	0.504335	0.563214	0.50454	0.0655232	female	male	male	male	male	male	9.29663
