# Supplementary material for: Genomic Insights into Post‐Domestication Expansion and Selection of Body Size in Ponies
Source: Adv Sci (Weinh). 2025 Feb 26;12(16):2413023. doi: 10.1002/advs.202413023 (PMC12021115; doi:10.1002/advs.202413023)
Supplement: Supplementary file 15 — Supporting Table 14 [file ADVS-12-2413023-s009.xlsx]

## Sheet: Sheet1
Table S14. PHATE derived from the top 133 principal components of the PCA.
Run	PHATE1	PHATE2
BS01	0.00549198	0.00308407
BS02	0.00594037	0.00140973
BS03	0.00804933	-0.00647478
BS05	-0.00729408	-0.00782984
BS06	0.0107722	-0.00473476
BS07	0.0116639	-0.00290135
BS08	0.000654121	0.00358136
BS09	0.00562941	-0.000202519
BS10	0.00657194	0.00193189
DB01	0.00509448	0.00241888
DB02	0.00575415	0.00226735
DB03	0.000987479	-0.00229707
DB05	0.00966942	0.000499795
DB06	0.00643174	0.0015918
DB07	0.00527069	0.00260922
DB08	0.0170627	-0.0156021
DB09	0.0096186	-0.00280732
DB10	0.0063378	0.00123719
ERR1021816	0.0098457	-0.000765085
ERR1021817	0.00519963	0.00180168
ERR1021818	0.0026736	0.00601374
ERR1021819	0.00815116	0.00164083
ERR1021820	0.00566763	-0.000912767
ERR1021821	-0.0231137	0.0273591
ERR1021822	0.0119194	0.00250427
ERR1021823	0.000786936	0.0067006
ERR1021824	0.00768396	-0.000802087
ERR11283097	0.00604902	0.000869651
ERR1397960	-0.19565	0.0274999
ERR1397963	-0.20142	0.0276528
ERR1512897	0.0179215	-0.0312104
ERR1527947	-0.0766	-0.0588578
ERR1527948	-0.0489035	-0.0399351
ERR1527949	-0.0706658	-0.0539736
ERR1527950	-0.0644527	-0.0495015
ERR1527951	-0.00680096	-0.0641101
ERR1527952	0.00456673	0.0207915
ERR1527953	0.0045272	0.0260234
ERR1527954	0.00185092	0.049224
ERR1527955	0.00169785	0.049912
ERR1527956	0.00194392	0.0366918
ERR1527957	0.00197641	0.0355131
ERR1527958	0.00440104	0.0309098
ERR1527959	0.00398371	0.0276508
ERR1527961	0.000936861	0.0527152
ERR1527962	-0.00998916	0.0567545
ERR1527963	-0.00978806	0.0567511
ERR1527964	0.00411579	0.0367615
ERR1527965	0.00443572	0.0220907
ERR1527966	0.00729938	0.00275077
ERR1527967	-0.0230423	0.00919086
ERR1527968	-0.045715	-0.0169203
ERR1527969	-0.0482131	-0.0156251
ERR1527970	-0.0483057	-0.0152578
ERR1527971	-0.0022563	0.0444081
ERR1527972	0.00519281	0.00205428
ERR1545178	0.0042338	0.000968826
ERR1545179	0.000945439	-0.00043372
ERR1545180	-0.00390846	-0.0167223
ERR1545181	-0.0109164	0.00744682
ERR1545182	-0.0267849	0.0120325
ERR1545183	-0.0019679	-0.002795
ERR1545184	0.00336745	0.000885444
ERR1545185	0.00284612	0.00226221
ERR1545186	-0.0174744	0.00755357
ERR1545187	0.00354	0.000491593
ERR1545190	-0.0186573	0.0140532
ERR2179540	0.00478249	0.0171423
ERR2179541	0.00141367	0.0507369
ERR2179542	0.0063392	0.000768808
ERR2179543	0.00761218	0.00297968
ERR2179545	0.00538103	0.000771485
ERR2179546	0.00499654	-0.00184199
ERR2179547	-0.0117904	0.00963232
ERR2179548	0.00390215	0.000408061
ERR2179550	0.00768216	0.00310039
ERR2179552	0.00509333	0.00675906
ERR2179553	0.0070415	0.0024476
ERR2179554	0.00730379	0.00302308
ERR2179555	0.00712636	0.00252887
ERR2179556	0.00359212	0.00159937
ERR2203766	0.00424127	0.00302042
ERR2731055	0.00366227	-0.00192937
ERR2731056	0.0419864	0.0112271
ERR2731057	0.00530715	0.00156123
ERR2731058	-0.0200233	0.015078
ERR2731060	-0.0199311	0.0154151
ERR2731061	-0.0199367	0.01556
ERR3317814	0.00593759	0.00113834
ERR3628174	0.00172703	0.037454
ERR793393	0.00654339	0.00177215
ERR863167	0.00652048	0.00181187
ERR868003	0.039182	0.0107941
ERR868004	0.0389245	0.0103078
ERR953404	0.0352581	0.0114066
ERR953411	0.00505358	0.00152056
ERR953412	-0.0054518	-0.0533052
ERR953413	0.00393682	-0.00267305
ERR978596	-0.00969119	0.0557642
ERR978597	0.00449359	0.0201961
ERR978598	-0.0100056	0.0569173
ERR978599	0.00340719	0.044102
ERR978600	-0.000545986	0.0405451
ERR978601	0.00351831	0.0424307
ERR978602	-0.00118096	0.0422545
ERR978605	0.00356269	0.0254549
ERR978606	-0.00283413	0.0461613
ERR978607	0.00285978	0.0460471
ERR978608	0.00286124	0.0462394
ERR979791	0.00119617	0.0381678
ERR979796	0.00466853	-0.00166689
ERR979797	0.00183903	-0.00670289
ERR979798	0.00611242	-0.000110538
ERR979799	-0.0397395	-0.0207219
ERR979800	0.00328861	-0.00463594
ERR979801	0.0463052	-0.0385013
ERR979802	0.0317011	-0.0212661
ERR979803	0.0143877	-0.0188163
ERR982786	0.00667697	-0.00480721
ERR982794	0.000546197	-0.00474253
SRR1046129	-0.00633171	-0.0620743
SRR1046135	0.00612773	0.00157726
SRR1046147	-0.00423115	-0.0168675
SRR1046151	0.000460442	-0.000446824
SRR1048526	0.00506651	0.00253156
SRR1055837	0.0074081	0.000189631
SRR12072881	0.00235072	0.00413891
SRR12072882	0.00539552	0.00276884
SRR12072883	0.00948199	0.00126586
SRR12072884	0.00752199	-0.000456059
SRR12072885	0.00491291	0.00727864
SRR12072886	0.00731428	-0.00303442
SRR12072887	0.00827158	-0.00851357
SRR12072888	0.00537992	-0.00425788
SRR12072889	0.00665488	-0.00289813
SRR12072890	0.00602129	0.00232483
SRR12072891	0.00631079	0.00210357
SRR12072892	0.00389682	0.00589405
SRR12072893	0.00680429	0.00236364
SRR12072894	0.0039935	0.00128445
SRR12072895	0.00856963	-0.00428418
SRR12072896	0.00655225	0.00194288
SRR12072897	0.00599044	0.00272844
SRR12719742	0.00665624	0.00201539
SRR12719744	0.00572676	0.00178171
SRR12719746	0.00533876	0.000564606
SRR12719747	0.00595532	0.000762462
SRR12719748	0.00656408	0.000630856
SRR12719749	0.00491781	0.000418269
SRR12719750	0.00646588	0.000931004
SRR12719751	0.00618185	0.00109811
SRR12719752	0.00599102	0.00109194
SRR12719753	0.00602867	0.0008394
SRR12719754	0.00651266	0.000822197
SRR12719755	0.00732028	0.00155003
SRR12719756	0.00614361	0.00116051
SRR12719759	0.00768063	0.00537052
SRR12719760	0.0077937	0.00496825
SRR12719761	0.00537044	0.00430999
SRR12719762	0.00856877	0.00465187
SRR12719763	0.00951547	0.00738461
SRR12719764	0.00810705	0.00390295
SRR12719765	0.00480646	0.00376878
SRR12719766	0.000768367	0.0015804
SRR12719767	0.00886997	0.00609891
SRR12719768	0.00461233	0.00323367
SRR12719769	0.00870298	0.00551715
SRR12719770	0.00346379	0.000236355
SRR12719771	0.00619642	0.00424423
SRR12719772	0.00572542	0.00163776
SRR12719773	0.0069819	0.0013824
SRR12719774	0.00678641	-0.00282091
SRR12719775	0.00666347	0.00147187
SRR12719776	0.00460015	0.00264465
SRR12719778	0.00622667	0.00222146
SRR12719779	0.00454054	0.00213997
SRR12719780	0.0114965	-0.00302757
SRR12719781	0.00615229	0.00168373
SRR12719782	0.00635537	0.00236409
SRR16979468	0.00619132	0.00301887
SRR16979469	0.00638344	0.00183366
SRR16979470	0.00659323	0.00220282
SRR16979471	0.033777	0.00958375
SRR16979472	0.040934	0.0120876
SRR16979474	0.0422283	0.0112823
SRR16979475	0.0136835	0.00340416
SRR16979476	0.0190046	0.00436865
SRR16979477	0.0134628	0.00328828
SRR16979478	0.0056091	0.00240825
SRR16979479	0.0403474	0.0106863
SRR16979480	0.0163509	0.00360814
SRR16979481	0.0227745	0.0060529
SRR16979482	0.019446	0.00452543
SRR16979483	0.039308	0.010578
SRR16979484	0.0361351	0.00883925
SRR16979485	0.0459849	0.012613
SRR16979486	0.0149722	0.00251411
SRR16979487	0.0154218	0.00286283
SRR16979488	0.037754	0.0103599
SRR16979489	0.00599852	0.00268362
SRR16979490	0.0455526	0.0129234
SRR16979491	0.0144307	0.00357692
SRR16979492	0.0408341	0.0103182
SRR16979493	0.0425896	0.012078
SRR16979494	0.0420909	0.0107984
SRR16979495	0.0427213	0.0136549
SRR16979496	0.00552545	-0.00104827
SRR16979499	0.0106864	-0.00682564
SRR16979500	0.00555404	0.00347013
SRR16979501	0.00640957	0.00266748
SRR16979502	-0.00504122	-0.00703287
SRR16979505	0.00580024	0.00279504
SRR16979506	-0.00129933	-0.00023459
SRR16979507	0.00655317	0.00168024
SRR16979508	0.00807728	0.00112806
SRR16979509	0.00654157	8.29822e-05
SRR16979510	0.00863037	0.000531823
SRR16979511	0.00622573	0.0018992
SRR16979513	0.00959393	0.00039456
SRR16979515	0.00419053	0.00338065
SRR16979516	0.00404018	-0.00044671
SRR16979517	0.00590448	0.00328392
SRR16979519	0.00845824	-0.00146061
SRR16979520	-0.00329336	0.00817597
SRR16979521	0.00284996	0.0042872
SRR16979522	0.00632694	0.00322635
SRR16979523	0.00546095	0.00239523
SRR1769892	0.00536757	0.0108968
SRR1769893	0.0055209	0.010778
SRR1769922	0.00555331	0.0100951
SRR1790681	0.00520127	0.0090058
SRR19364566	0.00488383	0.00262644
SRR19364567	0.00590585	0.000790179
SRR19364568	0.00324092	0.00397473
SRR19364569	0.0239828	-0.0453909
SRR19364571	-0.0114737	0.00631706
SRR19364576	0.00717695	0.00511291
SRR19364578	-0.0277778	0.0126569
SRR19364579	0.0422904	-0.0305462
SRR19364580	0.00625687	0.000915027
SRR19364581	0.00617807	0.00107292
SRR19364582	0.00484579	0.00112055
SRR19364583	0.00590668	0.000836487
SRR19364584	0.00611573	0.000886496
SRR19364585	0.00626873	0.00100359
SRR19364586	0.00597199	0.00095207
SRR19364587	0.00619462	0.000868575
SRR19364589	0.00628625	0.000865477
SRR19364591	0.0239214	-0.0449149
SRR19364593	0.00594433	0.000566703
SRR19364596	0.00577179	0.00198691
SRR19364597	-0.0019664	-0.0133744
SRR19364598	-0.0390424	0.0162981
SRR19364599	0.00340345	-0.00387757
SRR19364601	0.00571802	0.00140054
SRR19364602	0.00590512	0.000929799
SRR19364603	0.00603312	0.000856458
SRR19364605	0.00585764	0.000516344
SRR19364610	0.0426214	-0.0311285
SRR19364611	-0.00624923	-0.0596479
SRR19364613	0.00616888	0.00093243
SRR19364616	-0.00612286	0.00722257
SRR19364617	0.00398444	0.00042456
SRR19364619	0.00592806	0.000887793
SRR19364621	0.00622125	0.000913988
SRR19364622	0.00606756	0.000560077
SRR19364623	0.00701407	0.00522509
SRR19364624	-0.00151286	-0.0101422
SRR19364625	0.00283291	0.000997623
SRR19364626	0.00536653	0.00188852
SRR19364627	0.00628944	0.000913166
SRR19364628	0.00606809	0.0010885
SRR19364629	0.00627812	0.00112706
SRR19364630	0.0237457	-0.0457234
SRR19364631	0.00335358	0.00263208
SRR19364632	0.0060214	0.000971828
SRR19364641	0.00598983	0.00106081
SRR19364644	0.0056141	0.000985389
SRR19364645	0.00628545	0.00116427
SRR19364648	-0.0486846	0.0214101
SRR19364650	0.000922238	0.00300975
SRR19364651	0.00652015	0.00140469
SRR19364654	0.00608229	0.00092219
SRR19364655	0.00612585	0.000988807
SRR19364656	0.00698879	0.0012587
SRR19364657	-0.00143944	0.00444302
SRR19364658	0.00634741	0.000560542
SRR19364659	-0.00115154	-0.00325617
SRR19364660	0.00521872	0.00155414
SRR19364661	-0.0017023	-0.0129651
SRR20981598	-0.00636914	-0.0616542
SRR20981600	-0.00647835	-0.0620236
SRR20981601	0.00655406	0.00277958
SRR20981602	0.00656633	0.00237452
SRR20981604	0.00625048	0.00198866
SRR20981606	0.00643284	0.00282158
SRR20981608	0.00622466	0.00192195
SRR20981609	0.0364567	0.0102181
SRR20981610	0.0354117	0.00927118
SRR20981611	-0.00628043	-0.0598785
SRR20981612	0.0346898	0.00958019
SRR20981614	0.0416181	0.0131312
SRR20981615	0.00644539	0.0024867
SRR20981617	0.0063306	0.00219912
SRR20981620	0.01175	0.00518127
SRR20981621	0.00597039	0.00239655
SRR20981622	-0.005731	-0.0572826
SRR20981623	0.00681256	0.00177429
SRR20981624	0.00679827	0.00178383
SRR20981625	0.00312206	-0.000400045
SRR20981627	0.00715959	0.000358954
SRR20981628	0.00512997	0.00224663
SRR20981629	0.0101574	-0.00143311
SRR20981630	0.00490841	0.00435267
SRR20981631	0.0108745	0.0014428
SRR20981634	0.0106786	0.00266566
SRR20981635	0.00734789	0.000472885
SRR20981636	0.0057388	0.00377117
SRR20981637	0.0062461	0.00228263
SRR20981638	0.00510487	0.00334036
SRR20981641	0.00658505	0.00205828
SRR20981643	0.00586857	0.00383354
SRR20981651	0.00624445	0.00257921
SRR20981655	-0.0783768	-0.0603148
SRR20981657	0.00750389	0.00173222
SRR20981658	-0.213522	0.0244962
SRR20981659	-0.213421	0.024935
SRR20981660	0.00483227	0.00114787
SRR20981661	0.0055984	0.00267597
SRR20981663	0.00592767	0.00179213
SRR20981664	0.00627462	0.0020518
SRR20981665	0.00532192	0.00219439
SRR20981666	-0.075162	-0.0572712
SRR20981667	-0.067153	-0.0506927
SRR2142163	0.000717722	-0.00100784
SRR2142269	-0.0269044	0.0114742
SRR2142311	0.00476275	0.00175805
SRR2142313	0.00639622	0.00177845
SRR24676339	0.00448172	0.00185531
SRR24676341	0.0428164	0.0109193
SRR24676345	0.00355222	0.00842075
SRR3045342	0.0237532	-0.0442214
SRR3045676	0.0466954	-0.038087
SRR3045847	0.0354975	-0.024004
SRR3046827	0.0191858	-0.0366882
SRR3046831	0.014657	-0.0184128
SRR3046832	0.0382967	-0.0269362
SRR3046833	0.0418665	-0.0304187
SRR3046834	0.0376711	-0.0260892
SRR3050542	0.032029	-0.0212404
SRR3050545	0.0206423	-0.0390008
SRR3050548	0.0237207	-0.0457843
SRR3050550	0.0238363	-0.0452469
SRR3900341	0.0274443	0.00732751
SRR3900343	0.0340013	0.00958007
SRR3952018	0.0387959	0.00941388
SRR5131680	0.00772936	0.00463046
SRR5131681	0.00713605	0.00300685
SRR5131682	0.00697413	0.00291105
SRR5131683	0.00717569	0.00292777
SRR516118	0.00940119	0.00725587
SRR527809	0.00821623	0.00407713
SRR5469030	-0.00619427	-0.0601797
SRR5469031	-0.00536594	-0.0511284
SRR5469032	-0.00582229	-0.0567622
SRR6474869	-0.214108	0.0238583
SRR6474870	-0.215796	0.0245523
SRR6474871	-0.217237	0.0246166
SRR6474872	0.00672986	0.00260383
SRR6474873	0.00665694	0.00255287
SRR6474874	0.00657919	0.00188583
SRR6474875	0.00626408	0.00181641
SRR6474876	0.00434453	0.00364969
SRR6474877	-0.217397	0.02399
SRR6474878	0.00556367	0.00224187
SRR6474889	-0.0695412	-0.0532033
SRR6474890	-0.0716624	-0.0539536
SRR6474891	-0.0847071	-0.0651788
SRR6474892	-0.0838571	-0.0649016
SRR6474893	-0.0494756	0.0219121
SRR6474894	-0.0487306	0.0211578
SRR6474895	-0.00658676	-0.0650188
SRR6474896	-0.0488604	0.0215216
SRR6474897	-0.0061217	-0.0581543
SRR6474899	0.00679161	0.00263491
SRR6474900	0.00417137	-1.30605e-05
SRR6474901	0.00479243	0.000530215
SRR6474902	0.00624274	0.00107623
SRR6474903	0.00602885	0.0010338
SRR6474904	0.00619371	0.00109059
SRR6474905	0.00602362	0.000832855
SRR8442553	0.00704383	0.00186869
SRR8442555	0.00657733	0.00231251
SRR8442556	0.00511049	0.00317979
SRR8442557	0.00710333	0.0019066
SRR8442558	0.00646605	0.00227456
SRR8442559	0.00702822	0.00187974
SRR8442562	0.00990762	-0.00172063
SRR8442564	0.00414738	0.00235588
SRR8442565	0.00627273	0.00233784
SRR8442566	0.00641727	0.00188137
SRR8442568	0.00612085	0.00175633
SRR8442569	0.0061366	0.00242803
SRR8442572	0.00617503	0.00143459
SRR8442577	0.00433366	-0.00106837
SRR8442579	0.00486318	0.00295876
SRR8442580	0.00493763	0.00313595
SRR8442581	0.00556258	0.00102787
SRR8442583	0.0107357	0.00319277
SRR8442586	0.00682314	0.00208136
SRR8442587	0.00515274	0.00111646
SRR8442591	0.00991226	-0.00347557
SRR8442592	0.00687883	-0.00697236
SRR8442593	0.00602122	-0.000519845
SRR8442594	0.00780346	-0.00118009
SRR8442595	0.00680871	0.00206465
SRR8442596	0.00675665	0.00206944
SRR8442597	-0.00129058	0.00213985
SRR8442598	0.0083745	-0.0045042
SRR8442600	0.0014071	0.00199558
SRR8442601	0.00667451	-0.00427408
SRR8442602	0.0065439	0.00221339
SRR8442604	0.00552167	-0.00863245
SRR8698431	-0.0170584	-0.0180997
SRR8698434	0.00602994	0.00320841
SRR8698435	-0.0340076	-0.0216118
SRR8698436	0.00229386	-0.00513934
SRR8698437	0.00120266	-0.00656294
SRR8698438	0.000581591	-0.00872792
SRR8698439	-0.0167563	-0.0175828
SRR8698440	0.00298289	-0.00399216
SRR8698441	0.00285204	-0.00461339
SRR8698442	-0.0290289	-0.021361
SRR8698554	-0.0239124	-0.00224861
SRR896630	-0.00479347	-0.00423464
WB01	0.006006	0.00359643
WB02	-0.0233567	0.0092679
WB03	0.00508066	0.00134692
WB06	-0.0221587	0.00882199
