# Supplementary material for: Genomic Insights into Post‐Domestication Expansion and Selection of Body Size in Ponies
Source: Adv Sci (Weinh). 2025 Feb 26;12(16):2413023. doi: 10.1002/advs.202413023 (PMC12021115; doi:10.1002/advs.202413023)
Supplement: Supplementary file 16 — Supporting Table 15 [file ADVS-12-2413023-s002.xlsx]

## Sheet: Sheet1
Table S15. Migration statistics with the optimal three migration events. Statistics corresponding to the migration events inferred by TreeMix, with the top two events shown in Figure 5D.
Pair	MeanW	MeanWj	MeanSEj	Maxpval	N
Yakutian horse->Connemara pony	0.265213	0.265258	0	0	30
Yakutian horse->Icelandic horse,Shetland pony	0.139667	0.139667	0	0	30
Yakutian horse ->Przewalski's horse	0.102277	0.102278	0.00648998	0	30
