# Supplementary material for: Genomic Insights into Post‐Domestication Expansion and Selection of Body Size in Ponies
Source: Adv Sci (Weinh). 2025 Feb 26;12(16):2413023. doi: 10.1002/advs.202413023 (PMC12021115; doi:10.1002/advs.202413023)
Supplement: Supplementary file 17 — Supporting Table 16 [file ADVS-12-2413023-s021.xlsx]

## Sheet: Sheet1
Table S16. Selective regions across autosomes with the top 1% FST values. List of genomic regions showing the highest differentiation between ponies and horses.
chr	BIN_START	BIN_END	N_VARIANTS	WEIGHTED_FST	MEAN_FST
1	1730001	1740000	114	0.381557	0.167607
1	8850001	8860000	167	0.175052	0.135473
1	9690001	9700000	130	0.212532	0.126129
1	13930001	13940000	92	0.263533	0.171464
1	13940001	13950000	80	0.206331	0.135519
1	14220001	14230000	121	0.266445	0.220436
1	14240001	14250000	96	0.244434	0.141211
1	14520001	14530000	98	0.267437	0.152637
1	19640001	19650000	53	0.269489	0.137281
1	22040001	22050000	149	0.32139	0.195238
1	22140001	22150000	124	0.204085	0.128427
1	22460001	22470000	356	0.17957	0.146747
1	22930001	22940000	169	0.286007	0.14193
1	26200001	26210000	102	0.183127	0.130045
1	30210001	30220000	73	0.254514	0.150304
1	30220001	30230000	89	0.299328	0.181658
1	30230001	30240000	94	0.236442	0.153917
1	30330001	30340000	74	0.225926	0.142391
1	30470001	30480000	58	0.149937	0.126027
1	31190001	31200000	82	0.21488	0.137382
1	31640001	31650000	87	0.170594	0.133312
1	32250001	32260000	99	0.236355	0.162573
1	34680001	34690000	132	0.202726	0.132817
1	37320001	37330000	90	0.194978	0.135668
1	37340001	37350000	106	0.186507	0.143311
1	37360001	37370000	106	0.190121	0.149717
1	37520001	37530000	88	0.196859	0.128556
1	37540001	37550000	111	0.390052	0.179646
1	37550001	37560000	99	0.346059	0.186105
1	37630001	37640000	88	0.235867	0.147827
1	38160001	38170000	114	0.230259	0.151086
1	38170001	38180000	99	0.262105	0.133227
1	38780001	38790000	73	0.373827	0.188195
1	40250001	40260000	134	0.307002	0.194367
1	42270001	42280000	101	0.30629	0.192006
1	42280001	42290000	72	0.342186	0.12867
1	42320001	42330000	110	0.417454	0.241276
1	42330001	42340000	92	0.337445	0.136898
1	43540001	43550000	273	0.207234	0.162677
1	43550001	43560000	113	0.292088	0.174409
1	45970001	45980000	152	0.381022	0.207359
1	46100001	46110000	139	0.212462	0.134112
1	75850001	75860000	101	0.243851	0.141625
1	78030001	78040000	138	0.15779	0.129783
1	79570001	79580000	138	0.212324	0.138388
1	81150001	81160000	117	0.255734	0.131963
1	83100001	83110000	186	0.203209	0.133876
1	83140001	83150000	192	0.232361	0.130541
1	83200001	83210000	133	0.256757	0.163363
1	83220001	83230000	133	0.405948	0.194957
1	83230001	83240000	121	0.311146	0.170236
1	83610001	83620000	150	0.237833	0.142058
1	85500001	85510000	126	0.212197	0.12978
1	86680001	86690000	197	0.253365	0.148508
1	86690001	86700000	177	0.242585	0.127999
1	91060001	91070000	134	0.273284	0.134454
1	91650001	91660000	112	0.227205	0.13131
1	91780001	91790000	115	0.216987	0.126667
1	91810001	91820000	81	0.266439	0.146857
1	91900001	91910000	97	0.266959	0.152457
1	95220001	95230000	128	0.228481	0.16527
1	97890001	97900000	104	0.261689	0.133548
1	102460001	102470000	104	0.249352	0.126806
1	104340001	104350000	118	0.207081	0.126649
1	105410001	105420000	133	0.268774	0.179014
1	105420001	105430000	151	0.272255	0.185183
1	106320001	106330000	73	0.239674	0.139004
1	107550001	107560000	93	0.157791	0.135833
1	107620001	107630000	75	0.14652	0.126782
1	107630001	107640000	201	0.206929	0.189957
1	107640001	107650000	289	0.224352	0.209947
1	107700001	107710000	85	0.292339	0.174794
1	107710001	107720000	152	0.322535	0.252882
1	108470001	108480000	167	0.192407	0.145023
1	108490001	108500000	168	0.191688	0.157016
1	108640001	108650000	84	0.189042	0.132216
1	108650001	108660000	94	0.223285	0.171768
1	108890001	108900000	72	0.203448	0.128488
1	108900001	108910000	100	0.294159	0.216717
1	108910001	108920000	79	0.267265	0.186647
1	110890001	110900000	53	0.282361	0.145863
1	110900001	110910000	75	0.260271	0.133273
1	113870001	113880000	130	0.238576	0.132256
1	113880001	113890000	118	0.238651	0.149635
1	113890001	113900000	106	0.203034	0.126616
1	113900001	113910000	173	0.210317	0.131011
1	114290001	114300000	83	0.209759	0.125328
1	114300001	114310000	122	0.219463	0.132022
1	114310001	114320000	93	0.205052	0.125833
1	114320001	114330000	128	0.240897	0.175239
1	114330001	114340000	143	0.242157	0.171947
1	115270001	115280000	86	0.28179	0.141254
1	115280001	115290000	90	0.300966	0.187995
1	115290001	115300000	99	0.292092	0.153713
1	115300001	115310000	127	0.277349	0.129493
1	115310001	115320000	131	0.298851	0.15504
1	115320001	115330000	130	0.268873	0.134885
1	115330001	115340000	106	0.31204	0.180146
1	115340001	115350000	93	0.29865	0.178405
1	115350001	115360000	104	0.318103	0.153758
1	115360001	115370000	105	0.313762	0.137238
1	116710001	116720000	42	0.250438	0.127909
1	116820001	116830000	136	0.311895	0.246206
1	116830001	116840000	150	0.296012	0.227726
1	121800001	121810000	58	0.281546	0.141822
1	122010001	122020000	45	0.318026	0.145444
1	122040001	122050000	62	0.286766	0.136723
1	122060001	122070000	54	0.262683	0.130447
1	122110001	122120000	53	0.282311	0.135022
1	122140001	122150000	46	0.25907	0.127917
1	122170001	122180000	39	0.316216	0.151023
1	122190001	122200000	49	0.337406	0.159852
1	122220001	122230000	49	0.288332	0.163178
1	122230001	122240000	56	0.327708	0.172824
1	122240001	122250000	60	0.314215	0.180877
1	122260001	122270000	72	0.320524	0.171254
1	122270001	122280000	78	0.318572	0.177229
1	122280001	122290000	62	0.22906	0.125983
1	122290001	122300000	69	0.341155	0.207994
1	122300001	122310000	75	0.352641	0.199781
1	122310001	122320000	63	0.355053	0.206507
1	122320001	122330000	67	0.384779	0.207258
1	122340001	122350000	90	0.424396	0.257723
1	122350001	122360000	117	0.349879	0.206526
1	122360001	122370000	80	0.366534	0.228824
1	122370001	122380000	62	0.308109	0.141742
1	122450001	122460000	94	0.334996	0.21081
1	122460001	122470000	90	0.350033	0.273034
1	122470001	122480000	65	0.204415	0.140229
1	122480001	122490000	57	0.251827	0.135022
1	122500001	122510000	95	0.311773	0.195668
1	122520001	122530000	42	0.284949	0.164435
1	122530001	122540000	68	0.28541	0.149313
1	122580001	122590000	91	0.305118	0.149374
1	122590001	122600000	68	0.3464	0.182679
1	122600001	122610000	93	0.346827	0.223355
1	122610001	122620000	71	0.341983	0.232167
1	124560001	124570000	150	0.221663	0.136099
1	124730001	124740000	143	0.22238	0.132587
1	127160001	127170000	131	0.222206	0.145796
1	127510001	127520000	46	0.266066	0.149042
1	127600001	127610000	48	0.251303	0.134081
1	127610001	127620000	42	0.272103	0.126474
1	127890001	127900000	79	0.448909	0.18893
1	137440001	137450000	142	0.260707	0.137711
1	138620001	138630000	89	0.208728	0.127057
1	139430001	139440000	122	0.228189	0.14017
1	139540001	139550000	99	0.232321	0.151547
1	141180001	141190000	56	0.234454	0.140541
1	141190001	141200000	93	0.225123	0.134844
1	141200001	141210000	56	0.210625	0.13189
1	141210001	141220000	75	0.220211	0.138656
1	141930001	141940000	97	0.311315	0.159319
1	141940001	141950000	117	0.364049	0.178395
1	141950001	141960000	105	0.222812	0.128911
1	141960001	141970000	109	0.31666	0.198667
1	141970001	141980000	150	0.280783	0.166535
1	144810001	144820000	101	0.226446	0.137829
1	144820001	144830000	84	0.196564	0.137907
1	144830001	144840000	85	0.180379	0.128236
1	144960001	144970000	121	0.181891	0.149868
1	147170001	147180000	73	0.204157	0.158026
1	147180001	147190000	80	0.192538	0.130691
1	147190001	147200000	48	0.205205	0.126839
1	147200001	147210000	70	0.218947	0.145052
1	147210001	147220000	66	0.256726	0.147243
1	147220001	147230000	69	0.263703	0.170447
1	147230001	147240000	61	0.237541	0.133143
1	147250001	147260000	74	0.267768	0.147185
1	147270001	147280000	89	0.19968	0.125442
1	147280001	147290000	66	0.192778	0.130231
1	147300001	147310000	72	0.201706	0.131964
1	151140001	151150000	122	0.321241	0.19342
1	154310001	154320000	72	0.220891	0.131556
1	154490001	154500000	96	0.267119	0.169822
1	155280001	155290000	86	0.24818	0.137418
1	155450001	155460000	61	0.236826	0.14538
1	155460001	155470000	49	0.239656	0.132602
1	155470001	155480000	64	0.241574	0.142577
1	155480001	155490000	56	0.311117	0.181212
1	155910001	155920000	271	0.219101	0.170816
1	155920001	155930000	240	0.204277	0.16404
1	155930001	155940000	269	0.220794	0.170242
1	155980001	155990000	233	0.169708	0.127237
1	156000001	156010000	163	0.271371	0.212579
1	156010001	156020000	160	0.192617	0.151995
1	156020001	156030000	182	0.243588	0.179166
1	156030001	156040000	180	0.227006	0.160898
1	156210001	156220000	153	0.29317	0.15888
1	158830001	158840000	86	0.289627	0.153981
1	158860001	158870000	164	0.186085	0.125475
1	172530001	172540000	67	0.22117	0.132454
1	175370001	175380000	111	0.2361	0.128693
1	175450001	175460000	116	0.292581	0.173399
1	175460001	175470000	117	0.310882	0.199136
1	175470001	175480000	106	0.280904	0.150228
1	175480001	175490000	198	0.180038	0.135968
1	175590001	175600000	81	0.26853	0.156408
1	175600001	175610000	77	0.25778	0.164591
1	175610001	175620000	119	0.274723	0.139328
1	176020001	176030000	121	0.26032	0.151471
1	176280001	176290000	116	0.227342	0.126322
1	176310001	176320000	136	0.16745	0.130393
1	179980001	179990000	142	0.204006	0.138088
1	179990001	180000000	150	0.275145	0.180901
1	180000001	180010000	119	0.337203	0.229684
1	180010001	180020000	108	0.320111	0.225513
1	180190001	180200000	128	0.247996	0.160042
1	183270001	183280000	124	0.255439	0.163824
1	183380001	183390000	148	0.260595	0.15908
1	183390001	183400000	219	0.262361	0.195952
1	183410001	183420000	113	0.284482	0.185966
1	183420001	183430000	116	0.256087	0.151326
1	184010001	184020000	126	0.200968	0.127854
1	184270001	184280000	172	0.24499	0.154913
1	184280001	184290000	147	0.370602	0.288779
1	184610001	184620000	132	0.200236	0.127341
1	184620001	184630000	164	0.238091	0.157825
1	185100001	185110000	159	0.300676	0.157897
1	185210001	185220000	107	0.264731	0.128365
1	185220001	185230000	82	0.258793	0.155393
2	5530001	5540000	161	0.221074	0.139367
2	23290001	23300000	110	0.241402	0.125589
2	24940001	24950000	114	0.290267	0.16326
2	25710001	25720000	323	0.247653	0.138246
2	27320001	27330000	91	0.24707	0.126001
2	36990001	37000000	85	0.240686	0.135117
2	39590001	39600000	119	0.180862	0.127295
2	52530001	52540000	129	0.215288	0.164868
2	55040001	55050000	50	0.169656	0.131668
2	59110001	59120000	154	0.234136	0.12603
2	59230001	59240000	115	0.309393	0.17353
2	59240001	59250000	148	0.322502	0.186874
2	60360001	60370000	92	0.234759	0.144049
2	60370001	60380000	82	0.23582	0.138188
2	63550001	63560000	166	0.208651	0.135449
2	63850001	63860000	222	0.284763	0.194484
2	64600001	64610000	142	0.332833	0.177637
2	68720001	68730000	100	0.267481	0.146141
2	74010001	74020000	231	0.182452	0.129075
2	74750001	74760000	108	0.276592	0.152975
2	74760001	74770000	93	0.256562	0.147061
2	75170001	75180000	178	0.225976	0.163562
2	76610001	76620000	153	0.168008	0.137174
2	76980001	76990000	72	0.249754	0.144023
2	76990001	77000000	90	0.258241	0.131592
2	78740001	78750000	142	0.301946	0.134349
2	79070001	79080000	45	0.292797	0.134468
2	79080001	79090000	86	0.320328	0.182936
2	79090001	79100000	66	0.338126	0.194677
2	79100001	79110000	93	0.360987	0.241546
2	79110001	79120000	77	0.35506	0.211128
2	79160001	79170000	102	0.223851	0.134162
2	79170001	79180000	109	0.246287	0.135906
2	79180001	79190000	97	0.243249	0.13655
2	79190001	79200000	91	0.320558	0.189139
2	79200001	79210000	71	0.362073	0.18295
2	79250001	79260000	110	0.271979	0.153967
2	80220001	80230000	150	0.298074	0.129986
2	80230001	80240000	155	0.362221	0.179249
2	80240001	80250000	94	0.28951	0.126063
2	80280001	80290000	131	0.253647	0.141767
2	80290001	80300000	145	0.284017	0.170877
2	80300001	80310000	145	0.23011	0.133951
2	80320001	80330000	153	0.241768	0.147687
2	80400001	80410000	134	0.345699	0.145374
2	80670001	80680000	106	0.222626	0.135968
2	81270001	81280000	108	0.230991	0.153063
2	81350001	81360000	104	0.246829	0.127727
2	81830001	81840000	87	0.314255	0.147671
2	81840001	81850000	133	0.358686	0.271192
2	81850001	81860000	107	0.369057	0.279147
2	81860001	81870000	92	0.346593	0.24447
2	81870001	81880000	103	0.316332	0.164255
2	81880001	81890000	59	0.27707	0.14849
2	81910001	81920000	60	0.297969	0.167342
2	81950001	81960000	109	0.526655	0.331807
2	81960001	81970000	78	0.478794	0.23903
2	81970001	81980000	58	0.437539	0.211157
2	81980001	81990000	84	0.499889	0.285176
2	82000001	82010000	71	0.232187	0.139692
2	82880001	82890000	66	0.223199	0.139307
2	90660001	90670000	178	0.184968	0.14135
2	102030001	102040000	146	0.186539	0.127611
2	102040001	102050000	117	0.316281	0.217638
2	102120001	102130000	166	0.23572	0.135556
2	106220001	106230000	152	0.167778	0.136163
2	106730001	106740000	125	0.204869	0.141306
2	106900001	106910000	151	0.250796	0.148337
2	109810001	109820000	316	0.302416	0.201645
2	110450001	110460000	128	0.22985	0.166337
2	110460001	110470000	114	0.202547	0.132383
2	110500001	110510000	136	0.219748	0.145382
2	112850001	112860000	93	0.214646	0.128373
2	117130001	117140000	66	0.313304	0.165312
2	117140001	117150000	35	0.252144	0.135059
2	117200001	117210000	78	0.320396	0.12524
2	118260001	118270000	72	0.287584	0.150909
3	8860001	8870000	81	0.193829	0.143769
3	10240001	10250000	90	0.245796	0.128797
3	10850001	10860000	127	0.209669	0.127759
3	14090001	14100000	225	0.222794	0.169398
3	15810001	15820000	135	0.300746	0.133286
3	15850001	15860000	89	0.229244	0.134316
3	15940001	15950000	90	0.312321	0.210113
3	16420001	16430000	170	0.214991	0.144991
3	16500001	16510000	121	0.291599	0.138398
3	16510001	16520000	101	0.340542	0.210239
3	16520001	16530000	140	0.345242	0.220941
3	16560001	16570000	142	0.206557	0.13054
3	16570001	16580000	114	0.219099	0.130801
3	28510001	28520000	140	0.275253	0.171835
3	34690001	34700000	123	0.189837	0.128974
3	38860001	38870000	78	0.190119	0.138878
3	38870001	38880000	148	0.221744	0.167401
3	38880001	38890000	104	0.218859	0.164526
3	38890001	38900000	75	0.229299	0.156757
3	44260001	44270000	72	0.311007	0.169209
3	45850001	45860000	117	0.222145	0.158286
3	45860001	45870000	109	0.255932	0.157395
3	46040001	46050000	94	0.262808	0.141209
3	47310001	47320000	136	0.243091	0.150801
3	47320001	47330000	188	0.209146	0.144214
3	47330001	47340000	236	0.222486	0.176165
3	48950001	48960000	93	0.262992	0.164315
3	48960001	48970000	79	0.257034	0.145319
3	48970001	48980000	111	0.296958	0.197191
3	49040001	49050000	88	0.248543	0.138251
3	49050001	49060000	113	0.271451	0.176045
3	49060001	49070000	121	0.304757	0.220489
3	49070001	49080000	53	0.272375	0.130482
3	49080001	49090000	81	0.234389	0.132697
3	49150001	49160000	93	0.226896	0.152004
3	49160001	49170000	146	0.33923	0.227472
3	49170001	49180000	95	0.263702	0.146474
3	53150001	53160000	121	0.232271	0.153482
3	57040001	57050000	75	0.268882	0.14142
3	57050001	57060000	73	0.338375	0.204828
3	66660001	66670000	66	0.280481	0.125887
3	68520001	68530000	127	0.266533	0.128416
3	68540001	68550000	169	0.289322	0.126942
3	68550001	68560000	200	0.279416	0.128242
3	68630001	68640000	158	0.266761	0.15222
3	69530001	69540000	125	0.183693	0.125865
3	73470001	73480000	91	0.30653	0.185422
3	73840001	73850000	202	0.299166	0.187456
3	75770001	75780000	105	0.243289	0.178376
3	75780001	75790000	98	0.290212	0.210318
3	75790001	75800000	75	0.206691	0.148624
3	75940001	75950000	133	0.227523	0.188498
3	75950001	75960000	122	0.186283	0.135537
3	76880001	76890000	81	0.200486	0.154729
3	82730001	82740000	110	0.245122	0.147914
3	82740001	82750000	110	0.370521	0.168373
3	82760001	82770000	162	0.288662	0.133537
3	82890001	82900000	136	0.238242	0.139712
3	82900001	82910000	98	0.263112	0.141248
3	84970001	84980000	111	0.293712	0.149813
3	85050001	85060000	164	0.236912	0.160473
3	85060001	85070000	214	0.235039	0.177774
3	85070001	85080000	171	0.227744	0.151627
3	85080001	85090000	125	0.235617	0.1329
3	85090001	85100000	139	0.293349	0.192152
3	85100001	85110000	109	0.198111	0.127147
3	85110001	85120000	110	0.217415	0.134877
3	85190001	85200000	163	0.230493	0.151111
3	85230001	85240000	126	0.166264	0.127845
3	85280001	85290000	188	0.204493	0.131965
3	86330001	86340000	92	0.217185	0.150971
3	86620001	86630000	102	0.280655	0.157684
3	91020001	91030000	158	0.203347	0.152824
3	91290001	91300000	173	0.186683	0.13065
3	91300001	91310000	145	0.226299	0.144431
3	91850001	91860000	163	0.206061	0.144536
3	92480001	92490000	96	0.247306	0.15157
3	92530001	92540000	124	0.250485	0.141446
3	92540001	92550000	122	0.285815	0.179249
3	92560001	92570000	145	0.237636	0.142905
3	93160001	93170000	92	0.186202	0.129505
3	93170001	93180000	146	0.189306	0.127253
3	93180001	93190000	153	0.185332	0.136584
3	94360001	94370000	137	0.225486	0.155799
3	94370001	94380000	131	0.231492	0.143512
3	94380001	94390000	139	0.23224	0.148409
3	97730001	97740000	127	0.24254	0.127922
3	98320001	98330000	147	0.163552	0.13068
3	98850001	98860000	173	0.193219	0.13514
3	100130001	100140000	18	0.329916	0.136112
3	100180001	100190000	107	0.202695	0.130991
3	100400001	100410000	111	0.219394	0.127316
3	100570001	100580000	77	0.278005	0.159997
3	100580001	100590000	70	0.249037	0.128351
3	104980001	104990000	130	0.208131	0.13058
3	105280001	105290000	132	0.270469	0.137197
3	105290001	105300000	165	0.246225	0.134573
3	105370001	105380000	84	0.249875	0.16013
3	105380001	105390000	82	0.215907	0.141981
3	105560001	105570000	88	0.281889	0.163024
3	105580001	105590000	101	0.286163	0.160466
3	105590001	105600000	82	0.271871	0.136933
3	105890001	105900000	50	0.279165	0.131345
3	105900001	105910000	70	0.348005	0.152058
3	105940001	105950000	59	0.280296	0.128273
3	105990001	106000000	54	0.373439	0.163181
3	106040001	106050000	97	0.238025	0.136948
3	106050001	106060000	138	0.294188	0.209643
3	106060001	106070000	124	0.199788	0.14075
3	106070001	106080000	212	0.184392	0.147625
3	106260001	106270000	126	0.262015	0.148626
3	106270001	106280000	164	0.348164	0.241271
3	114300001	114310000	106	0.233878	0.126148
3	117450001	117460000	102	0.209276	0.126199
3	117500001	117510000	116	0.201177	0.126784
3	117610001	117620000	131	0.244476	0.128842
4	4650001	4660000	201	0.304731	0.198682
4	9320001	9330000	267	0.293193	0.13436
4	9840001	9850000	138	0.252994	0.153605
4	13620001	13630000	160	0.280381	0.182646
4	13630001	13640000	109	0.312195	0.161743
4	13640001	13650000	209	0.35231	0.181843
4	13650001	13660000	150	0.3218	0.149701
4	14840001	14850000	102	0.231895	0.150454
4	14890001	14900000	95	0.380579	0.217194
4	14900001	14910000	86	0.321071	0.144274
4	15180001	15190000	118	0.307212	0.128717
4	15190001	15200000	100	0.313331	0.160093
4	15420001	15430000	160	0.226697	0.148976
4	15510001	15520000	127	0.210665	0.127756
4	15520001	15530000	150	0.203334	0.130874
4	15670001	15680000	113	0.392138	0.149895
4	16100001	16110000	132	0.370937	0.206611
4	16350001	16360000	94	0.520127	0.249424
4	16470001	16480000	126	0.359486	0.134963
4	16520001	16530000	118	0.229549	0.126411
4	16540001	16550000	124	0.265477	0.126184
4	16760001	16770000	173	0.210762	0.145646
4	17140001	17150000	144	0.260595	0.125975
4	17160001	17170000	110	0.242763	0.134985
4	17600001	17610000	155	0.206463	0.146257
4	17750001	17760000	151	0.243453	0.140947
4	17780001	17790000	90	0.272324	0.136168
4	18330001	18340000	62	0.230095	0.159795
4	18340001	18350000	181	0.180606	0.133959
4	18360001	18370000	155	0.212481	0.146014
4	18370001	18380000	136	0.213887	0.135152
4	18460001	18470000	136	0.210255	0.135504
4	18470001	18480000	149	0.219637	0.152135
4	18980001	18990000	128	0.373798	0.214552
4	18990001	19000000	124	0.330602	0.133953
4	19880001	19890000	74	0.328593	0.158437
4	19890001	19900000	94	0.314026	0.160444
4	19900001	19910000	76	0.287994	0.126425
4	20310001	20320000	195	0.339453	0.203287
4	20350001	20360000	138	0.205288	0.132503
4	22190001	22200000	170	0.319543	0.202796
4	22200001	22210000	150	0.235016	0.134338
4	22310001	22320000	118	0.241136	0.134842
4	22410001	22420000	170	0.340381	0.19024
4	22420001	22430000	148	0.26378	0.144707
4	22500001	22510000	153	0.275647	0.142816
4	22850001	22860000	2	0.32682	0.295985
4	23200001	23210000	116	0.245749	0.128012
4	23240001	23250000	145	0.237759	0.171197
4	23310001	23320000	142	0.214199	0.134153
4	23320001	23330000	124	0.206771	0.129713
4	23330001	23340000	120	0.206477	0.13404
4	23390001	23400000	152	0.232126	0.140788
4	23430001	23440000	193	0.357281	0.165731
4	23440001	23450000	171	0.344228	0.174785
4	23450001	23460000	184	0.277327	0.129196
4	23470001	23480000	85	0.267258	0.14457
4	23480001	23490000	117	0.24795	0.131921
4	23490001	23500000	164	0.282679	0.133512
4	23500001	23510000	149	0.287002	0.131087
4	23700001	23710000	115	0.266094	0.142214
4	23790001	23800000	95	0.349587	0.154117
4	24250001	24260000	44	0.227106	0.147869
4	24510001	24520000	64	0.21511	0.131025
4	24640001	24650000	106	0.248639	0.12992
4	26210001	26220000	109	0.234654	0.160107
4	26690001	26700000	127	0.274443	0.148295
4	26700001	26710000	140	0.284216	0.170992
4	26710001	26720000	92	0.277876	0.179349
4	28110001	28120000	109	0.283454	0.152569
4	29120001	29130000	115	0.332034	0.15717
4	29530001	29540000	106	0.229827	0.135507
4	33930001	33940000	147	0.186553	0.135803
4	36980001	36990000	112	0.245957	0.133552
4	36990001	37000000	142	0.251342	0.171812
4	37380001	37390000	166	0.193208	0.126633
4	37390001	37400000	161	0.216189	0.150036
4	37650001	37660000	121	0.222941	0.14425
4	37670001	37680000	182	0.417968	0.244491
4	37680001	37690000	103	0.363947	0.163227
4	38460001	38470000	104	0.389374	0.212666
4	38470001	38480000	110	0.398484	0.198745
4	38480001	38490000	107	0.409994	0.206682
4	38490001	38500000	80	0.372034	0.210644
4	38500001	38510000	98	0.291577	0.141215
4	39650001	39660000	116	0.241103	0.132784
4	40310001	40320000	124	0.20653	0.144466
4	40400001	40410000	112	0.344941	0.193965
4	42380001	42390000	149	0.213845	0.150348
4	42390001	42400000	147	0.222795	0.148856
4	43800001	43810000	122	0.259793	0.15554
4	44010001	44020000	82	0.199235	0.135997
4	44020001	44030000	108	0.187376	0.125448
4	44030001	44040000	83	0.204965	0.135837
4	47450001	47460000	100	0.248904	0.142396
4	47680001	47690000	164	0.295891	0.19453
4	47820001	47830000	145	0.172076	0.129454
4	47850001	47860000	89	0.225031	0.13928
4	49280001	49290000	111	0.280276	0.176752
4	49370001	49380000	73	0.237665	0.139909
4	49380001	49390000	82	0.246076	0.158786
4	50500001	50510000	44	0.26157	0.125988
4	50550001	50560000	79	0.312825	0.140239
4	60300001	60310000	109	0.331824	0.151417
4	60310001	60320000	103	0.297271	0.132795
4	62450001	62460000	123	0.299853	0.176932
4	62460001	62470000	116	0.22744	0.137682
4	63110001	63120000	94	0.17155	0.12973
4	65700001	65710000	83	0.34245	0.204382
4	65710001	65720000	92	0.327034	0.154888
4	67820001	67830000	141	0.292456	0.132629
4	67850001	67860000	234	0.215833	0.134948
4	67860001	67870000	232	0.201863	0.143329
4	71150001	71160000	73	0.284259	0.129552
4	74930001	74940000	86	0.277933	0.159419
4	77910001	77920000	167	0.217733	0.143965
4	78000001	78010000	120	0.150422	0.12947
4	78670001	78680000	106	0.247522	0.136828
4	78680001	78690000	146	0.290302	0.128354
4	78770001	78780000	82	0.355861	0.19002
4	78780001	78790000	86	0.327859	0.138837
4	78840001	78850000	106	0.299865	0.160963
4	78880001	78890000	84	0.259816	0.132384
4	79100001	79110000	72	0.205195	0.131066
4	79110001	79120000	70	0.267798	0.168428
4	79120001	79130000	72	0.282957	0.194352
4	79130001	79140000	66	0.23102	0.147188
4	79140001	79150000	56	0.19961	0.126177
4	79240001	79250000	71	0.216683	0.135972
4	79360001	79370000	104	0.316223	0.167834
4	79370001	79380000	74	0.327512	0.145035
4	85600001	85610000	78	0.288572	0.133722
4	86130001	86140000	104	0.277262	0.147292
4	95720001	95730000	177	0.195759	0.125501
4	96850001	96860000	120	0.233941	0.126432
4	96860001	96870000	108	0.229181	0.143418
4	99170001	99180000	157	0.202346	0.135916
4	100140001	100150000	90	0.259703	0.12999
4	100150001	100160000	96	0.26982	0.170436
4	100800001	100810000	96	0.234768	0.145028
4	100810001	100820000	77	0.215995	0.134026
4	100820001	100830000	94	0.202105	0.131075
4	103520001	103530000	96	0.264782	0.134262
4	103530001	103540000	147	0.274913	0.13043
4	106860001	106870000	106	0.298	0.17056
4	106870001	106880000	147	0.32654	0.182395
5	8970001	8980000	47	0.237726	0.130868
5	12050001	12060000	106	0.196865	0.130627
5	12170001	12180000	109	0.234097	0.144269
5	16700001	16710000	129	0.256119	0.17145
5	20840001	20850000	88	0.437166	0.166091
5	20850001	20860000	111	0.557821	0.314789
5	20860001	20870000	82	0.350138	0.125772
5	20940001	20950000	108	0.202543	0.132121
5	20950001	20960000	117	0.230307	0.17245
5	21360001	21370000	101	0.317008	0.179089
5	21550001	21560000	132	0.229138	0.126512
5	24130001	24140000	127	0.272108	0.136483
5	24170001	24180000	97	0.228383	0.171884
5	24750001	24760000	92	0.223192	0.12572
5	24770001	24780000	116	0.233653	0.159837
5	32090001	32100000	115	0.183098	0.131669
5	33810001	33820000	34	0.276338	0.13058
5	34520001	34530000	106	0.220398	0.155965
5	34880001	34890000	96	0.197548	0.130514
5	35010001	35020000	87	0.216229	0.151511
5	35020001	35030000	111	0.232374	0.159434
5	35390001	35400000	111	0.181286	0.125859
5	35720001	35730000	107	0.260291	0.147342
5	36670001	36680000	80	0.257535	0.150382
5	36680001	36690000	112	0.299477	0.200538
5	36880001	36890000	99	0.2799	0.168826
5	36890001	36900000	86	0.246611	0.131391
5	37710001	37720000	156	0.236733	0.125314
5	38210001	38220000	153	0.211783	0.188217
5	38220001	38230000	129	0.159703	0.133464
5	38520001	38530000	125	0.344321	0.155199
5	38590001	38600000	84	0.297892	0.145117
5	38600001	38610000	80	0.230695	0.139915
5	38690001	38700000	48	0.391954	0.13286
5	38990001	39000000	97	0.595354	0.259582
5	39000001	39010000	58	0.611592	0.367795
5	39010001	39020000	46	0.401316	0.131235
5	39060001	39070000	91	0.21246	0.131435
5	40700001	40710000	20	0.224538	0.160597
5	41650001	41660000	68	0.271061	0.129344
5	41660001	41670000	76	0.278833	0.128112
5	41670001	41680000	71	0.300119	0.146628
5	41720001	41730000	118	0.225091	0.130911
5	47630001	47640000	76	0.176848	0.131413
5	47640001	47650000	60	0.17299	0.12732
5	52450001	52460000	55	0.300998	0.174195
5	52460001	52470000	68	0.304383	0.161777
5	52550001	52560000	30	0.303917	0.179944
5	52600001	52610000	31	0.265108	0.13761
5	52780001	52790000	103	0.211018	0.131671
5	58220001	58230000	152	0.218562	0.154374
5	58230001	58240000	148	0.259547	0.155624
5	60700001	60710000	170	0.186898	0.131432
5	62880001	62890000	85	0.263598	0.14983
5	63290001	63300000	187	0.261409	0.165725
5	64410001	64420000	89	0.28789	0.143447
5	64460001	64470000	75	0.175484	0.125276
5	65020001	65030000	94	0.256406	0.155399
5	65860001	65870000	89	0.301457	0.188581
5	70390001	70400000	71	0.291512	0.1661
5	77740001	77750000	141	0.249333	0.133726
5	80380001	80390000	113	0.231802	0.141075
5	82320001	82330000	68	0.232739	0.145631
5	85610001	85620000	133	0.215539	0.125471
5	86160001	86170000	128	0.252013	0.12978
5	89430001	89440000	154	0.176984	0.128515
5	94610001	94620000	195	0.271619	0.144764
5	94740001	94750000	143	0.248223	0.152371
6	1660001	1670000	104	0.179974	0.126449
6	2230001	2240000	169	0.182496	0.125344
6	2250001	2260000	124	0.293159	0.148181
6	5440001	5450000	125	0.194793	0.144633
6	6440001	6450000	154	0.271884	0.131065
6	6470001	6480000	96	0.234398	0.141289
6	8510001	8520000	116	0.277239	0.1557
6	12020001	12030000	114	0.203219	0.143011
6	13660001	13670000	92	0.33217	0.196489
6	16460001	16470000	162	0.26313	0.176959
6	18300001	18310000	93	0.232186	0.130272
6	20630001	20640000	150	0.330347	0.158277
6	21140001	21150000	106	0.198652	0.130539
6	21780001	21790000	130	0.254411	0.158575
6	24820001	24830000	89	0.236267	0.126095
6	25600001	25610000	107	0.165418	0.127034
6	29410001	29420000	96	0.321405	0.173235
6	29760001	29770000	97	0.27234	0.170716
6	29770001	29780000	86	0.239887	0.145741
6	29980001	29990000	119	0.200688	0.162402
6	29990001	30000000	151	0.20754	0.159732
6	32150001	32160000	90	0.200213	0.12596
6	32320001	32330000	121	0.520776	0.324472
6	32550001	32560000	165	0.260046	0.138966
6	34290001	34300000	109	0.221338	0.13387
6	34300001	34310000	143	0.26876	0.203356
6	34310001	34320000	104	0.236468	0.161782
6	41130001	41140000	90	0.300948	0.183708
6	41150001	41160000	64	0.228564	0.132184
6	41960001	41970000	130	0.21601	0.136865
6	42180001	42190000	107	0.226284	0.137332
6	42210001	42220000	87	0.403691	0.232997
6	43690001	43700000	85	0.274876	0.143612
6	43700001	43710000	92	0.278489	0.152465
6	61250001	61260000	131	0.176807	0.141107
6	61690001	61700000	93	0.198655	0.169239
6	62680001	62690000	90	0.238911	0.141708
6	63720001	63730000	105	0.212334	0.129133
6	65160001	65170000	41	0.228405	0.131887
6	65170001	65180000	66	0.235741	0.133165
6	69330001	69340000	95	0.212453	0.14371
6	69490001	69500000	27	0.199647	0.146773
6	70570001	70580000	211	0.168165	0.146843
6	70870001	70880000	197	0.194212	0.129926
6	71980001	71990000	41	0.192994	0.129813
6	73240001	73250000	154	0.270684	0.183257
6	73640001	73650000	231	0.196875	0.140319
6	73830001	73840000	182	0.210664	0.158695
6	75040001	75050000	78	0.222792	0.14893
6	75100001	75110000	79	0.261887	0.155532
6	75110001	75120000	42	0.298487	0.153961
6	75200001	75210000	87	0.213119	0.136226
6	76620001	76630000	80	0.243889	0.152183
6	77550001	77560000	137	0.353858	0.195119
6	77560001	77570000	113	0.354947	0.167963
6	77800001	77810000	143	0.209189	0.152803
6	77810001	77820000	104	0.197057	0.13966
6	77850001	77860000	131	0.240379	0.164395
6	77860001	77870000	140	0.230446	0.137423
6	78190001	78200000	151	0.194045	0.133438
6	78200001	78210000	134	0.290167	0.173995
6	78210001	78220000	122	0.215034	0.131661
6	78630001	78640000	157	0.213074	0.130888
6	78660001	78670000	150	0.223	0.139253
6	78710001	78720000	170	0.229528	0.140675
6	78760001	78770000	134	0.224978	0.151476
6	80460001	80470000	100	0.199579	0.132288
6	80700001	80710000	114	0.244382	0.129929
6	80710001	80720000	117	0.185777	0.149353
6	81150001	81160000	113	0.191502	0.150055
6	81250001	81260000	76	0.245747	0.169966
6	81740001	81750000	87	0.214341	0.12636
6	81770001	81780000	77	0.335758	0.125576
6	82300001	82310000	58	0.383596	0.14875
6	82320001	82330000	55	0.413654	0.17561
6	82360001	82370000	82	0.335573	0.150107
6	82370001	82380000	95	0.38533	0.207711
6	82380001	82390000	57	0.342283	0.14714
6	82390001	82400000	75	0.314345	0.224279
6	82400001	82410000	57	0.237492	0.160816
6	82410001	82420000	63	0.325875	0.177015
6	82420001	82430000	52	0.30224	0.175085
6	82430001	82440000	60	0.382718	0.224216
6	82450001	82460000	40	0.243185	0.202984
6	82460001	82470000	53	0.255001	0.157583
6	82470001	82480000	33	0.285895	0.171871
6	82480001	82490000	70	0.366297	0.228423
6	82490001	82500000	55	0.477597	0.15041
6	82500001	82510000	43	0.418105	0.146424
6	82510001	82520000	87	0.590711	0.281721
6	82520001	82530000	106	0.613211	0.301988
6	82550001	82560000	65	0.364358	0.205409
6	82560001	82570000	46	0.365567	0.138894
6	82570001	82580000	32	0.335032	0.131995
6	82580001	82590000	55	0.421996	0.146328
6	82620001	82630000	26	0.479122	0.136981
6	82630001	82640000	58	0.466654	0.20492
6	82650001	82660000	27	0.424819	0.134974
6	82660001	82670000	52	0.4144	0.125787
6	82670001	82680000	54	0.462766	0.168925
6	82690001	82700000	45	0.443971	0.166453
6	82720001	82730000	70	0.432868	0.173321
6	82730001	82740000	38	0.410935	0.153963
6	82740001	82750000	49	0.449881	0.154887
6	82750001	82760000	62	0.454954	0.150006
6	82780001	82790000	59	0.334418	0.126744
6	82830001	82840000	58	0.342446	0.130475
6	82850001	82860000	46	0.39475	0.148034
6	82860001	82870000	40	0.35261	0.140918
6	82910001	82920000	49	0.356817	0.131226
6	82970001	82980000	55	0.329604	0.133524
6	83330001	83340000	110	0.227117	0.166329
6	83820001	83830000	115	0.243538	0.128395
7	1680001	1690000	70	0.206907	0.146964
7	1870001	1880000	146	0.196966	0.125927
7	1880001	1890000	120	0.301903	0.156493
7	1910001	1920000	119	0.238309	0.172728
7	1920001	1930000	115	0.189541	0.156271
7	2730001	2740000	166	0.278608	0.178584
7	2740001	2750000	214	0.265849	0.140134
7	3520001	3530000	198	0.196008	0.134608
7	3540001	3550000	199	0.215704	0.128543
7	4370001	4380000	150	0.207492	0.125525
7	4410001	4420000	119	0.283512	0.13816
7	4420001	4430000	116	0.269349	0.163994
7	9080001	9090000	110	0.236537	0.12667
7	11610001	11620000	140	0.274772	0.173549
7	12110001	12120000	126	0.184924	0.127024
7	16080001	16090000	90	0.248674	0.151877
7	16090001	16100000	106	0.269466	0.128565
7	16420001	16430000	103	0.28322	0.180979
7	19540001	19550000	103	0.304103	0.156141
7	21510001	21520000	69	0.315468	0.140015
7	21850001	21860000	123	0.314879	0.191575
7	24750001	24760000	164	0.23395	0.134966
7	25630001	25640000	91	0.330537	0.174845
7	25640001	25650000	80	0.319768	0.172586
7	26550001	26560000	100	0.272419	0.163372
7	27280001	27290000	114	0.218693	0.177036
7	27290001	27300000	164	0.245645	0.175375
7	28700001	28710000	141	0.191001	0.137458
7	37410001	37420000	89	0.209921	0.133224
7	37590001	37600000	46	0.197376	0.127755
7	38880001	38890000	91	0.211945	0.127433
7	39580001	39590000	85	0.232708	0.158522
7	40190001	40200000	56	0.252919	0.128778
7	40240001	40250000	167	0.150335	0.125225
7	40260001	40270000	106	0.315398	0.212517
7	40270001	40280000	71	0.308791	0.197343
7	40280001	40290000	124	0.315279	0.248389
7	40290001	40300000	78	0.335358	0.258997
7	40630001	40640000	78	0.242895	0.15071
7	40660001	40670000	93	0.257685	0.173109
7	40680001	40690000	74	0.215412	0.149459
7	40690001	40700000	61	0.24657	0.18873
7	40720001	40730000	111	0.17683	0.144346
7	40740001	40750000	27	0.3197	0.16298
7	40750001	40760000	35	0.292385	0.139637
7	40790001	40800000	24	0.254006	0.137621
7	40840001	40850000	64	0.253987	0.15344
7	40850001	40860000	63	0.297979	0.156771
7	40860001	40870000	67	0.367636	0.24392
7	40880001	40890000	95	0.322411	0.167624
7	41040001	41050000	85	0.20972	0.126621
7	41290001	41300000	51	0.321423	0.130863
7	41340001	41350000	38	0.407561	0.177263
7	41360001	41370000	53	0.303816	0.136622
7	41370001	41380000	57	0.221223	0.139754
7	41380001	41390000	78	0.229046	0.154812
7	41390001	41400000	103	0.357115	0.239812
7	41410001	41420000	37	0.325174	0.132208
7	41420001	41430000	62	0.184578	0.126129
7	41430001	41440000	68	0.254289	0.161256
7	41440001	41450000	78	0.207362	0.137773
7	41450001	41460000	92	0.261502	0.16471
7	41460001	41470000	89	0.229556	0.148961
7	41480001	41490000	73	0.221977	0.149332
7	41490001	41500000	63	0.236577	0.133711
7	41550001	41560000	43	0.316349	0.14275
7	41630001	41640000	41	0.336488	0.146208
7	41640001	41650000	46	0.358456	0.144982
7	41650001	41660000	28	0.367843	0.146419
7	41660001	41670000	37	0.386336	0.148001
7	41790001	41800000	62	0.236271	0.140267
7	41800001	41810000	54	0.232108	0.126841
7	41820001	41830000	64	0.270746	0.154994
7	41830001	41840000	84	0.299046	0.19857
7	41840001	41850000	86	0.219301	0.127957
7	41850001	41860000	87	0.295803	0.226061
7	46630001	46640000	9	0.244048	0.191903
7	47540001	47550000	15	0.159967	0.135603
7	47610001	47620000	52	0.160947	0.135295
7	47670001	47680000	24	0.157911	0.127689
7	48880001	48890000	11	0.235122	0.139723
7	52470001	52480000	115	0.22551	0.189143
7	52480001	52490000	221	0.229457	0.207712
7	52490001	52500000	213	0.221207	0.209422
7	52500001	52510000	100	0.215532	0.196479
7	52510001	52520000	62	0.198553	0.139541
7	52520001	52530000	76	0.199979	0.173091
7	52530001	52540000	87	0.216332	0.158101
7	52540001	52550000	59	0.189847	0.144389
7	52810001	52820000	174	0.231145	0.210456
7	52820001	52830000	57	0.165592	0.131387
7	52880001	52890000	26	0.212955	0.134827
7	52900001	52910000	47	0.215425	0.136708
7	52910001	52920000	142	0.252277	0.211981
7	52920001	52930000	105	0.250349	0.202932
7	52930001	52940000	74	0.248451	0.190038
7	52940001	52950000	85	0.238508	0.188585
7	52950001	52960000	78	0.22085	0.142407
7	52960001	52970000	89	0.218884	0.183686
7	52970001	52980000	78	0.220289	0.176821
7	52980001	52990000	76	0.237275	0.17789
7	52990001	53000000	39	0.262711	0.16967
7	53000001	53010000	22	0.263288	0.162353
7	53010001	53020000	67	0.260835	0.188849
7	53020001	53030000	55	0.24568	0.182625
7	53030001	53040000	59	0.24867	0.174873
7	53040001	53050000	27	0.22158	0.137859
7	53090001	53100000	38	0.199763	0.127598
7	53110001	53120000	43	0.230821	0.144079
7	53180001	53190000	50	0.234209	0.160257
7	53300001	53310000	152	0.189526	0.154657
7	53660001	53670000	65	0.199937	0.165928
7	53680001	53690000	66	0.246019	0.142492
7	53790001	53800000	9	0.18059	0.140566
7	53800001	53810000	32	0.188961	0.151796
7	55520001	55530000	102	0.373172	0.167543
7	57570001	57580000	104	0.282867	0.157385
7	60650001	60660000	51	0.251533	0.152439
7	61660001	61670000	79	0.303355	0.134143
7	61670001	61680000	105	0.321586	0.169572
7	61680001	61690000	78	0.273591	0.131477
7	63890001	63900000	143	0.250309	0.161066
7	65620001	65630000	132	0.208083	0.129111
7	67120001	67130000	120	0.244037	0.134515
7	69730001	69740000	114	0.217429	0.130857
7	69740001	69750000	102	0.157452	0.128499
7	69750001	69760000	124	0.192514	0.135062
7	69760001	69770000	74	0.243852	0.127032
7	73650001	73660000	112	0.266888	0.156336
7	74760001	74770000	185	0.180214	0.163648
7	74770001	74780000	186	0.170457	0.153165
7	77510001	77520000	94	0.248587	0.160659
7	77520001	77530000	150	0.216562	0.132669
7	82570001	82580000	145	0.319134	0.191346
7	82620001	82630000	136	0.212589	0.128328
7	85370001	85380000	145	0.203743	0.130349
7	87510001	87520000	127	0.240623	0.138496
7	90720001	90730000	113	0.322339	0.171983
7	90750001	90760000	105	0.288243	0.182332
7	90800001	90810000	198	0.343079	0.218133
7	90860001	90870000	132	0.374973	0.222039
7	90880001	90890000	133	0.327097	0.143657
7	90890001	90900000	131	0.407858	0.223616
7	90910001	90920000	131	0.212055	0.13304
7	90930001	90940000	162	0.52698	0.311816
7	90940001	90950000	129	0.465777	0.187345
7	90950001	90960000	155	0.335165	0.143761
7	91040001	91050000	166	0.244302	0.130569
7	91080001	91090000	183	0.358226	0.243477
7	91200001	91210000	156	0.281352	0.185156
7	92250001	92260000	189	0.328924	0.125749
7	92260001	92270000	198	0.353325	0.183038
7	98420001	98430000	124	0.279884	0.148981
8	5850001	5860000	92	0.214188	0.150021
8	9210001	9220000	85	0.280978	0.137138
8	9220001	9230000	80	0.202652	0.127355
8	15380001	15390000	92	0.193104	0.125623
8	16080001	16090000	124	0.299642	0.185449
8	20600001	20610000	100	0.206866	0.133406
8	20780001	20790000	169	0.2597	0.167368
8	20790001	20800000	139	0.247841	0.13767
8	22140001	22150000	182	0.196794	0.130271
8	22150001	22160000	140	0.289897	0.156731
8	22900001	22910000	51	0.385388	0.164711
8	22910001	22920000	54	0.373194	0.150455
8	22920001	22930000	84	0.378387	0.274267
8	22980001	22990000	54	0.178541	0.130061
8	24500001	24510000	73	0.430276	0.270632
8	24510001	24520000	66	0.337736	0.152446
8	24520001	24530000	80	0.322764	0.189953
8	24530001	24540000	76	0.358636	0.201142
8	24600001	24610000	49	0.214599	0.13076
8	24630001	24640000	113	0.248337	0.162663
8	24960001	24970000	72	0.400216	0.147306
8	24970001	24980000	58	0.450692	0.14657
8	24990001	25000000	66	0.451628	0.153506
8	25010001	25020000	93	0.461015	0.149614
8	25020001	25030000	127	0.450606	0.143299
8	25030001	25040000	65	0.423684	0.143234
8	25040001	25050000	74	0.433717	0.15857
8	26090001	26100000	144	0.255615	0.148392
8	27550001	27560000	136	0.256132	0.140233
8	27720001	27730000	133	0.236684	0.166901
8	27730001	27740000	91	0.245243	0.175888
8	27740001	27750000	67	0.257046	0.185811
8	27750001	27760000	101	0.24452	0.174021
8	27760001	27770000	106	0.186587	0.138004
8	27990001	28000000	123	0.21348	0.132609
8	32500001	32510000	99	0.170328	0.136733
8	35110001	35120000	108	0.280494	0.181528
8	36570001	36580000	122	0.257266	0.17208
8	36630001	36640000	142	0.210653	0.143302
8	36720001	36730000	179	0.352833	0.233441
8	36730001	36740000	117	0.251375	0.141095
8	37620001	37630000	60	0.326996	0.172202
8	37630001	37640000	88	0.323215	0.187005
8	37640001	37650000	92	0.243278	0.176397
8	37680001	37690000	217	0.1444	0.128105
8	37690001	37700000	178	0.152706	0.136828
8	37720001	37730000	117	0.147732	0.128573
8	37730001	37740000	132	0.274796	0.218059
8	37740001	37750000	137	0.362714	0.288356
8	37890001	37900000	112	0.261596	0.185431
8	37900001	37910000	123	0.293232	0.22564
8	37910001	37920000	112	0.282453	0.23317
8	37920001	37930000	58	0.235402	0.15462
8	37930001	37940000	88	0.256751	0.188358
8	38110001	38120000	78	0.518046	0.233802
8	38120001	38130000	76	0.460643	0.214432
8	38250001	38260000	37	0.296513	0.140097
8	38490001	38500000	48	0.231334	0.129132
8	38500001	38510000	42	0.240982	0.126242
8	38590001	38600000	34	0.257341	0.138638
8	38610001	38620000	27	0.31507	0.136472
8	38710001	38720000	38	0.281246	0.147274
8	38750001	38760000	36	0.200848	0.12688
8	38760001	38770000	36	0.247154	0.149859
8	38810001	38820000	49	0.296175	0.144796
8	39150001	39160000	63	0.279519	0.12525
8	39230001	39240000	49	0.256737	0.143591
8	39320001	39330000	63	0.284188	0.133854
8	40570001	40580000	35	0.469582	0.171651
8	40900001	40910000	51	0.252026	0.132163
8	41120001	41130000	91	0.318164	0.169272
8	41130001	41140000	89	0.352179	0.212647
8	41140001	41150000	118	0.268085	0.207653
8	41150001	41160000	98	0.249185	0.146068
8	41160001	41170000	91	0.290576	0.174739
8	41180001	41190000	61	0.243046	0.14137
8	41190001	41200000	67	0.234865	0.129343
8	41810001	41820000	57	0.239642	0.147705
8	42960001	42970000	72	0.220832	0.139338
8	42970001	42980000	28	0.251263	0.133008
8	43030001	43040000	39	0.268643	0.134841
8	43070001	43080000	53	0.292227	0.17926
8	43080001	43090000	66	0.369977	0.272222
8	43090001	43100000	47	0.291083	0.179645
8	44090001	44100000	163	0.209864	0.15619
8	44200001	44210000	126	0.455565	0.210132
8	44210001	44220000	95	0.530445	0.301805
8	44220001	44230000	97	0.409587	0.204309
8	44230001	44240000	84	0.236073	0.133374
8	44240001	44250000	79	0.216748	0.141473
8	44290001	44300000	125	0.165063	0.132173
8	44310001	44320000	80	0.320432	0.13965
8	44320001	44330000	131	0.338705	0.128637
8	44330001	44340000	142	0.402332	0.220484
8	44400001	44410000	93	0.300009	0.161592
8	44410001	44420000	96	0.263733	0.15162
8	45180001	45190000	124	0.179439	0.126347
8	47930001	47940000	110	0.29709	0.169966
8	51810001	51820000	87	0.235868	0.142398
8	51820001	51830000	94	0.237011	0.176826
8	51830001	51840000	169	0.255314	0.208275
8	52110001	52120000	121	0.226625	0.167494
8	53280001	53290000	120	0.283244	0.163895
8	55060001	55070000	83	0.253014	0.146105
8	66560001	66570000	100	0.250031	0.131106
8	66570001	66580000	109	0.232423	0.13712
8	68400001	68410000	152	0.328314	0.133427
8	68530001	68540000	137	0.304389	0.17265
8	71470001	71480000	87	0.192576	0.140552
8	71600001	71610000	107	0.182708	0.14932
8	74460001	74470000	78	0.212031	0.13198
8	74470001	74480000	93	0.287358	0.187764
8	74480001	74490000	104	0.201271	0.148028
8	74750001	74760000	68	0.343922	0.207432
8	74760001	74770000	80	0.355155	0.218297
8	74790001	74800000	139	0.345085	0.218311
8	74830001	74840000	77	0.259415	0.133557
8	74860001	74870000	102	0.232482	0.159828
8	83020001	83030000	156	0.322123	0.17049
8	85450001	85460000	170	0.188362	0.132437
8	85480001	85490000	120	0.294593	0.164792
8	85580001	85590000	129	0.217632	0.138977
8	85610001	85620000	179	0.266945	0.183099
8	85620001	85630000	208	0.49249	0.287379
9	11160001	11170000	178	0.234437	0.14374
9	16690001	16700000	147	0.235552	0.139599
9	17320001	17330000	159	0.226239	0.136493
9	17500001	17510000	116	0.261778	0.155831
9	17510001	17520000	128	0.314951	0.189764
9	18580001	18590000	89	0.197467	0.136528
9	21340001	21350000	138	0.215558	0.125396
9	22750001	22760000	156	0.31288	0.205981
9	22760001	22770000	124	0.26493	0.161467
9	25560001	25570000	129	0.251399	0.125844
9	26980001	26990000	317	0.194093	0.174547
9	28320001	28330000	105	0.271653	0.160835
9	28370001	28380000	48	0.277114	0.151089
9	28410001	28420000	164	0.343289	0.254583
9	28420001	28430000	120	0.296489	0.202344
9	28430001	28440000	123	0.229419	0.144163
9	29400001	29410000	39	0.186322	0.150716
9	29420001	29430000	154	0.155247	0.136585
9	29460001	29470000	31	0.283847	0.131668
9	29480001	29490000	79	0.260042	0.14387
9	29490001	29500000	67	0.244289	0.182375
9	31010001	31020000	106	0.280477	0.16679
9	31020001	31030000	80	0.285636	0.182402
9	31030001	31040000	74	0.282392	0.165015
9	31580001	31590000	88	0.218712	0.131987
9	31590001	31600000	88	0.241032	0.151727
9	31610001	31620000	144	0.183601	0.143106
9	31850001	31860000	118	0.219597	0.138766
9	32900001	32910000	128	0.294012	0.175265
9	32910001	32920000	120	0.263257	0.145972
9	32920001	32930000	134	0.330887	0.203261
9	32930001	32940000	130	0.328004	0.213132
9	33170001	33180000	142	0.20943	0.125978
9	33190001	33200000	101	0.211963	0.126237
9	33200001	33210000	123	0.225465	0.136613
9	34220001	34230000	169	0.209137	0.125449
9	34680001	34690000	65	0.267771	0.140335
9	34690001	34700000	65	0.306224	0.201237
9	34700001	34710000	62	0.248429	0.174153
9	34710001	34720000	68	0.248055	0.16011
9	34720001	34730000	65	0.257526	0.171299
9	34730001	34740000	54	0.257086	0.175492
9	34740001	34750000	65	0.249182	0.162798
9	34750001	34760000	41	0.272255	0.167916
9	34760001	34770000	75	0.281033	0.216154
9	39360001	39370000	61	0.201252	0.133083
9	39370001	39380000	79	0.269149	0.191343
9	39380001	39390000	86	0.266271	0.178093
9	39390001	39400000	59	0.20514	0.137904
9	39410001	39420000	54	0.184251	0.13101
9	39430001	39440000	67	0.2008	0.153797
9	39470001	39480000	86	0.178041	0.132048
9	42640001	42650000	80	0.255557	0.141025
9	42680001	42690000	96	0.253429	0.156869
9	42690001	42700000	49	0.267738	0.180429
9	42800001	42810000	81	0.27316	0.152773
9	42910001	42920000	54	0.267212	0.140157
9	49430001	49440000	154	0.242663	0.136693
9	49440001	49450000	113	0.234585	0.128753
9	52080001	52090000	109	0.196193	0.139897
9	53370001	53380000	88	0.373993	0.168387
9	54440001	54450000	139	0.225632	0.132953
9	61790001	61800000	149	0.234614	0.137114
9	62380001	62390000	85	0.245114	0.125969
9	68530001	68540000	93	0.264437	0.150822
9	69050001	69060000	156	0.251181	0.176489
9	72010001	72020000	40	0.170212	0.129815
9	72020001	72030000	51	0.167179	0.131978
9	72030001	72040000	84	0.158485	0.127563
9	72440001	72450000	85	0.190395	0.129479
9	75390001	75400000	143	0.222193	0.133108
9	75400001	75410000	130	0.255202	0.155074
9	77590001	77600000	110	0.220492	0.138998
9	78570001	78580000	96	0.22212	0.138906
9	81970001	81980000	199	0.254447	0.155617
10	3550001	3560000	141	0.219427	0.145233
10	3680001	3690000	89	0.256144	0.139174
10	3700001	3710000	88	0.222845	0.152836
10	3710001	3720000	68	0.224216	0.130421
10	5790001	5800000	144	0.276042	0.141112
10	6050001	6060000	96	0.230022	0.128823
10	12060001	12070000	257	0.247861	0.156378
10	15260001	15270000	138	0.281609	0.135056
10	22720001	22730000	127	0.265038	0.146665
10	22900001	22910000	98	0.225323	0.136038
10	23810001	23820000	144	0.172855	0.1524
10	25750001	25760000	59	0.302601	0.125211
10	25760001	25770000	33	0.301529	0.133083
10	26190001	26200000	51	0.236728	0.134527
10	26640001	26650000	42	0.239308	0.150985
10	26700001	26710000	45	0.189557	0.138788
10	26800001	26810000	26	0.257836	0.139033
10	26920001	26930000	28	0.281649	0.127243
10	26930001	26940000	35	0.246485	0.125351
10	27060001	27070000	34	0.253778	0.146307
10	27150001	27160000	37	0.275787	0.144824
10	27300001	27310000	40	0.30653	0.136899
10	27400001	27410000	46	0.305756	0.129969
10	27530001	27540000	38	0.27263	0.136524
10	27550001	27560000	36	0.270683	0.127597
10	27560001	27570000	31	0.314813	0.125767
10	27590001	27600000	35	0.33422	0.150746
10	27610001	27620000	28	0.315094	0.138691
10	27620001	27630000	24	0.304878	0.153374
10	27630001	27640000	35	0.306321	0.149113
10	27650001	27660000	38	0.270417	0.128763
10	27660001	27670000	43	0.304795	0.170176
10	27670001	27680000	33	0.300543	0.16959
10	27740001	27750000	43	0.309858	0.142703
10	27810001	27820000	42	0.294855	0.161071
10	27840001	27850000	35	0.26435	0.128203
10	27880001	27890000	28	0.282083	0.192333
10	27890001	27900000	32	0.251066	0.132825
10	27980001	27990000	38	0.241391	0.146634
10	27990001	28000000	31	0.256338	0.143537
10	28010001	28020000	33	0.254565	0.131086
10	28020001	28030000	38	0.23648	0.128802
10	28050001	28060000	40	0.255586	0.126628
10	28060001	28070000	41	0.24241	0.148946
10	28100001	28110000	43	0.235844	0.140904
10	28130001	28140000	26	0.236717	0.128921
10	28780001	28790000	9	0.415068	0.324776
10	30760001	30770000	46	0.232606	0.146823
10	32670001	32680000	101	0.258556	0.157577
10	32680001	32690000	102	0.22321	0.132716
10	32690001	32700000	121	0.239212	0.154221
10	32720001	32730000	111	0.189521	0.132935
10	32880001	32890000	136	0.204994	0.138514
10	34190001	34200000	82	0.383953	0.173608
10	34200001	34210000	123	0.253973	0.145165
10	34440001	34450000	127	0.288206	0.152615
10	34450001	34460000	213	0.284668	0.2143
10	34540001	34550000	140	0.212072	0.126273
10	34730001	34740000	147	0.212523	0.138051
10	34740001	34750000	219	0.19876	0.137435
10	38050001	38060000	119	0.28665	0.178365
10	38060001	38070000	189	0.288014	0.209004
10	38070001	38080000	157	0.264925	0.180869
10	38280001	38290000	110	0.250496	0.130059
10	38310001	38320000	99	0.246795	0.140246
10	38420001	38430000	131	0.218497	0.133584
10	38850001	38860000	105	0.228528	0.153252
10	39250001	39260000	109	0.208965	0.138549
10	40630001	40640000	136	0.189397	0.146642
10	41870001	41880000	99	0.213318	0.126479
10	41890001	41900000	98	0.200811	0.129995
10	44480001	44490000	134	0.214454	0.13249
10	44590001	44600000	116	0.300527	0.178729
10	44730001	44740000	163	0.24031	0.134062
10	44740001	44750000	112	0.274663	0.154441
10	44800001	44810000	171	0.195336	0.13007
10	44940001	44950000	223	0.149843	0.131145
10	45510001	45520000	130	0.283992	0.13982
10	46030001	46040000	143	0.295146	0.177534
10	47110001	47120000	110	0.257495	0.138405
10	47120001	47130000	147	0.21677	0.126725
10	48050001	48060000	182	0.205272	0.132244
10	48420001	48430000	160	0.195314	0.158576
10	48480001	48490000	193	0.444653	0.295754
10	48870001	48880000	131	0.247054	0.147884
10	48880001	48890000	132	0.231246	0.127907
10	48900001	48910000	114	0.244667	0.138098
10	54850001	54860000	251	0.169446	0.133557
10	54880001	54890000	206	0.173497	0.14077
10	55480001	55490000	111	0.205632	0.127737
10	56270001	56280000	85	0.18726	0.127186
10	57660001	57670000	46	0.324403	0.158135
10	58990001	59000000	112	0.273688	0.18873
10	59000001	59010000	81	0.264576	0.187958
10	59010001	59020000	71	0.253612	0.137364
10	59020001	59030000	62	0.204551	0.138778
10	59030001	59040000	55	0.255491	0.190093
10	60170001	60180000	93	0.206731	0.146072
10	68770001	68780000	123	0.231762	0.143711
10	71390001	71400000	171	0.371042	0.180394
10	72820001	72830000	89	0.195922	0.138097
10	73120001	73130000	111	0.231013	0.135761
10	74090001	74100000	75	0.33761	0.145353
10	74270001	74280000	71	0.227169	0.141233
10	75320001	75330000	108	0.365466	0.277019
10	76050001	76060000	83	0.227127	0.159136
10	76360001	76370000	121	0.205094	0.13421
10	76560001	76570000	85	0.230469	0.136331
10	76570001	76580000	112	0.249641	0.131635
10	80110001	80120000	65	0.213065	0.160413
10	80120001	80130000	70	0.251658	0.166625
10	82570001	82580000	120	0.313067	0.212519
10	82610001	82620000	91	0.265782	0.129025
11	1390001	1400000	65	0.382256	0.125368
11	2350001	2360000	86	0.251208	0.126585
11	6060001	6070000	110	0.188623	0.130867
11	7100001	7110000	103	0.314059	0.155531
11	7110001	7120000	125	0.25982	0.133647
11	7120001	7130000	99	0.253613	0.143863
11	7540001	7550000	124	0.180577	0.125776
11	14430001	14440000	123	0.24631	0.141051
11	14440001	14450000	91	0.355999	0.202408
11	14550001	14560000	130	0.288526	0.144412
11	15480001	15490000	88	0.213536	0.148223
11	15690001	15700000	49	0.241433	0.126404
11	15700001	15710000	80	0.289002	0.176236
11	15710001	15720000	75	0.27892	0.15597
11	15720001	15730000	95	0.29676	0.188906
11	15730001	15740000	81	0.275876	0.164567
11	20740001	20750000	77	0.177222	0.12718
11	21370001	21380000	107	0.198083	0.133427
11	21520001	21530000	13	0.22369	0.137844
11	23230001	23240000	43	0.295836	0.153345
11	23320001	23330000	44	0.313235	0.133541
11	23570001	23580000	33	0.297411	0.147916
11	23580001	23590000	41	0.260967	0.133762
11	23610001	23620000	57	0.187359	0.127012
11	23630001	23640000	74	0.322251	0.213936
11	23640001	23650000	50	0.327307	0.217442
11	23650001	23660000	55	0.377504	0.259488
11	23660001	23670000	32	0.366782	0.217895
11	23680001	23690000	28	0.369901	0.224048
11	23780001	23790000	40	0.308	0.140247
11	23960001	23970000	108	0.288066	0.182015
11	24770001	24780000	81	0.236033	0.168724
11	24780001	24790000	73	0.248201	0.220782
11	24790001	24800000	71	0.256651	0.17926
11	25750001	25760000	24	0.229202	0.154887
11	25780001	25790000	29	0.219213	0.150027
11	25800001	25810000	33	0.216974	0.136907
11	26070001	26080000	33	0.265057	0.126294
11	26150001	26160000	39	0.280973	0.14191
11	26160001	26170000	39	0.314065	0.147731
11	26170001	26180000	39	0.289652	0.16264
11	26220001	26230000	31	0.307935	0.132754
11	26230001	26240000	44	0.282292	0.136914
11	26310001	26320000	62	0.303059	0.139843
11	26320001	26330000	39	0.410993	0.22727
11	26340001	26350000	28	0.302308	0.145799
11	26380001	26390000	39	0.334162	0.199537
11	26390001	26400000	54	0.372704	0.231024
11	26400001	26410000	54	0.428326	0.311075
11	26410001	26420000	91	0.414904	0.321119
11	26420001	26430000	49	0.374911	0.208171
11	26430001	26440000	40	0.359219	0.156076
11	26450001	26460000	34	0.343027	0.18677
11	26460001	26470000	56	0.281946	0.139441
11	26470001	26480000	46	0.301159	0.211988
11	26480001	26490000	54	0.22615	0.140096
11	26710001	26720000	22	0.251313	0.1274
11	26920001	26930000	90	0.212909	0.157285
11	26930001	26940000	58	0.206314	0.15952
11	26940001	26950000	78	0.218496	0.154018
11	26950001	26960000	69	0.222546	0.143984
11	26960001	26970000	99	0.184481	0.146385
11	26990001	27000000	102	0.199635	0.151101
11	27000001	27010000	67	0.223068	0.160878
11	27010001	27020000	48	0.211511	0.136055
11	27020001	27030000	84	0.226492	0.177365
11	27030001	27040000	72	0.230169	0.175765
11	27040001	27050000	64	0.237798	0.178931
11	27050001	27060000	73	0.240712	0.214114
11	27060001	27070000	85	0.228581	0.175922
11	27070001	27080000	54	0.202852	0.154586
11	27080001	27090000	61	0.215078	0.15224
11	27090001	27100000	43	0.22272	0.132846
11	27150001	27160000	46	0.204429	0.143924
11	27170001	27180000	64	0.225566	0.143799
11	27240001	27250000	110	0.250251	0.212153
11	27250001	27260000	68	0.240336	0.152821
11	27500001	27510000	72	0.320141	0.211361
11	27510001	27520000	81	0.31781	0.221126
11	27520001	27530000	50	0.29387	0.188957
11	27530001	27540000	57	0.252038	0.13923
11	27540001	27550000	30	0.257256	0.159116
11	27560001	27570000	58	0.258242	0.131333
11	27620001	27630000	114	0.211351	0.137248
11	27630001	27640000	106	0.211311	0.128175
11	27640001	27650000	138	0.224713	0.154885
11	27650001	27660000	129	0.214162	0.125935
11	27690001	27700000	111	0.215759	0.150365
11	27720001	27730000	121	0.222835	0.142337
11	27730001	27740000	144	0.214771	0.14553
11	27740001	27750000	115	0.22038	0.14428
11	27760001	27770000	86	0.254179	0.166387
11	27770001	27780000	101	0.217885	0.134831
11	27780001	27790000	97	0.222059	0.15386
11	27790001	27800000	96	0.194472	0.125956
11	27800001	27810000	80	0.26596	0.172122
11	27810001	27820000	62	0.247998	0.14708
11	27870001	27880000	38	0.268854	0.148064
11	27960001	27970000	42	0.240834	0.127423
11	27980001	27990000	32	0.254873	0.138145
11	28070001	28080000	42	0.212853	0.130222
11	28560001	28570000	41	0.331656	0.166213
11	28590001	28600000	45	0.268723	0.126703
11	28640001	28650000	70	0.288554	0.214107
11	28650001	28660000	54	0.283264	0.186041
11	28660001	28670000	72	0.325613	0.206912
11	28670001	28680000	72	0.311911	0.240012
11	28680001	28690000	51	0.313072	0.200769
11	28690001	28700000	81	0.282807	0.219851
11	28700001	28710000	66	0.292435	0.226593
11	28720001	28730000	76	0.216085	0.133539
11	28730001	28740000	65	0.248815	0.166576
11	28740001	28750000	76	0.212263	0.144976
11	28750001	28760000	94	0.218242	0.128333
11	28900001	28910000	100	0.17682	0.125365
11	28920001	28930000	95	0.18958	0.127938
11	28940001	28950000	75	0.337962	0.251482
11	28950001	28960000	108	0.397104	0.319149
11	28960001	28970000	51	0.346217	0.235069
11	28970001	28980000	44	0.252501	0.130868
11	28980001	28990000	30	0.306271	0.143964
11	28990001	29000000	36	0.272197	0.162527
11	29010001	29020000	41	0.358557	0.210758
11	29020001	29030000	57	0.349988	0.227464
11	29030001	29040000	72	0.408901	0.281873
11	29040001	29050000	78	0.366574	0.276906
11	29050001	29060000	63	0.325648	0.257478
11	29060001	29070000	61	0.271484	0.200541
11	29070001	29080000	70	0.171849	0.145568
11	31170001	31180000	38	0.224831	0.151463
11	38830001	38840000	134	0.29944	0.127347
11	38950001	38960000	89	0.294031	0.159989
11	39090001	39100000	141	0.199141	0.126999
11	40760001	40770000	81	0.252717	0.127526
11	42100001	42110000	87	0.301788	0.159915
11	48090001	48100000	164	0.158513	0.126433
11	48300001	48310000	110	0.202801	0.128149
11	49520001	49530000	140	0.188874	0.136299
11	52330001	52340000	107	0.373361	0.210269
11	52380001	52390000	119	0.358121	0.197841
11	59360001	59370000	126	0.235465	0.130892
11	59630001	59640000	137	0.235314	0.134676
11	59640001	59650000	161	0.197457	0.133116
12	22880001	22890000	166	0.213287	0.133974
12	24460001	24470000	166	0.266928	0.183527
12	24600001	24610000	147	0.173399	0.131961
12	32050001	32060000	192	0.327662	0.200636
12	32340001	32350000	173	0.198138	0.155017
13	5370001	5380000	150	0.212618	0.141452
13	10600001	10610000	73	0.266868	0.146539
13	10650001	10660000	119	0.234331	0.139814
13	10910001	10920000	74	0.202983	0.128607
13	11070001	11080000	124	0.208658	0.139823
13	16270001	16280000	77	0.242974	0.137854
13	16280001	16290000	77	0.250117	0.154923
13	16310001	16320000	109	0.360211	0.228438
13	16340001	16350000	62	0.30388	0.205015
13	16350001	16360000	72	0.271991	0.170744
13	16360001	16370000	51	0.24386	0.132502
13	16390001	16400000	63	0.208567	0.134317
13	18990001	19000000	128	0.249319	0.12754
13	26560001	26570000	67	0.32944	0.135914
13	26570001	26580000	44	0.354996	0.181061
13	26610001	26620000	32	0.374425	0.209126
13	26620001	26630000	25	0.28119	0.137924
13	26630001	26640000	32	0.316605	0.148174
13	26640001	26650000	46	0.379887	0.219471
13	26650001	26660000	27	0.235746	0.139667
13	27520001	27530000	104	0.185082	0.128652
13	27560001	27570000	83	0.285575	0.150764
13	27710001	27720000	80	0.243533	0.141894
13	27720001	27730000	94	0.30749	0.185249
13	27730001	27740000	64	0.26385	0.145944
13	27780001	27790000	53	0.297066	0.186423
13	28340001	28350000	143	0.179163	0.128761
13	28350001	28360000	150	0.301372	0.159837
13	28360001	28370000	146	0.284006	0.173403
13	28590001	28600000	122	0.214674	0.129152
13	31910001	31920000	173	0.190442	0.140042
13	32390001	32400000	154	0.249696	0.168205
13	33380001	33390000	191	0.246627	0.155942
13	41150001	41160000	88	0.236096	0.160529
14	680001	690000	191	0.187977	0.154623
14	750001	760000	90	0.213872	0.142552
14	760001	770000	109	0.205156	0.166778
14	770001	780000	136	0.304354	0.23822
14	780001	790000	99	0.275029	0.179651
14	790001	800000	99	0.220276	0.132048
14	850001	860000	95	0.253938	0.165478
14	860001	870000	140	0.277195	0.166393
14	870001	880000	234	0.383604	0.286003
14	880001	890000	172	0.373075	0.255386
14	890001	900000	64	0.304088	0.190483
14	900001	910000	122	0.315481	0.220335
14	910001	920000	192	0.313183	0.233192
14	920001	930000	90	0.296372	0.158753
14	1030001	1040000	123	0.216489	0.136798
14	1050001	1060000	138	0.213788	0.135642
14	6810001	6820000	141	0.191025	0.131763
14	11600001	11610000	140	0.261608	0.135989
14	11950001	11960000	209	0.173709	0.133964
14	13180001	13190000	129	0.288778	0.176244
14	13470001	13480000	135	0.239361	0.159668
14	13480001	13490000	90	0.229963	0.143463
14	16030001	16040000	80	0.219009	0.14497
14	20080001	20090000	69	0.314171	0.146771
14	21290001	21300000	135	0.265055	0.142099
14	21300001	21310000	164	0.18577	0.128083
14	22190001	22200000	108	0.331002	0.192564
14	22200001	22210000	148	0.314121	0.132324
14	22210001	22220000	108	0.294703	0.144073
14	22220001	22230000	84	0.275079	0.139169
14	22230001	22240000	149	0.299324	0.190142
14	25440001	25450000	99	0.236913	0.148225
14	26100001	26110000	146	0.218925	0.141674
14	26110001	26120000	123	0.250536	0.175062
14	35970001	35980000	83	0.240868	0.130771
14	35980001	35990000	61	0.243092	0.144249
14	46520001	46530000	112	0.201464	0.136021
14	46530001	46540000	127	0.226736	0.155527
14	47000001	47010000	91	0.245847	0.126207
14	47340001	47350000	106	0.332127	0.209507
14	47450001	47460000	141	0.268643	0.142863
14	47830001	47840000	112	0.329429	0.15874
14	51330001	51340000	115	0.263365	0.188791
14	51340001	51350000	129	0.243057	0.167191
14	54530001	54540000	114	0.251158	0.127139
14	54550001	54560000	97	0.262569	0.140775
14	54590001	54600000	99	0.215247	0.14411
14	56000001	56010000	112	0.243997	0.142517
14	57580001	57590000	128	0.188269	0.125985
14	59700001	59710000	92	0.285428	0.17224
14	59710001	59720000	71	0.23729	0.142273
14	59720001	59730000	85	0.250271	0.130754
14	66860001	66870000	95	0.363645	0.245511
14	66870001	66880000	104	0.346805	0.216891
14	66880001	66890000	76	0.32588	0.188822
14	67560001	67570000	158	0.155771	0.127256
14	68520001	68530000	139	0.216304	0.146406
14	68600001	68610000	101	0.235964	0.162995
14	68610001	68620000	103	0.241597	0.170336
14	68620001	68630000	83	0.231938	0.136819
14	69330001	69340000	147	0.230368	0.158581
14	69340001	69350000	130	0.205414	0.134948
14	71880001	71890000	144	0.20997	0.134189
14	84240001	84250000	85	0.280989	0.166317
14	85760001	85770000	120	0.219379	0.127946
14	85770001	85780000	109	0.341019	0.190742
14	85780001	85790000	131	0.356885	0.19193
14	85790001	85800000	140	0.382776	0.204613
14	85800001	85810000	97	0.374422	0.185025
14	85810001	85820000	131	0.362081	0.195271
14	85820001	85830000	136	0.387332	0.209659
14	85830001	85840000	131	0.386726	0.190466
14	87090001	87100000	58	0.170223	0.129037
14	89860001	89870000	159	0.277466	0.197394
14	90660001	90670000	91	0.259663	0.167385
14	90670001	90680000	102	0.240137	0.140568
15	2660001	2670000	54	0.175158	0.127868
15	7330001	7340000	75	0.339303	0.237975
15	8170001	8180000	131	0.216316	0.131468
15	9140001	9150000	184	0.334078	0.154797
15	9330001	9340000	85	0.264991	0.151777
15	9430001	9440000	64	0.276907	0.132782
15	9440001	9450000	72	0.304082	0.15192
15	9490001	9500000	146	0.242074	0.151716
15	9540001	9550000	73	0.473904	0.212803
15	9560001	9570000	83	0.388828	0.155857
15	11260001	11270000	110	0.287208	0.172024
15	12220001	12230000	71	0.261152	0.131318
15	13260001	13270000	247	0.293877	0.184449
15	13270001	13280000	157	0.273841	0.147132
15	19230001	19240000	118	0.252683	0.136097
15	21310001	21320000	123	0.282616	0.15996
15	21320001	21330000	121	0.247249	0.131771
15	21440001	21450000	152	0.208594	0.14124
15	40860001	40870000	125	0.196383	0.125699
15	41060001	41070000	116	0.267813	0.136842
15	41070001	41080000	136	0.267311	0.139969
15	41090001	41100000	86	0.2109	0.126915
15	41100001	41110000	83	0.246818	0.127278
15	41300001	41310000	77	0.306269	0.158888
15	41310001	41320000	77	0.326928	0.191899
15	41320001	41330000	63	0.304206	0.161705
15	41880001	41890000	44	0.296416	0.126678
15	52070001	52080000	153	0.210657	0.153904
15	59080001	59090000	68	0.236872	0.127692
15	59620001	59630000	82	0.222922	0.127811
15	59810001	59820000	131	0.210751	0.137435
15	59860001	59870000	71	0.255886	0.133706
15	59870001	59880000	72	0.292587	0.138495
15	61920001	61930000	120	0.227933	0.136332
15	63720001	63730000	87	0.198686	0.14855
15	64040001	64050000	95	0.338384	0.165738
15	70070001	70080000	105	0.253772	0.163109
15	71440001	71450000	132	0.207763	0.144494
15	74430001	74440000	110	0.228235	0.186005
15	77180001	77190000	198	0.218096	0.151163
15	77350001	77360000	119	0.277779	0.129457
15	77360001	77370000	92	0.304241	0.136366
15	77390001	77400000	169	0.358749	0.187796
15	79250001	79260000	99	0.225237	0.153028
15	79260001	79270000	123	0.240139	0.160179
15	79270001	79280000	114	0.233913	0.150074
15	81350001	81360000	114	0.252184	0.131924
15	81380001	81390000	82	0.255322	0.142438
16	70001	80000	231	0.238929	0.179286
16	80001	90000	101	0.209649	0.126512
16	4540001	4550000	87	0.195938	0.129276
16	10260001	10270000	176	0.289673	0.142862
16	10390001	10400000	77	0.218972	0.145716
16	10520001	10530000	140	0.259808	0.136606
16	10530001	10540000	209	0.315175	0.204428
16	12760001	12770000	83	0.252287	0.13194
16	12950001	12960000	94	0.316255	0.141615
16	16710001	16720000	191	0.1675	0.126873
16	20920001	20930000	45	0.350945	0.136868
16	20940001	20950000	45	0.407173	0.18095
16	21930001	21940000	146	0.215101	0.1343
16	25380001	25390000	112	0.390996	0.242908
16	38180001	38190000	35	0.236691	0.148924
16	40260001	40270000	107	0.142678	0.135363
16	42360001	42370000	114	0.263355	0.159207
16	42370001	42380000	87	0.258507	0.14705
16	42560001	42570000	114	0.228289	0.144188
16	46240001	46250000	193	0.180875	0.128708
16	51830001	51840000	135	0.298464	0.189961
16	51840001	51850000	114	0.262596	0.13263
16	52180001	52190000	77	0.246135	0.140242
16	52210001	52220000	137	0.38882	0.276891
16	53420001	53430000	95	0.226185	0.146501
16	53930001	53940000	132	0.199194	0.144935
16	54650001	54660000	118	0.247656	0.140743
16	57430001	57440000	114	0.325996	0.170797
16	57440001	57450000	115	0.340333	0.208218
16	57820001	57830000	93	0.212472	0.139844
16	57830001	57840000	86	0.230411	0.140604
16	70160001	70170000	107	0.36428	0.220466
16	70170001	70180000	90	0.292943	0.129389
16	70950001	70960000	194	0.156676	0.132764
16	71000001	71010000	163	0.185942	0.138864
16	71010001	71020000	170	0.18344	0.143228
16	79420001	79430000	133	0.432923	0.241557
16	80260001	80270000	158	0.19456	0.127472
16	83360001	83370000	172	0.219128	0.126384
16	87300001	87310000	142	0.194072	0.133279
16	88270001	88280000	88	0.2271	0.1395
17	210001	220000	163	0.224555	0.130468
17	3340001	3350000	204	0.206815	0.151737
17	4700001	4710000	199	0.25278	0.148957
17	7190001	7200000	1	0.184052	0.184052
17	7200001	7210000	4	0.252348	0.136625
17	10720001	10730000	118	0.201436	0.144589
17	13800001	13810000	143	0.202652	0.149955
17	13810001	13820000	112	0.184681	0.134187
17	16200001	16210000	155	0.262785	0.127084
17	16210001	16220000	173	0.267072	0.140835
17	18790001	18800000	20	0.135128	0.129555
17	18840001	18850000	59	0.137583	0.127318
17	18860001	18870000	63	0.130031	0.125902
17	18930001	18940000	9	0.131412	0.125885
17	20450001	20460000	93	0.222341	0.148917
17	20460001	20470000	231	0.204041	0.153049
17	20510001	20520000	89	0.226534	0.165015
17	20700001	20710000	92	0.222089	0.154747
17	21140001	21150000	94	0.255008	0.129679
17	21220001	21230000	50	0.260253	0.151044
17	21980001	21990000	80	0.14919	0.12914
17	23440001	23450000	185	0.353675	0.205728
17	23450001	23460000	164	0.340146	0.190222
17	24810001	24820000	72	0.207364	0.137903
17	25270001	25280000	105	0.328347	0.141881
17	25280001	25290000	136	0.334417	0.131072
17	25350001	25360000	105	0.233161	0.168367
17	25410001	25420000	97	0.238801	0.146453
17	25420001	25430000	123	0.246507	0.164213
17	27660001	27670000	160	0.205109	0.142944
17	31990001	32000000	127	0.209506	0.127612
17	33510001	33520000	112	0.222114	0.150846
17	33520001	33530000	127	0.234911	0.153786
17	39200001	39210000	142	0.206773	0.137593
17	42400001	42410000	85	0.267145	0.135567
17	42410001	42420000	104	0.228685	0.126061
17	42480001	42490000	115	0.228921	0.137417
17	43390001	43400000	116	0.430074	0.195409
17	44500001	44510000	106	0.319605	0.178521
17	44510001	44520000	131	0.398832	0.248213
17	45020001	45030000	113	0.246524	0.131903
17	45040001	45050000	105	0.277805	0.126649
17	45290001	45300000	135	0.224785	0.154772
17	45300001	45310000	118	0.242355	0.164844
17	45360001	45370000	137	0.23641	0.129829
17	46130001	46140000	125	0.280513	0.152474
17	46320001	46330000	89	0.231231	0.15758
17	46420001	46430000	76	0.27418	0.142396
17	46470001	46480000	184	0.300475	0.186025
17	46510001	46520000	95	0.267698	0.168762
17	49050001	49060000	61	0.334946	0.226883
17	50620001	50630000	93	0.155645	0.134089
17	53000001	53010000	101	0.20944	0.126921
17	53010001	53020000	121	0.221729	0.167389
17	55310001	55320000	145	0.313464	0.189174
17	55440001	55450000	158	0.209053	0.129084
17	55530001	55540000	187	0.310483	0.205203
17	55540001	55550000	141	0.267252	0.14317
17	56690001	56700000	130	0.228102	0.132274
17	56700001	56710000	129	0.256518	0.146279
17	57770001	57780000	167	0.335572	0.153526
17	57780001	57790000	177	0.278452	0.160093
17	66540001	66550000	113	0.262589	0.14599
17	72170001	72180000	94	0.300798	0.133241
17	72200001	72210000	113	0.327106	0.170269
17	72210001	72220000	113	0.36189	0.213943
17	72220001	72230000	136	0.299233	0.167329
17	72240001	72250000	71	0.304353	0.168478
17	72250001	72260000	167	0.330125	0.270008
17	72260001	72270000	163	0.3389	0.276263
17	72270001	72280000	119	0.337557	0.273789
17	72920001	72930000	117	0.308517	0.15296
17	72980001	72990000	112	0.415184	0.170363
17	72990001	73000000	99	0.320787	0.130903
17	75020001	75030000	114	0.185993	0.14644
17	79890001	79900000	158	0.190558	0.134023
18	2390001	2400000	180	0.195003	0.14642
18	7910001	7920000	227	0.214485	0.16818
18	8030001	8040000	148	0.179526	0.143077
18	11520001	11530000	110	0.200113	0.137093
18	17100001	17110000	103	0.158032	0.12699
18	20480001	20490000	119	0.232201	0.134819
18	21860001	21870000	131	0.240501	0.129181
18	25380001	25390000	99	0.285274	0.17542
18	25730001	25740000	186	0.286678	0.183327
18	25740001	25750000	155	0.271252	0.141992
18	36790001	36800000	122	0.312305	0.188406
18	36800001	36810000	145	0.325979	0.184459
18	36810001	36820000	93	0.303651	0.156969
18	36870001	36880000	90	0.295366	0.129934
18	36880001	36890000	100	0.299684	0.163982
18	36990001	37000000	132	0.30824	0.169739
18	37060001	37070000	100	0.266388	0.159525
18	37070001	37080000	122	0.263291	0.138103
18	37130001	37140000	110	0.253485	0.125881
18	37140001	37150000	108	0.240474	0.137657
18	37990001	38000000	135	0.18941	0.131215
18	41220001	41230000	51	0.250146	0.146042
18	42540001	42550000	80	0.271438	0.133215
18	42550001	42560000	74	0.255422	0.138909
18	44380001	44390000	96	0.189575	0.130721
18	46470001	46480000	93	0.247416	0.127517
18	46480001	46490000	126	0.273583	0.156023
18	48050001	48060000	91	0.356666	0.158685
18	49890001	49900000	38	0.401833	0.132605
18	49980001	49990000	55	0.452351	0.129188
18	50840001	50850000	95	0.244558	0.142303
18	50850001	50860000	110	0.24414	0.14636
18	51280001	51290000	61	0.223634	0.131992
18	51820001	51830000	87	0.234801	0.132121
18	51830001	51840000	77	0.208994	0.127021
18	54700001	54710000	91	0.247766	0.129549
18	54750001	54760000	92	0.234557	0.140908
18	54760001	54770000	77	0.227072	0.159141
18	54800001	54810000	61	0.170872	0.139458
18	54810001	54820000	84	0.193983	0.133372
18	54880001	54890000	134	0.179862	0.137142
18	55300001	55310000	150	0.205355	0.1298
18	55310001	55320000	119	0.279419	0.150555
18	55320001	55330000	133	0.306993	0.205724
18	59090001	59100000	182	0.294054	0.177132
18	59310001	59320000	182	0.165528	0.129034
18	59680001	59690000	81	0.216288	0.145383
18	61190001	61200000	110	0.215433	0.150645
18	61200001	61210000	127	0.169765	0.133207
18	61230001	61240000	101	0.247007	0.180986
18	61240001	61250000	99	0.301863	0.246162
18	62020001	62030000	120	0.454656	0.186917
18	62030001	62040000	116	0.422642	0.167802
18	62050001	62060000	138	0.265653	0.127213
18	62060001	62070000	127	0.330602	0.148355
18	62250001	62260000	130	0.350673	0.171881
18	62360001	62370000	129	0.20092	0.128331
18	62450001	62460000	196	0.203713	0.127167
18	62460001	62470000	152	0.231433	0.138395
18	63160001	63170000	102	0.208481	0.146873
18	63170001	63180000	75	0.290879	0.185537
18	65220001	65230000	111	0.266885	0.157949
18	68370001	68380000	102	0.223487	0.131266
18	68550001	68560000	122	0.363626	0.194321
18	68560001	68570000	198	0.392063	0.279412
18	68580001	68590000	85	0.386611	0.193017
18	68590001	68600000	98	0.32517	0.133174
18	79120001	79130000	91	0.227075	0.161564
18	79330001	79340000	71	0.266731	0.143462
18	79340001	79350000	78	0.281298	0.161417
18	79360001	79370000	55	0.265622	0.149521
18	79370001	79380000	88	0.230614	0.160086
18	79380001	79390000	103	0.240054	0.178923
18	79390001	79400000	73	0.261607	0.185283
18	79400001	79410000	63	0.236739	0.133369
18	79410001	79420000	57	0.242638	0.155935
18	79930001	79940000	144	0.238391	0.141624
18	79940001	79950000	76	0.245388	0.147919
18	79970001	79980000	133	0.240435	0.132281
18	80380001	80390000	66	0.252698	0.134791
18	80390001	80400000	87	0.385802	0.246508
19	3310001	3320000	143	0.244439	0.13325
19	3520001	3530000	141	0.191085	0.128223
19	3660001	3670000	100	0.317456	0.182269
19	6160001	6170000	131	0.205164	0.151084
19	11370001	11380000	174	0.207561	0.14716
19	13900001	13910000	161	0.229934	0.145943
19	17430001	17440000	64	0.186265	0.128802
19	18550001	18560000	159	0.305259	0.174925
19	21050001	21060000	133	0.220073	0.152506
19	21190001	21200000	42	0.288894	0.129338
19	21290001	21300000	36	0.315656	0.147792
19	21340001	21350000	92	0.336703	0.152209
19	27360001	27370000	95	0.350102	0.222219
19	27450001	27460000	96	0.237377	0.1307
19	27770001	27780000	111	0.217716	0.136974
19	27780001	27790000	120	0.227327	0.141669
19	27870001	27880000	38	0.212268	0.129561
19	28110001	28120000	89	0.185455	0.141262
19	31620001	31630000	59	0.186978	0.134372
19	31630001	31640000	78	0.192262	0.158681
19	31640001	31650000	80	0.210949	0.171666
19	31650001	31660000	79	0.167093	0.139564
19	31900001	31910000	136	0.190283	0.136051
19	32330001	32340000	216	0.217805	0.171385
19	33030001	33040000	121	0.30946	0.193469
19	33360001	33370000	95	0.232411	0.1257
19	33370001	33380000	101	0.307638	0.128818
19	33380001	33390000	101	0.311874	0.130853
19	34720001	34730000	88	0.26422	0.1564
19	39670001	39680000	113	0.288216	0.176669
19	39840001	39850000	121	0.330568	0.237738
19	39850001	39860000	96	0.297354	0.135914
19	40690001	40700000	85	0.189733	0.126948
19	44100001	44110000	104	0.231213	0.144124
19	44630001	44640000	103	0.229807	0.143173
19	46380001	46390000	112	0.281705	0.151962
19	47780001	47790000	61	0.247574	0.146548
19	47900001	47910000	127	0.19341	0.131839
19	49530001	49540000	171	0.194603	0.147754
19	50530001	50540000	194	0.185118	0.137798
19	51220001	51230000	128	0.191459	0.16126
19	51280001	51290000	74	0.233531	0.148311
19	51290001	51300000	70	0.249243	0.159495
19	51300001	51310000	87	0.273402	0.161013
19	51680001	51690000	140	0.283274	0.145112
19	51690001	51700000	117	0.235868	0.147744
19	52630001	52640000	87	0.342177	0.191668
19	52640001	52650000	106	0.32297	0.18243
19	54340001	54350000	118	0.189752	0.12581
19	54590001	54600000	111	0.218934	0.160237
19	57800001	57810000	74	0.237499	0.130901
19	59780001	59790000	183	0.220505	0.169126
19	59790001	59800000	208	0.257215	0.202773
20	4280001	4290000	184	0.284558	0.210357
20	5070001	5080000	157	0.322155	0.157926
20	6550001	6560000	130	0.225137	0.13854
20	8640001	8650000	128	0.213658	0.157487
20	8670001	8680000	113	0.372298	0.163732
20	10060001	10070000	151	0.232637	0.152855
20	10070001	10080000	162	0.229185	0.126894
20	12060001	12070000	119	0.287818	0.133179
20	12070001	12080000	123	0.28624	0.169484
20	13730001	13740000	106	0.247181	0.133042
20	18190001	18200000	119	0.220551	0.139522
20	18200001	18210000	100	0.214769	0.127905
20	18210001	18220000	133	0.222164	0.137028
20	19660001	19670000	93	0.231584	0.138615
20	19670001	19680000	83	0.260203	0.16385
20	19680001	19690000	108	0.283005	0.186992
20	19690001	19700000	87	0.261119	0.169773
20	20290001	20300000	89	0.237539	0.147988
20	22080001	22090000	135	0.293812	0.158873
20	24990001	25000000	134	0.276143	0.200804
20	25000001	25010000	183	0.245929	0.198672
20	25410001	25420000	257	0.263273	0.212147
20	25420001	25430000	233	0.317976	0.267309
20	25820001	25830000	165	0.241903	0.159103
20	26080001	26090000	199	0.177516	0.130153
20	26500001	26510000	180	0.302612	0.17673
20	27770001	27780000	391	0.161409	0.131882
20	28440001	28450000	257	0.199481	0.135327
20	31030001	31040000	324	0.202164	0.146453
20	31050001	31060000	161	0.180716	0.159615
20	31490001	31500000	184	0.29008	0.203005
20	31500001	31510000	236	0.230121	0.167823
20	31570001	31580000	431	0.226988	0.174514
20	36780001	36790000	133	0.264563	0.163914
20	36790001	36800000	100	0.293805	0.152017
20	39310001	39320000	172	0.291154	0.181996
20	39960001	39970000	189	0.198483	0.133547
20	45830001	45840000	126	0.200681	0.125508
20	48090001	48100000	201	0.17026	0.128392
20	60500001	60510000	135	0.289912	0.136804
20	60550001	60560000	150	0.245157	0.14594
20	60570001	60580000	151	0.200086	0.136973
20	63160001	63170000	99	0.205273	0.137791
20	63620001	63630000	191	0.204327	0.147651
21	5250001	5260000	148	0.293282	0.18344
21	5260001	5270000	180	0.304852	0.231141
21	5270001	5280000	118	0.237009	0.154141
21	5280001	5290000	167	0.22651	0.149032
21	5400001	5410000	190	0.27628	0.176387
21	7590001	7600000	108	0.257312	0.143569
21	12270001	12280000	120	0.221402	0.141644
21	13880001	13890000	58	0.343867	0.162066
21	13890001	13900000	89	0.395712	0.217886
21	14470001	14480000	100	0.252815	0.159034
21	14480001	14490000	92	0.246035	0.130747
21	14500001	14510000	86	0.244447	0.136174
21	14510001	14520000	112	0.22814	0.139591
21	15110001	15120000	83	0.251644	0.140967
21	15140001	15150000	92	0.223426	0.135234
21	15160001	15170000	106	0.239445	0.127247
21	15880001	15890000	91	0.220533	0.155225
21	17460001	17470000	79	0.211217	0.128552
21	17470001	17480000	65	0.304342	0.185305
21	18860001	18870000	118	0.174048	0.130327
21	19330001	19340000	80	0.315544	0.17847
21	19340001	19350000	79	0.38732	0.222012
21	19350001	19360000	62	0.243965	0.13484
21	25570001	25580000	130	0.193904	0.137688
21	25590001	25600000	134	0.201255	0.147845
21	26860001	26870000	54	0.216664	0.133325
21	27000001	27010000	77	0.264316	0.145824
21	28940001	28950000	123	0.219684	0.130323
21	29320001	29330000	79	0.231769	0.140364
21	29670001	29680000	103	0.269947	0.13518
21	31960001	31970000	101	0.182414	0.134138
21	41210001	41220000	144	0.242456	0.132125
21	42750001	42760000	132	0.269077	0.136628
21	42760001	42770000	133	0.254388	0.139771
21	43160001	43170000	147	0.258067	0.150803
21	46210001	46220000	80	0.286949	0.189557
21	47950001	47960000	103	0.195597	0.138671
21	47960001	47970000	115	0.223691	0.14189
21	48520001	48530000	150	0.348139	0.139905
21	48530001	48540000	144	0.371925	0.154619
21	48540001	48550000	175	0.309881	0.147046
21	48640001	48650000	106	0.181299	0.136669
21	49860001	49870000	191	0.285044	0.163991
21	54350001	54360000	134	0.224951	0.125272
21	54390001	54400000	115	0.287906	0.146575
21	54410001	54420000	134	0.320706	0.141708
21	54520001	54530000	166	0.401975	0.191127
21	54560001	54570000	150	0.251887	0.135802
21	54820001	54830000	110	0.462667	0.193557
21	54830001	54840000	90	0.45095	0.228349
21	54990001	55000000	107	0.291795	0.14738
21	55020001	55030000	86	0.252927	0.137799
21	55030001	55040000	155	0.231063	0.126734
21	55470001	55480000	106	0.309634	0.148458
21	55500001	55510000	108	0.279825	0.136759
21	55510001	55520000	129	0.367803	0.148474
21	55720001	55730000	158	0.246387	0.136428
21	55960001	55970000	120	0.237169	0.130185
21	55970001	55980000	150	0.252946	0.161219
21	57040001	57050000	175	0.253781	0.12871
21	57250001	57260000	149	0.26457	0.141456
22	570001	580000	98	0.170709	0.133383
22	1040001	1050000	47	0.432091	0.22074
22	1050001	1060000	122	0.490698	0.356749
22	1060001	1070000	113	0.421867	0.208516
22	1090001	1100000	97	0.450286	0.264521
22	1100001	1110000	80	0.407256	0.193111
22	1110001	1120000	185	0.45551	0.321557
22	1120001	1130000	186	0.375252	0.19595
22	1150001	1160000	59	0.378509	0.126997
22	1510001	1520000	166	0.208527	0.146748
22	1730001	1740000	110	0.360414	0.230138
22	1740001	1750000	113	0.18235	0.131019
22	1760001	1770000	109	0.248918	0.15028
22	1770001	1780000	97	0.245609	0.16344
22	2290001	2300000	190	0.226238	0.168281
22	2790001	2800000	179	0.324611	0.210941
22	2800001	2810000	147	0.28434	0.151316
22	2880001	2890000	100	0.417409	0.182186
22	2900001	2910000	67	0.292805	0.133659
22	2910001	2920000	82	0.273401	0.128166
22	5030001	5040000	85	0.219003	0.129234
22	5040001	5050000	111	0.219643	0.161542
22	6430001	6440000	114	0.352661	0.154828
22	6530001	6540000	105	0.386833	0.203386
22	8900001	8910000	103	0.210166	0.130762
22	11970001	11980000	137	0.213827	0.144257
22	13740001	13750000	163	0.180612	0.135882
22	13770001	13780000	136	0.174734	0.130625
22	13780001	13790000	86	0.245336	0.13621
22	13840001	13850000	137	0.28731	0.197927
22	14870001	14880000	178	0.202537	0.160454
22	15210001	15220000	89	0.25495	0.135711
22	15230001	15240000	95	0.270521	0.135664
22	15240001	15250000	98	0.396435	0.195148
22	15470001	15480000	55	0.330762	0.128569
22	15540001	15550000	82	0.252744	0.153207
22	15550001	15560000	80	0.265978	0.129876
22	15860001	15870000	53	0.37884	0.165033
22	16100001	16110000	120	0.414258	0.238866
22	16190001	16200000	97	0.309903	0.146748
22	16200001	16210000	101	0.316869	0.188949
22	16230001	16240000	75	0.284577	0.188884
22	16410001	16420000	80	0.300896	0.177576
22	16420001	16430000	128	0.324415	0.166813
22	16460001	16470000	94	0.410953	0.167681
22	16540001	16550000	97	0.29245	0.163786
22	16550001	16560000	93	0.283932	0.150391
22	16950001	16960000	85	0.294865	0.128898
22	16960001	16970000	101	0.30526	0.139423
22	17310001	17320000	58	0.289324	0.138546
22	17550001	17560000	97	0.257788	0.167027
22	17560001	17570000	105	0.227853	0.131522
22	18380001	18390000	82	0.34033	0.19608
22	18390001	18400000	144	0.214112	0.13344
22	18580001	18590000	91	0.208194	0.150584
22	20280001	20290000	114	0.29194	0.164777
22	21300001	21310000	115	0.298075	0.163889
22	21310001	21320000	89	0.305665	0.168304
22	21320001	21330000	129	0.315648	0.18462
22	24390001	24400000	125	0.30262	0.1924
22	24410001	24420000	133	0.176631	0.136178
22	29480001	29490000	111	0.20832	0.129615
22	29700001	29710000	104	0.320644	0.162141
22	30040001	30050000	157	0.248386	0.139064
22	30270001	30280000	134	0.254835	0.12937
22	30370001	30380000	115	0.299258	0.129519
22	30580001	30590000	109	0.303574	0.175237
22	30590001	30600000	100	0.327825	0.200918
22	30610001	30620000	103	0.188379	0.125718
22	30620001	30630000	107	0.279037	0.173417
22	30630001	30640000	91	0.262618	0.134853
22	30640001	30650000	165	0.279117	0.139249
22	30720001	30730000	99	0.311849	0.13674
22	30730001	30740000	130	0.278394	0.150597
22	30850001	30860000	117	0.438229	0.18786
22	30860001	30870000	103	0.451507	0.213532
22	31220001	31230000	48	0.266337	0.139723
22	31640001	31650000	74	0.261534	0.134666
22	31650001	31660000	92	0.285351	0.132058
22	31660001	31670000	78	0.276719	0.131958
22	32980001	32990000	119	0.262366	0.138623
22	32990001	33000000	215	0.310499	0.201351
22	33120001	33130000	154	0.214442	0.160189
22	33680001	33690000	147	0.262559	0.177446
22	37550001	37560000	140	0.195689	0.13082
22	37680001	37690000	59	0.280041	0.128171
22	37690001	37700000	107	0.299654	0.182441
22	37970001	37980000	125	0.218835	0.125233
22	39070001	39080000	106	0.20261	0.125887
22	39520001	39530000	139	0.236783	0.153744
22	40660001	40670000	123	0.284983	0.180288
22	40800001	40810000	124	0.294119	0.161124
22	41750001	41760000	135	0.277908	0.141632
22	42080001	42090000	80	0.274795	0.185841
22	43060001	43070000	163	0.164495	0.142708
22	43480001	43490000	89	0.260881	0.132292
22	44370001	44380000	83	0.179207	0.127676
22	45940001	45950000	71	0.354875	0.155273
22	46030001	46040000	49	0.338859	0.16047
22	46040001	46050000	42	0.291652	0.131571
22	46050001	46060000	55	0.237034	0.12864
22	46070001	46080000	50	0.264235	0.136634
22	46110001	46120000	94	0.305985	0.156452
22	46120001	46130000	122	0.444787	0.270056
22	47220001	47230000	151	0.236603	0.134139
22	47280001	47290000	173	0.152863	0.127174
22	47300001	47310000	136	0.290236	0.185478
22	47310001	47320000	192	0.295527	0.216722
22	47620001	47630000	137	0.385686	0.201492
22	47630001	47640000	135	0.286907	0.156182
22	47640001	47650000	146	0.270896	0.161852
22	47650001	47660000	100	0.358529	0.19412
22	47660001	47670000	123	0.381969	0.222267
22	48190001	48200000	148	0.261375	0.146661
22	48200001	48210000	187	0.238671	0.126217
23	1190001	1200000	72	0.354482	0.213804
23	3650001	3660000	114	0.343036	0.17593
23	3660001	3670000	105	0.271624	0.150989
23	3700001	3710000	115	0.222649	0.129956
23	3710001	3720000	125	0.236912	0.143264
23	3720001	3730000	149	0.219012	0.127117
23	4170001	4180000	133	0.233808	0.127149
23	4670001	4680000	156	0.238653	0.166373
23	4680001	4690000	150	0.204735	0.138978
23	4800001	4810000	116	0.253118	0.149142
23	4810001	4820000	110	0.299024	0.186004
23	8940001	8950000	1	0.151014	0.151014
23	9770001	9780000	87	0.225301	0.145584
23	11360001	11370000	119	0.231829	0.152793
23	16080001	16090000	49	0.224796	0.165503
[truncated: 261 more rows]
