# Supplementary material for: Genomic Insights into Post‐Domestication Expansion and Selection of Body Size in Ponies
Source: Adv Sci (Weinh). 2025 Feb 26;12(16):2413023. doi: 10.1002/advs.202413023 (PMC12021115; doi:10.1002/advs.202413023)
Supplement: Supplementary file 18 — Supporting Table 17 [file ADVS-12-2413023-s013.xlsx]

## Sheet: Sheet1
Table S17. Selective regions across autosomes with the top and bottom 1% π ratio (θπpoy/θπhorse). Regions with the most significant differences in nucleotide diversity ratios.
chr	BIN_START	BIN_END	Pi_pony	Pi_horse	Pi ratio (pony/horse)
1	60001	70000	7.1364e-06	4.00459e-05	0.178206
1	1360001	1370000	0.0012558	0.000405135	3.09971
1	1440001	1450000	0.000767781	0.000281239	2.72999
1	1460001	1470000	0.00107248	0.000333391	3.21688
1	1470001	1480000	0.000972057	0.000272662	3.56506
1	1670001	1680000	0.00144682	0.00043953	3.29174
1	1680001	1690000	0.0024125	0.0009144	2.63834
1	1890001	1900000	0.0017652	0.000646701	2.72955
1	6920001	6930000	0.00134279	0.000506713	2.65
1	9360001	9370000	0.00239042	0.00067401	3.54656
1	9370001	9380000	0.00602159	0.00122651	4.90953
1	12550001	12560000	0.000864077	0.00187355	0.461198
1	12970001	12980000	0.000582294	0.00132381	0.439862
1	12990001	13000000	0.000725956	0.00158534	0.457918
1	13000001	13010000	0.000692864	0.00164627	0.420869
1	13300001	13310000	0.00109401	0.000355651	3.07608
1	14220001	14230000	0.00105507	0.00409558	0.257612
1	22040001	22050000	0.00108299	0.00394842	0.274284
1	22160001	22170000	0.00254926	0.000865519	2.94535
1	22170001	22180000	0.00356113	0.000772863	4.60771
1	22520001	22530000	0.00239735	0.000926793	2.58672
1	23460001	23470000	0.00198753	0.000697189	2.85078
1	23870001	23880000	0.000642307	0.00141397	0.454258
1	24940001	24950000	0.000906323	0.00201615	0.449532
1	29310001	29320000	0.000525083	0.00129914	0.404177
1	29580001	29590000	0.0005676	0.00137745	0.412066
1	29840001	29850000	0.000523728	0.000173207	3.02371
1	29850001	29860000	0.000680337	0.000185284	3.67186
1	29860001	29870000	0.00104872	0.000213483	4.91243
1	29880001	29890000	0.000702379	0.000244091	2.87753
1	30220001	30230000	0.00100036	0.00245313	0.407789
1	30470001	30480000	0.000692623	0.00162714	0.425669
1	31150001	31160000	0.00106637	0.0026611	0.400725
1	31590001	31600000	0.000733815	0.00176449	0.415879
1	31640001	31650000	0.000723758	0.00249937	0.289576
1	33690001	33700000	0.00374223	0.00139816	2.67654
1	34090001	34100000	0.000298133	0.000682817	0.436622
1	34680001	34690000	0.00356122	0.00133233	2.67293
1	34700001	34710000	0.00241907	0.000739644	3.27059
1	36130001	36140000	0.00131186	0.000380207	3.45038
1	36490001	36500000	0.00154749	0.000568933	2.71999
1	36500001	36510000	0.00138904	0.00048996	2.83501
1	37320001	37330000	0.00230199	0.000585169	3.93389
1	37340001	37350000	0.00300563	0.000914802	3.28555
1	37360001	37370000	0.00310873	0.00101839	3.05259
1	37520001	37530000	0.00225683	0.000811102	2.78242
1	37740001	37750000	0.0012673	0.000397476	3.18837
1	38160001	38170000	0.00300647	0.000961388	3.12722
1	38170001	38180000	0.00197016	0.000600746	3.27952
1	40160001	40170000	0.00166826	0.00402025	0.414964
1	42320001	42330000	0.00297681	0.00111976	2.65844
1	42410001	42420000	0.00228725	0.000874785	2.61464
1	43540001	43550000	0.00844953	0.00212527	3.97574
1	43580001	43590000	0.0035221	0.000932501	3.77705
1	44990001	45000000	0.00246853	0.000948881	2.60152
1	45970001	45980000	0.000923246	0.00382668	0.241266
1	53410001	53420000	0.00226441	0.00502608	0.450532
1	55790001	55800000	0.00155381	0.00483024	0.321684
1	57760001	57770000	0.000946432	0.00212946	0.444447
1	59830001	59840000	0.00138931	0.000516581	2.68943
1	63660001	63670000	0.000831316	0.000293144	2.83586
1	67330001	67340000	3.31828e-05	0.000198336	0.167306
1	67370001	67380000	9.00933e-05	1.90476e-05	4.7299
1	67380001	67390000	9.39476e-06	0.00012381	0.0758805
1	67430001	67440000	0.000640018	0.00174791	0.366162
1	67630001	67640000	4.81783e-06	1.17326e-05	0.410636
1	67680001	67690000	9.69587e-06	2.7424e-05	0.353554
1	70080001	70090000	0.00179353	0.000668703	2.6821
1	73990001	74000000	0.00306992	0.00107748	2.84917
1	79570001	79580000	0.00162388	0.00362057	0.448515
1	79670001	79680000	0.00144342	0.00410717	0.351439
1	82970001	82980000	0.000869347	0.000325932	2.66726
1	86760001	86770000	0.00304116	0.000845582	3.59653
1	89300001	89310000	0.00308163	0.00107616	2.86354
1	89720001	89730000	1.44535e-05	0.000104963	0.137701
1	89810001	89820000	0.00318651	0.00122651	2.59803
1	91160001	91170000	0.00334628	0.00128741	2.59923
1	92870001	92880000	0.00153183	0.000475014	3.22481
1	94360001	94370000	1.64709e-05	2.38095e-06	6.91778
1	95220001	95230000	0.00323634	0.00086724	3.73177
1	95410001	95420000	0.000285667	0.000784509	0.364135
1	95470001	95480000	0.000840861	0.0023583	0.356554
1	102910001	102920000	0.000815447	0.00202005	0.403677
1	107500001	107510000	0.00198428	0.000757544	2.61936
1	107550001	107560000	0.00294878	0.00082424	3.57757
1	107630001	107640000	0.00110214	0.00633698	0.173922
1	107640001	107650000	0.000906022	0.00987413	0.0917571
1	108470001	108480000	0.00495675	0.00174908	2.83392
1	108490001	108500000	0.005376	0.00164994	3.2583
1	108900001	108910000	0.0011094	0.00336945	0.329253
1	108910001	108920000	0.000897109	0.00242983	0.369206
1	110190001	110200000	0.00140482	0.00340958	0.412021
1	114290001	114300000	0.000772659	0.00210198	0.367586
1	114300001	114310000	0.00110397	0.00292499	0.377427
1	114310001	114320000	0.000927462	0.00215849	0.429681
1	114320001	114330000	0.00111858	0.0039572	0.28267
1	114330001	114340000	0.00116793	0.00431899	0.270417
1	114340001	114350000	0.000848058	0.00236776	0.358169
1	116820001	116830000	0.00506398	0.0014817	3.41768
1	116830001	116840000	0.00537057	0.00172312	3.11677
1	120500001	120510000	0.000630804	0.00227605	0.277149
1	122450001	122460000	0.00106959	0.00279102	0.383225
1	122460001	122470000	0.0010975	0.0034936	0.314146
1	122600001	122610000	0.00124113	0.00284257	0.436622
1	123000001	123010000	0.00115399	0.000401692	2.87282
1	123010001	123020000	0.00278719	0.00107238	2.59907
1	132010001	132020000	0.000195784	0.000449799	0.43527
1	136000001	136010000	0.00119609	0.00263594	0.453762
1	136910001	136920000	0.00245619	0.000896672	2.73923
1	136920001	136930000	0.00303517	0.00116913	2.59609
1	141170001	141180000	0.000848208	0.000321744	2.63628
1	141180001	141190000	0.00148844	0.000451606	3.29588
1	141190001	141200000	0.00235242	0.000702869	3.34688
1	141200001	141210000	0.00151352	0.000433907	3.48812
1	141210001	141220000	0.00197958	0.000441222	4.48658
1	141790001	141800000	0.00195402	0.000693058	2.81942
1	144480001	144490000	2.4601e-05	7.61618e-05	0.32301
1	144950001	144960000	0.000738723	0.0020354	0.362938
1	144960001	144970000	0.000741072	0.00361529	0.204983
1	149030001	149040000	0.000545528	0.000175904	3.10128
1	152380001	152390000	0.000994038	0.000283878	3.50164
1	154220001	154230000	0.00108506	0.000413282	2.62547
1	154310001	154320000	0.00167465	0.000557372	3.00455
1	154450001	154460000	0.00120967	0.000445209	2.71708
1	154470001	154480000	0.00124381	0.000394808	3.15042
1	154490001	154500000	0.00121774	0.00264452	0.460477
1	154670001	154680000	0.00347049	0.00128497	2.70083
1	155280001	155290000	0.000897109	0.00217238	0.412961
1	155450001	155460000	0.00054065	0.00153873	0.351361
1	155460001	155470000	0.000441072	0.00107464	0.410437
1	156000001	156010000	0.00227404	0.0053854	0.42226
1	156090001	156100000	0.00153713	0.000572404	2.68539
1	156380001	156390000	0.00210366	0.0046504	0.452361
1	157150001	157160000	0.00110497	0.00272772	0.405089
1	157160001	157170000	0.000467901	0.00208526	0.224385
1	157170001	157180000	0.000990093	0.00225757	0.438566
1	157680001	157690000	0.00177468	0.00417969	0.424596
1	159820001	159830000	0.00567686	0.00190014	2.9876
1	164870001	164880000	0.000803704	0.00182794	0.439677
1	167920001	167930000	0.001672	0.000482272	3.46692
1	175390001	175400000	0.0014193	0.000489071	2.90203
1	179000001	179010000	0.00286213	0.00109352	2.61735
1	180150001	180160000	0.00262108	0.000991251	2.64421
1	180990001	181000000	0.00318512	0.00083712	3.80485
1	182510001	182520000	0.00147121	0.00355605	0.41372
1	183590001	183600000	0.000931557	0.00220691	0.422109
1	183610001	183620000	0.00115805	0.000386517	2.99612
1	183680001	183690000	0.00243017	0.000939271	2.58729
1	183730001	183740000	0.001993	0.000633505	3.14599
1	183740001	183750000	0.00193613	0.000410557	4.71586
1	183750001	183760000	0.00257034	0.000561474	4.57784
1	183790001	183800000	0.00153785	0.000393718	3.90597
1	184280001	184290000	0.00178422	0.00530926	0.336058
1	184300001	184310000	0.00137552	0.000498594	2.7588
1	185060001	185070000	0.001709	0.000643431	2.65607
1	185220001	185230000	0.00105188	0.00227857	0.46164
2	3880001	3890000	0.000760434	0.00204033	0.372701
2	6590001	6600000	0.00121217	0.000441107	2.74802
2	8690001	8700000	0.000947666	0.00257828	0.367557
2	16100001	16110000	0.00108663	0.000347246	3.12928
2	16120001	16130000	0.000752153	0.00164205	0.458057
2	19050001	19060000	0.000761277	0.00176959	0.4302
2	19670001	19680000	0.000896507	0.0022667	0.395512
2	20000001	20010000	0.00133746	0.000452524	2.95556
2	23290001	23300000	0.00105068	0.00236563	0.444144
2	24910001	24920000	0.000750678	0.00181216	0.414245
2	28750001	28760000	0.000715086	0.000210757	3.39294
2	31170001	31180000	0.00204258	0.004742	0.430742
2	35800001	35810000	0.00434839	0.00158457	2.74421
2	37050001	37060000	0.00116977	0.000208491	5.61065
2	39590001	39600000	0.00123478	0.00338379	0.36491
2	40270001	40280000	0.000684734	0.000218732	3.13047
2	40360001	40370000	0.000808311	0.000275731	2.93152
2	45170001	45180000	0.00424866	0.00153396	2.76973
2	45180001	45190000	0.00520286	0.00174673	2.97863
2	45190001	45200000	0.00324285	0.00115568	2.80601
2	45730001	45740000	0.00126251	0.00289059	0.436766
2	47500001	47510000	0.000478561	0.000138726	3.44968
2	47510001	47520000	0.000447787	0.000162306	2.75891
2	47520001	47530000	0.000466606	0.00010043	4.64608
2	47540001	47550000	0.000549503	0.000198279	2.77136
2	47560001	47570000	0.000388919	0.000136116	2.85726
2	47570001	47580000	0.000420416	0.000147935	2.8419
2	47580001	47590000	0.000499127	0.000137837	3.62114
2	47600001	47610000	0.000329118	0.000109094	3.01683
2	47610001	47620000	0.000444475	0.000122232	3.63632
2	47630001	47640000	0.0003648	0.000119507	3.05254
2	53650001	53660000	0.00236465	0.000777022	3.04322
2	54090001	54100000	0.001204	0.00293612	0.410065
2	54190001	54200000	0.000860313	0.00231262	0.372008
2	55190001	55200000	0.000920596	0.0020027	0.459677
2	63850001	63860000	0.00218154	0.00679472	0.321064
2	66560001	66570000	0.00158455	0.000573064	2.76505
2	74260001	74270000	0.00186007	0.000611159	3.04351
2	74980001	74990000	0.00157435	0.000503242	3.12842
2	75100001	75110000	0.00219036	0.000737636	2.96943
2	75110001	75120000	0.00148838	0.000556483	2.67462
2	75160001	75170000	0.00239747	0.000602151	3.98151
2	75170001	75180000	0.00524812	0.00177496	2.95675
2	76310001	76320000	0.000707106	0.00240043	0.294575
2	76610001	76620000	0.00466477	0.0010617	4.39368
2	76620001	76630000	0.00400214	0.00139871	2.86131
2	77770001	77780000	0.00114995	0.00272456	0.422068
2	78650001	78660000	0.0039389	0.00132309	2.97705
2	78660001	78670000	0.00297044	0.00114289	2.59906
2	79070001	79080000	0.000414333	0.000938239	0.441607
2	79080001	79090000	0.000853749	0.00232757	0.366798
2	79090001	79100000	0.000509997	0.00182516	0.279426
2	79100001	79110000	0.000956278	0.00290846	0.328792
2	79110001	79120000	0.000604908	0.00221655	0.272905
2	79170001	79180000	0.0010916	0.00241767	0.451509
2	79850001	79860000	0.0019141	0.000625588	3.05968
2	80400001	80410000	0.00100855	0.00232473	0.433835
2	80670001	80680000	0.00084589	0.00228049	0.370925
2	81270001	81280000	0.000852063	0.00254071	0.335364
2	81830001	81840000	0.000456579	0.0018794	0.242939
2	81840001	81850000	0.000907347	0.00449254	0.201967
2	81850001	81860000	0.000725896	0.00362745	0.200112
2	81860001	81870000	0.000757182	0.00276601	0.273745
2	81870001	81880000	0.000817706	0.00221673	0.368879
2	81950001	81960000	0.000905932	0.00304881	0.297143
2	81980001	81990000	0.000744264	0.00213999	0.347789
2	82950001	82960000	0.000722704	0.00244857	0.295153
2	84820001	84830000	0.00069738	0.0015255	0.457148
2	90490001	90500000	0.00121223	0.00275852	0.439449
2	94980001	94990000	0.0010243	0.00236015	0.433998
2	95450001	95460000	0.00196341	0.00445396	0.440823
2	96490001	96500000	0.00122294	0.00272398	0.448953
2	98310001	98320000	0.00120069	0.0028309	0.424137
2	98680001	98690000	0.000857332	0.00210422	0.407435
2	98730001	98740000	0.00134484	0.00301176	0.44653
2	98840001	98850000	0.000557121	0.00140347	0.39696
2	99030001	99040000	0.00234014	0.00079323	2.95014
2	99740001	99750000	0.00238634	0.000694951	3.43382
2	100270001	100280000	0.00102948	0.000336001	3.06392
2	100290001	100300000	0.00208994	0.000647103	3.22969
2	100360001	100370000	0.000834116	0.000319851	2.60783
2	101760001	101770000	0.000867931	0.00189172	0.458805
2	101780001	101790000	0.00111927	0.00276672	0.404548
2	102040001	102050000	0.00151078	0.00361893	0.417466
2	102050001	102060000	0.000918729	0.00232619	0.39495
2	103840001	103850000	0.00210015	0.000797849	2.63227
2	104470001	104480000	0.00113095	0.000402123	2.81245
2	104780001	104790000	0.00146468	0.00045109	3.24698
2	104790001	104800000	0.00189103	0.000699426	2.70369
2	104830001	104840000	0.00162565	0.000612565	2.65384
2	104840001	104850000	0.00153264	0.000517671	2.96064
2	105990001	106000000	0.00115799	0.00260737	0.444122
2	106220001	106230000	0.00443695	0.00144897	3.06214
2	109810001	109820000	0.0100527	0.00340574	2.95169
2	117130001	117140000	0.000688678	0.00153394	0.44896
2	117480001	117490000	0.000785456	0.00195769	0.401216
2	117490001	117500000	0.00065393	0.00214357	0.305066
2	118770001	118780000	0.000322794	0.000893144	0.361413
2	118790001	118800000	0.000272117	0.000647504	0.420255
2	118820001	118830000	0.00027573	0.000666954	0.413417
2	119540001	119550000	0.000774737	0.00239306	0.323743
3	12810001	12820000	0.00157287	0.00399791	0.393423
3	14090001	14100000	0.00185002	0.00739905	0.250035
3	16510001	16520000	0.00126067	0.00291084	0.433095
3	16520001	16530000	0.00184535	0.00404501	0.456204
3	18470001	18480000	0.000301174	0.000658179	0.457587
3	22390001	22400000	0.000933394	0.00243741	0.382945
3	22870001	22880000	0.003381	0.000839042	4.0296
3	28440001	28450000	0.000834899	0.00183078	0.456035
3	30450001	30460000	0.00160009	0.00350161	0.456958
3	34440001	34450000	0.0017464	0.000592714	2.94645
3	34450001	34460000	0.00271587	0.000936489	2.90006
3	34680001	34690000	0.000785516	0.00196704	0.399339
3	34690001	34700000	0.00107209	0.00355077	0.301932
3	34710001	34720000	0.000447666	0.00108408	0.412946
3	34770001	34780000	0.00053249	0.00116483	0.45714
3	34790001	34800000	0.000522493	0.00118953	0.439243
3	34860001	34870000	0.000499368	0.00112671	0.443209
3	36320001	36330000	0.000298404	0.000101779	2.93188
3	36330001	36340000	0.000504216	0.000153442	3.28604
3	36340001	36350000	0.000396959	0.000123121	3.22414
3	36370001	36380000	0.000393707	8.5743e-05	4.59171
3	38870001	38880000	0.00179274	0.00485118	0.369547
3	38880001	38890000	0.00128407	0.00338689	0.37913
3	38890001	38900000	0.00075667	0.00227154	0.333109
3	39880001	39890000	0.000205029	6.31383e-05	3.2473
3	39890001	39900000	0.000271304	9.37751e-05	2.89313
3	39910001	39920000	0.00015411	3.89271e-05	3.95894
3	39920001	39930000	0.000230684	5.95238e-05	3.87549
3	39930001	39940000	0.000249714	8.78371e-05	2.84292
3	39940001	39950000	0.000231948	6.64372e-05	3.49124
3	39950001	39960000	0.000198916	7.51291e-05	2.64766
3	39960001	39970000	0.000195815	4.96558e-05	3.94345
3	39970001	39980000	0.000179193	6.64945e-05	2.69485
3	39980001	39990000	0.000315417	0.000112478	2.80426
3	40000001	40010000	0.000259892	6.26219e-05	4.15018
3	40010001	40020000	0.000420867	0.000133993	3.14096
3	40020001	40030000	0.000233574	8.69191e-05	2.68726
3	40030001	40040000	9.25625e-05	9.40906e-06	9.83759
3	40040001	40050000	0.000111503	3.47963e-05	3.20445
3	40050001	40060000	8.64198e-05	7.08548e-06	12.1967
3	40060001	40070000	0.000160163	3.4739e-05	4.61047
3	40070001	40080000	0.00010533	3.00344e-05	3.50698
3	40080001	40090000	1.97832e-05	2.38095e-06	8.30895
3	40150001	40160000	0.000382355	0.000132243	2.89131
3	40190001	40200000	0.00144625	0.000437923	3.30252
3	40200001	40210000	0.00120816	0.000422002	2.86292
3	40210001	40220000	0.00106113	0.000353242	3.00397
3	40230001	40240000	0.000371334	9.00459e-05	4.12383
3	40370001	40380000	6.07046e-05	2.11991e-05	2.86355
3	41520001	41530000	0.00310116	0.00105513	2.93913
3	41600001	41610000	0.000518488	0.0018095	0.286537
3	42530001	42540000	0.00276402	0.000983792	2.80956
3	42540001	42550000	0.00364652	0.00100961	3.61181
3	45830001	45840000	0.00445296	0.00114552	3.88728
3	45880001	45890000	0.00106402	0.0003679	2.89214
3	45900001	45910000	0.00114339	0.000375301	3.04659
3	45910001	45920000	0.00127594	0.000381813	3.34179
3	45960001	45970000	0.000888317	0.000306311	2.90005
3	45970001	45980000	0.00191361	0.000539243	3.5487
3	47530001	47540000	0.00192307	0.000718675	2.67585
3	48410001	48420000	0.00343636	0.000877022	3.91821
3	49100001	49110000	0.001653	0.000607344	2.72169
3	49130001	49140000	0.000929931	0.000256483	3.6257
3	49160001	49170000	0.00464517	0.0017667	2.62929
3	49170001	49180000	0.00246652	0.000785915	3.13841
3	49180001	49190000	0.00150063	0.000559983	2.67978
3	49310001	49320000	0.00106224	0.000357085	2.97475
3	49440001	49450000	0.000827251	0.000306885	2.69564
3	50350001	50360000	0.00253391	0.000801893	3.15991
3	53790001	53800000	0.00202755	0.000519162	3.90543
3	54900001	54910000	0.000507859	0.00123715	0.410507
3	56640001	56650000	0.000631466	0.000183046	3.44977
3	56650001	56660000	0.000850196	0.000238095	3.57083
3	56660001	56670000	0.000761307	0.000243431	3.1274
3	56670001	56680000	0.00065128	0.000150746	4.32038
3	56680001	56690000	0.000633845	8.18703e-05	7.74206
3	56690001	56700000	0.00059729	0.000157544	3.79126
3	56700001	56710000	0.000951491	0.000185743	5.12262
3	56710001	56720000	0.00108696	0.000186231	5.83662
3	56720001	56730000	0.000582596	0.000143431	4.06186
3	56730001	56740000	0.000599277	0.00012817	4.67564
3	56740001	56750000	0.00114703	0.000147504	7.77626
3	56750001	56760000	0.00100816	0.000263741	3.82254
3	56760001	56770000	0.00123406	0.000330752	3.73107
3	56790001	56800000	0.000542879	0.000179059	3.03184
3	56820001	56830000	0.000729931	0.000276793	2.6371
3	56890001	56900000	0.00035128	0.000133305	2.63516
3	56930001	56940000	0.000754652	0.000223867	3.37098
3	56940001	56950000	0.000733936	0.000249053	2.94691
3	56950001	56960000	0.000706052	0.000212278	3.32607
3	56960001	56970000	0.000444866	0.000116724	3.81126
3	56970001	56980000	0.000700783	0.000223723	3.13237
3	56980001	56990000	0.000485005	0.000151004	3.21187
3	56990001	57000000	0.000932942	0.000273924	3.40584
3	57000001	57010000	0.000650316	0.000153414	4.23896
3	57010001	57020000	0.000807377	0.000178944	4.5119
3	57020001	57030000	0.00219229	0.000560155	3.91372
3	57030001	57040000	0.00171092	0.000303041	5.64584
3	57040001	57050000	0.00193285	0.000446787	4.32611
3	57050001	57060000	0.00227118	0.00071899	3.15885
3	57060001	57070000	0.00151198	0.000439357	3.44135
3	57070001	57080000	0.00100527	0.000264257	3.80414
3	57080001	57090000	0.00128883	0.000301377	4.27647
3	57090001	57100000	0.00193653	0.000671888	2.88222
3	57100001	57110000	0.00141204	0.000412392	3.42402
3	57110001	57120000	0.0018645	0.000685198	2.72111
3	57120001	57130000	0.00213011	0.000797332	2.67155
3	57130001	57140000	0.000660945	0.000213081	3.10185
3	57140001	57150000	0.000658868	0.000173064	3.80708
3	57150001	57160000	0.000677326	0.000152352	4.4458
3	57160001	57170000	0.000774977	0.000226908	3.41538
3	57170001	57180000	0.00107943	0.000282157	3.82564
3	57180001	57190000	0.00148266	0.000420683	3.52441
3	57190001	57200000	0.00117109	0.000308434	3.79689
3	57200001	57210000	0.00326757	0.00124647	2.62146
3	57210001	57220000	0.00229988	0.000769048	2.99055
3	57220001	57230000	0.00117419	0.000352725	3.32891
3	57230001	57240000	0.00156435	0.00054105	2.89132
3	64490001	64500000	0.00238627	0.00080743	2.95539
3	64500001	64510000	0.0026003	0.00092031	2.82546
3	66080001	66090000	4.87805e-06	2.99197e-05	0.163038
3	66420001	66430000	2.43902e-06	1.1331e-05	0.215252
3	68550001	68560000	0.00444441	0.00150264	2.95773
3	71420001	71430000	0.00141801	0.0038078	0.372396
3	71430001	71440000	0.00119055	0.00279475	0.425995
3	71460001	71470000	0.000903342	0.00200445	0.450668
3	71600001	71610000	0.00113948	0.0028138	0.404961
3	71610001	71620000	0.000952605	0.0024251	0.392811
3	71620001	71630000	0.000935742	0.00214289	0.436673
3	73470001	73480000	0.000554712	0.00243044	0.228235
3	73510001	73520000	0.000734899	0.00231202	0.31786
3	74730001	74740000	0.00259837	0.00648273	0.400814
3	75770001	75780000	0.00354655	0.00094498	3.75304
3	76500001	76510000	0.000988046	0.000332415	2.97233
3	76540001	76550000	0.00153884	0.000523953	2.93698
3	76650001	76660000	0.00129672	0.000359237	3.60965
3	77950001	77960000	0.00112526	0.000423838	2.65493
3	78000001	78010000	0.00147272	0.000549914	2.67809
3	78120001	78130000	0.00140431	0.000527051	2.66447
3	78130001	78140000	0.00182484	0.000594093	3.07164
3	78320001	78330000	0.001971	0.000597533	3.29856
3	84750001	84760000	0.000989702	0.00248689	0.397968
3	87430001	87440000	0.000487715	0.000181555	2.68632
3	91020001	91030000	0.00224035	0.00544776	0.411242
3	92560001	92570000	0.0037907	0.0014134	2.68197
3	94140001	94150000	0.00143577	0.00432458	0.332002
3	94150001	94160000	0.000738061	0.00176715	0.417656
3	98320001	98330000	0.00349919	0.0009786	3.57571
3	98850001	98860000	0.00513957	0.00181254	2.83556
3	105210001	105220000	0.00271948	0.00104223	2.60929
3	105560001	105570000	0.0022704	0.000643431	3.52858
3	108920001	108930000	0.00120172	0.00260476	0.461355
3	108930001	108940000	0.00152075	0.00332083	0.457943
4	6950001	6960000	0.00179464	0.000659122	2.72277
4	8660001	8670000	0.00119762	0.00272559	0.439398
4	14890001	14900000	0.00104204	0.00238032	0.437773
4	15420001	15430000	0.00404466	0.000713712	5.66708
4	15510001	15520000	0.00325685	0.00101013	3.22419
4	15520001	15530000	0.00399443	0.00138003	2.89445
4	15550001	15560000	0.00139073	0.000458491	3.03328
4	15800001	15810000	0.000968052	0.000368302	2.62842
4	15900001	15910000	0.00184881	0.000534251	3.46056
4	16100001	16110000	0.00350057	0.00112608	3.10863
4	16450001	16460000	0.0016059	0.000549799	2.92089
4	16460001	16470000	0.00135041	0.000400373	3.37288
4	16520001	16530000	0.00277285	0.000881354	3.14613
4	16530001	16540000	0.00329407	0.00106893	3.08165
4	16590001	16600000	0.00446447	0.000842369	5.2999
4	16600001	16610000	0.00217796	0.000776391	2.80524
4	16650001	16660000	0.00239527	0.000923035	2.59499
4	16660001	16670000	0.00232957	0.000803184	2.90042
4	16690001	16700000	0.000930021	0.00034607	2.68738
4	16710001	16720000	0.000892502	0.000312421	2.85673
4	16760001	16770000	0.00474061	0.00119931	3.95278
4	16850001	16860000	0.00299154	0.000792312	3.77571
4	16860001	16870000	0.00271406	0.000490906	5.52868
4	17490001	17500000	0.00249521	0.000946213	2.63705
4	18040001	18050000	0.00261319	0.000566208	4.61525
4	18270001	18280000	0.00275598	0.000857573	3.2137
4	18340001	18350000	0.00508232	0.00192722	2.63712
4	18430001	18440000	0.00274764	0.000867958	3.16564
4	18850001	18860000	0.00337087	0.00114865	2.93464
4	18950001	18960000	0.00256989	0.000900975	2.85234
4	18960001	18970000	0.00284336	0.00104555	2.71949
4	19030001	19040000	0.00544712	0.00208012	2.61866
4	19170001	19180000	0.00184989	0.000635829	2.90941
4	19220001	19230000	0.00327966	0.00100617	3.25955
4	19910001	19920000	0.00143637	0.000522404	2.74954
4	20640001	20650000	0.00137197	0.00331561	0.413791
4	20650001	20660000	0.000989732	0.00341239	0.290041
4	20920001	20930000	0.00171587	0.000625158	2.7447
4	22190001	22200000	0.0014411	0.00461377	0.312348
4	22200001	22210000	0.00157431	0.00344905	0.456447
4	23030001	23040000	1.7826e-05	2.38095e-06	7.48693
4	23590001	23600000	0.0023674	0.000887894	2.66631
4	23600001	23610000	0.00271497	0.000639616	4.24469
4	23610001	23620000	0.00260397	0.000786317	3.3116
4	23620001	23630000	0.00299446	0.000530952	5.63979
4	23630001	23640000	0.00214622	0.000542599	3.95544
4	23640001	23650000	0.00360921	0.000822375	4.38876
4	23650001	23660000	0.00295649	0.000663282	4.45737
4	23660001	23670000	0.00249175	0.000578026	4.31079
4	23670001	23680000	0.00268208	0.000885743	3.02806
4	23690001	23700000	0.00167094	0.000496242	3.36719
4	23700001	23710000	0.00245679	0.000805164	3.05129
4	23720001	23730000	0.00182686	0.000614142	2.97465
4	24650001	24660000	0.000553809	0.00132157	0.419054
4	25040001	25050000	0.000832671	0.00019432	4.28505
4	25810001	25820000	0.00221431	0.000378715	5.8469
4	25820001	25830000	0.00192198	0.000445209	4.31703
4	25830001	25840000	0.00172924	0.000500516	3.45491
4	26210001	26220000	0.00313369	0.000887034	3.53277
4	26680001	26690000	0.00320699	0.00119707	2.67903
4	27190001	27200000	0.00108925	0.000395726	2.75254
4	32660001	32670000	0.00146206	0.000563024	2.5968
4	32740001	32750000	0.00216131	0.0008142	2.65452
4	32750001	32760000	0.00225242	0.000461847	4.87698
4	33290001	33300000	0.00286004	0.000879461	3.25204
4	33300001	33310000	0.00264387	0.000860585	3.07218
4	34920001	34930000	0.00151466	0.000564343	2.68394
4	35790001	35800000	0.000461066	0.000175645	2.62499
4	36210001	36220000	0.000968714	0.000355709	2.72333
4	36230001	36240000	0.000600572	0.000163941	3.66334
4	36770001	36780000	0.00270905	0.000689558	3.92868
4	36990001	37000000	0.00478352	0.00171222	2.79375
4	38450001	38460000	0.00278955	0.000901664	3.09378
4	42380001	42390000	0.00461244	0.00147937	3.11784
4	42390001	42400000	0.00437031	0.00121271	3.60376
4	43370001	43380000	0.00343237	0.00748454	0.458595
4	45130001	45140000	0.000803162	0.00184025	0.436442
4	45140001	45150000	0.000839506	0.00182533	0.45992
4	45160001	45170000	0.00139244	0.00314538	0.442694
4	45810001	45820000	0.00227332	0.00594905	0.382132
4	47660001	47670000	0.00222914	0.000761647	2.92674
4	47990001	48000000	0.00123523	0.000459466	2.6884
4	49050001	49060000	0.00116513	0.000393546	2.96059
4	49480001	49490000	0.00189901	0.000717183	2.64787
4	49650001	49660000	0.000532731	0.0001644	3.24046
4	49660001	49670000	0.000519362	0.000160585	3.23419
4	49670001	49680000	0.00106061	0.00022992	4.61295
4	49680001	49690000	0.000889491	0.000199426	4.46026
4	49690001	49700000	0.000844776	0.000291738	2.89567
4	50550001	50560000	0.00179377	0.000612765	2.92734
4	51050001	51060000	0.000912316	0.00030132	3.02773
4	51060001	51070000	0.000821379	0.00030152	2.72413
4	51070001	51080000	0.00081069	0.000239415	3.38613
4	51130001	51140000	0.00058645	0.000206655	2.83782
4	51140001	51150000	0.000646703	0.000239013	2.70572
4	51200001	51210000	0.0007704	0.000285169	2.70156
4	51210001	51220000	0.0013555	0.000508749	2.66438
4	51900001	51910000	0.00126098	0.0004786	2.63473
4	51920001	51930000	0.000470611	0.000178084	2.64263
4	52730001	52740000	0.000329539	0.000126707	2.6008
4	53050001	53060000	0.0020305	0.000483305	4.20128
4	60690001	60700000	0.000745137	0.00178445	0.417572
4	61150001	61160000	0.00466031	0.00148976	3.12823
4	63100001	63110000	0.00105378	0.00243379	0.432979
4	63110001	63120000	0.000801867	0.00247324	0.324217
4	63720001	63730000	0.000576092	0.00164185	0.35088
4	64600001	64610000	0.00138326	0.00307874	0.449294
4	64610001	64620000	0.00143327	0.00335304	0.427454
4	65970001	65980000	0.00197751	0.00458841	0.430979
4	67780001	67790000	0.00197669	0.000503901	3.92277
4	67790001	67800000	0.00342779	0.00119297	2.87332
4	68860001	68870000	0.00102755	0.00276383	0.371785
4	71050001	71060000	0.00104703	0.0031039	0.337327
4	75170001	75180000	0.00216471	0.000502037	4.31185
4	75470001	75480000	0.00385179	0.00146157	2.63538
4	75610001	75620000	0.00218574	0.000701348	3.11648
4	76320001	76330000	0.00349494	0.00126454	2.7638
4	77530001	77540000	0.00175065	0.000363454	4.8167
4	78000001	78010000	0.00137257	0.00335749	0.408808
4	78030001	78040000	0.00181376	0.00484894	0.374053
4	80390001	80400000	0.000817886	0.0021027	0.388969
4	82250001	82260000	0.00131099	0.000258921	5.06328
4	85080001	85090000	1.4333e-05	4.7619e-06	3.00993
4	86020001	86030000	0.00204149	0.000714142	2.85866
4	86080001	86090000	0.00283583	0.000952869	2.9761
4	86190001	86200000	0.00276477	0.000822605	3.36099
4	88900001	88910000	0.0020676	0.000665691	3.10595
4	92870001	92880000	0.000928709	0.00223247	0.416001
4	95200001	95210000	0.0048632	0.00185582	2.62051
4	95360001	95370000	0.00142764	0.00361196	0.395254
4	98410001	98420000	0.00133397	0.00336976	0.395865
4	98910001	98920000	0.00125032	0.00280531	0.445698
4	100150001	100160000	0.00289452	0.00108411	2.66995
4	103450001	103460000	0.00102096	0.000303528	3.36364
4	103470001	103480000	0.00182132	0.000268359	6.78688
4	103510001	103520000	0.00251428	0.000737321	3.41002
4	103520001	103530000	0.00229332	0.000804102	2.85203
4	103530001	103540000	0.00344017	0.00128052	2.68654
4	104540001	104550000	0.00119732	0.00280723	0.426513
4	105320001	105330000	0.000942818	0.00270407	0.348666
4	105330001	105340000	0.000756459	0.00232783	0.324963
4	105530001	105540000	0.0012963	0.00296153	0.437713
5	3060001	3070000	0.000824059	0.00186552	0.441732
5	3310001	3320000	0.00374164	0.00885884	0.422362
5	3380001	3390000	0.00148461	0.000551549	2.69171
5	6760001	6770000	0.000261006	0.000607114	0.429913
5	6770001	6780000	0.000238001	0.000557487	0.426918
5	6820001	6830000	0.000668654	0.00167963	0.398096
5	6830001	6840000	0.000405601	0.000886718	0.457418
5	6850001	6860000	0.000456549	0.00114151	0.399952
5	6860001	6870000	0.000389581	0.000965634	0.403446
5	7990001	8000000	0.00211707	0.000767843	2.75717
5	8930001	8940000	0.00206498	0.000692283	2.98286
5	8950001	8960000	0.00141265	0.00029607	4.77134
5	8960001	8970000	0.00135827	0.000310327	4.3769
5	8970001	8980000	0.00111701	0.000133878	8.34349
5	14480001	14490000	0.00180154	0.000676649	2.66244
5	19020001	19030000	0.00107678	0.00270029	0.398765
5	19100001	19110000	0.000309786	0.000709122	0.436859
5	19420001	19430000	0.000743391	0.00178308	0.416914
5	20020001	20030000	0.00243683	0.000757516	3.21687
5	20710001	20720000	0.00113957	0.00253345	0.44981
5	21510001	21520000	0.00375815	0.00103405	3.6344
5	21520001	21530000	0.00231397	0.000788726	2.93381
5	22340001	22350000	0.00407236	0.00116578	3.49325
5	23130001	23140000	0.00169584	0.000561675	3.01925
5	23140001	23150000	0.00199536	0.000619937	3.21865
5	24170001	24180000	0.000814453	0.00289771	0.281068
5	24750001	24760000	0.0009215	0.00213514	0.431588
5	24770001	24780000	0.000995002	0.00318801	0.312108
5	28400001	28410000	4.81783e-06	1.38841e-05	0.347003
5	31830001	31840000	0.00248509	0.000932559	2.66481
5	32850001	32860000	3.95965e-05	9.35169e-06	4.23415
5	33440001	33450000	5.52243e-05	1.40562e-05	3.92882
5	34170001	34180000	0.000392502	9.41767e-05	4.16772
5	34850001	34860000	0.00210343	0.000552926	3.80418
5	34860001	34870000	0.0017486	0.00054848	3.18808
5	34870001	34880000	0.00239846	0.000607774	3.9463
5	34880001	34890000	0.00266923	0.000943115	2.83023
5	35310001	35320000	0.00101879	0.00221885	0.459152
5	35320001	35330000	0.00129551	0.00300878	0.430577
5	37200001	37210000	0.00265429	0.00100106	2.65148
5	37270001	37280000	0.00293312	0.00690207	0.424962
5	37660001	37670000	0.00270132	0.000942312	2.86669
5	38200001	38210000	0.00173186	0.000546615	3.16834
5	38210001	38220000	0.0048629	0.000658032	7.39007
5	38220001	38230000	0.00313273	0.000439931	7.12096
5	38910001	38920000	0.000449563	0.00016681	2.69506
5	38990001	39000000	0.000577657	0.00176781	0.326764
5	39000001	39010000	0.00042174	0.00140201	0.300811
5	39550001	39560000	0.000376031	0.000141251	2.66215
5	39670001	39680000	0.000432219	0.000160184	2.69827
5	39680001	39690000	0.000581632	0.000179748	3.23582
5	39980001	39990000	0.00116236	0.000405307	2.86785
5	40620001	40630000	0.000268323	0.000602553	0.44531
5	40700001	40710000	0.000256579	0.00062292	0.411897
5	40740001	40750000	0.000306113	0.000671199	0.456069
5	42840001	42850000	0.000549413	0.00126446	0.434504
5	46240001	46250000	0.000597892	0.000196758	3.03872
5	50380001	50390000	0.00124447	0.000377252	3.29878
5	50860001	50870000	0.000775881	0.00170181	0.455915
5	56170001	56180000	0.00424706	0.00161056	2.63701
5	57310001	57320000	0.00143921	0.00337381	0.426583
5	59280001	59290000	0.0032003	0.00110029	2.9086
5	59290001	59300000	0.00400428	0.00134291	2.98179
5	60700001	60710000	0.00468832	0.00160815	2.91535
5	61030001	61040000	0.00176477	0.00398302	0.443073
5	64150001	64160000	0.0025576	0.000966322	2.64674
5	64160001	64170000	0.00152824	0.00053405	2.8616
5	64910001	64920000	0.000816832	0.000306942	2.66119
5	65010001	65020000	0.00304867	0.000958147	3.18184
5	66740001	66750000	0.00109494	0.00259868	0.421345
5	67000001	67010000	0.000603162	0.00135683	0.444538
5	67940001	67950000	0.00298796	0.00112151	2.66423
5	69480001	69490000	0.00249726	0.000642915	3.88428
5	69810001	69820000	0.000560163	0.00134573	0.416252
5	69820001	69830000	0.000644173	0.00165789	0.38855
5	69830001	69840000	0.00108838	0.00241064	0.45149
5	70410001	70420000	0.00198061	0.000650115	3.04655
5	71890001	71900000	0.00178278	0.000613339	2.90668
5	82300001	82310000	0.00133089	0.000508376	2.61792
5	86090001	86100000	0.00117699	0.00261348	0.450354
5	94610001	94620000	0.00154947	0.00447037	0.346609
6	420001	430000	0.00184035	0.000690046	2.667
6	440001	450000	0.00248016	0.000749053	3.31106
6	1500001	1510000	0.00276019	0.00105717	2.61092
6	1660001	1670000	0.00259422	0.000721715	3.59452
6	1870001	1880000	0.00187663	0.000723465	2.59395
6	2250001	2260000	0.00313689	0.0011251	2.7881
6	4390001	4400000	0.00212806	0.00522734	0.407102
6	10560001	10570000	0.00221018	0.000812507	2.7202
6	13080001	13090000	0.00162569	0.00353072	0.460441
6	14450001	14460000	0.000944264	0.00323824	0.291598
6	16460001	16470000	0.00480831	0.00162797	2.95356
6	16490001	16500000	0.00218053	0.000760757	2.86626
6	17300001	17310000	0.00149434	0.00365465	0.408887
6	18920001	18930000	0.000586841	0.00166971	0.351463
6	21780001	21790000	0.00375863	0.000959122	3.91882
6	23450001	23460000	0.00198516	0.000731956	2.71213
6	27460001	27470000	0.00351364	0.00118795	2.95773
6	28430001	28440000	0.00122698	0.000456483	2.6879
6	28440001	28450000	0.000897862	0.000330493	2.71674
6	28450001	28460000	0.00083773	0.000270941	3.09193
6	28470001	28480000	0.00261283	0.000867527	3.01181
6	29490001	29500000	0.00263005	0.000740247	3.55294
6	29500001	29510000	0.00174616	0.000584452	2.98769
6	29510001	29520000	0.00193692	0.000745181	2.59926
6	30950001	30960000	0.0014402	0.00048778	2.95256
6	30960001	30970000	0.00271472	0.000708233	3.83309
6	30970001	30980000	0.00263689	0.000648193	4.06806
6	30980001	30990000	0.00279079	0.000610011	4.57498
6	30990001	31000000	0.00332575	0.000989243	3.36191
6	31020001	31030000	0.00032978	8.69478e-05	3.79285
6	31130001	31140000	0.000693104	0.000257344	2.6933
6	31140001	31150000	0.000690816	0.000235341	2.93538
6	31150001	31160000	0.000397501	0.000146156	2.7197
6	31160001	31170000	0.000430352	0.000151865	2.83378
6	31230001	31240000	0.0017607	0.000551377	3.19328
6	31240001	31250000	0.00178735	0.000540476	3.30699
6	31250001	31260000	0.00137733	0.000374871	3.67414
6	31270001	31280000	0.00134683	0.000445238	3.02497
6	31340001	31350000	0.00157185	0.000597648	2.63006
6	32140001	32150000	0.002567	0.000907573	2.82842
6	34810001	34820000	0.00129968	0.00331982	0.391491
6	36240001	36250000	0.0014121	0.00359682	0.392597
6	42210001	42220000	0.000809455	0.00237134	0.341349
6	42910001	42920000	0.0010891	0.000368474	2.9557
6	42920001	42930000	0.00195294	0.00050938	3.83396
6	42930001	42940000	0.00134857	0.000508692	2.65105
6	43260001	43270000	0.000134809	4.58118e-05	2.94267
6	43430001	43440000	0.00103613	0.00298176	0.347489
6	43440001	43450000	0.000766456	0.00188835	0.405887
6	43690001	43700000	0.00210723	0.000655823	3.21311
6	43700001	43710000	0.00240702	0.000740132	3.25215
6	43720001	43730000	0.00112186	0.000337866	3.32043
6	44010001	44020000	0.00145444	0.000458491	3.17223
6	48780001	48790000	0.000475068	0.000165921	2.86322
6	48870001	48880000	0.000921229	0.00221902	0.415151
6	49770001	49780000	0.00336974	0.00111796	3.01419
6	50620001	50630000	0.000929539	0.00203675	0.456383
6	50890001	50900000	0.000533695	0.00123827	0.431001
6	50950001	50960000	0.000247034	0.000700258	0.352776
6	57480001	57490000	0.00321304	0.00117587	2.73248
6	57520001	57530000	0.00241521	0.000913626	2.64354
6	61690001	61700000	0.00123996	0.00320683	0.386662
6	62090001	62100000	0.0019558	0.000716523	2.72957
6	62610001	62620000	0.000462421	0.00106804	0.432962
6	62930001	62940000	0.00282603	0.00103586	2.7282
6	63500001	63510000	0.00169413	0.000563138	3.00837
6	64410001	64420000	0.00275522	0.00105338	2.6156
6	64880001	64890000	0.00112316	0.000427223	2.62898
6	67350001	67360000	0.000730503	0.00210164	0.347587
6	67370001	67380000	0.000719121	0.00288652	0.249131
6	68060001	68070000	0.00212352	0.000597504	3.55398
6	71830001	71840000	0.000521771	0.00144395	0.36135
6	73570001	73580000	0.00197928	0.00076245	2.59595
6	73640001	73650000	0.0024115	0.0052881	0.456024
6	73830001	73840000	0.00204159	0.00601721	0.339292
6	74550001	74560000	0.00140223	0.000373351	3.7558
6	75120001	75130000	0.00126149	0.000421285	2.99439
6	75140001	75150000	0.000625866	0.000235456	2.6581
6	75160001	75170000	0.00119	0.000412478	2.885
6	77470001	77480000	0.00110503	0.0029422	0.375579
6	77550001	77560000	0.00129861	0.00324085	0.4007
6	77560001	77570000	0.000934508	0.0022716	0.411388
6	77860001	77870000	0.00150906	0.00369415	0.4085
6	78050001	78060000	0.00128693	0.00280295	0.459134
6	78400001	78410000	0.00152481	0.00393196	0.387799
6	79420001	79430000	0.000952725	0.00220382	0.432306
6	79440001	79450000	0.000882596	0.00199765	0.441817
6	79550001	79560000	0.00110259	0.00239435	0.460497
6	79560001	79570000	0.00140139	0.00337051	0.41578
6	80710001	80720000	0.0036869	0.00115158	3.2016
6	81150001	81160000	0.00145421	0.00342992	0.423978
6	82300001	82310000	0.00107197	0.000275445	3.89178
6	82320001	82330000	0.00110365	0.000342083	3.22626
6	82530001	82540000	0.00167733	0.000306254	5.47692
6	82550001	82560000	0.00177438	9.60987e-05	18.4641
6	82560001	82570000	0.000858025	0.000165777	5.17578
6	82570001	82580000	0.000606323	0.000178371	3.39922
6	82590001	82600000	0.000647395	0.000125244	5.16907
6	82600001	82610000	0.000668356	0.000223006	2.99703
6	82620001	82630000	0.000378982	6.18761e-05	6.12485
6	82630001	82640000	0.00126576	0.000261216	4.84564
6	82640001	82650000	0.000402951	0.000123408	3.26519
6	82660001	82670000	0.000773713	0.00028012	2.76208
6	82670001	82680000	0.000880578	0.000295152	2.98347
6	82720001	82730000	0.00137617	0.000469535	2.93092
6	82730001	82740000	0.000688377	0.000228657	3.01052
6	82740001	82750000	0.000804517	0.000257803	3.12067
6	82760001	82770000	0.00076754	0.000261704	2.93286
6	83510001	83520000	0.00166618	0.00363936	0.457822
6	84690001	84700000	0.00167967	0.000560356	2.99751
6	85180001	85190000	0.0031579	0.00116245	2.71659
6	85190001	85200000	0.00251439	0.000856426	2.93591
6	85200001	85210000	0.00110939	0.000414142	2.67877
7	350001	360000	0.00178106	0.000604877	2.9445
7	360001	370000	0.00157832	0.000576133	2.73951
7	8180001	8190000	0.00107702	0.00315841	0.341001
7	8760001	8770000	0.00478891	0.00163999	2.92008
7	10220001	10230000	0.00112319	0.000421945	2.66193
7	10980001	10990000	0.00224104	0.000795324	2.81777
7	10990001	11000000	0.00265077	0.000793029	3.34259
7	11440001	11450000	0.00217859	0.00079782	2.73068
7	16400001	16410000	0.000843029	0.00185706	0.453959
7	16410001	16420000	0.000892773	0.00258606	0.345225
7	19410001	19420000	0.00126399	0.000396931	3.18441
7	19970001	19980000	0.00136092	0.000498853	2.7281
7	21230001	21240000	0.00163372	0.000609552	2.6802
7	21550001	21560000	0.00187916	0.000650889	2.88707
7	21850001	21860000	0.00129627	0.00327986	0.395221
7	24750001	24760000	0.00403008	0.00121231	3.3243
7	24890001	24900000	0.000922072	0.000280924	3.28228
7	26550001	26560000	0.00279158	0.00105508	2.64585
7	26640001	26650000	0.00121719	0.000469306	2.5936
7	27280001	27290000	0.00374387	0.00137639	2.72006
7	27290001	27300000	0.00507768	0.00188227	2.69764
7	33000001	33010000	0.00280232	0.00087381	3.20701
7	33700001	33710000	0.00110687	0.00282817	0.391373
7	34010001	34020000	0.000509154	0.00129972	0.391741
7	34720001	34730000	9.68082e-05	2.52725e-05	3.83057
7	34890001	34900000	0.00114393	0.00309641	0.369438
7	35810001	35820000	0.00197049	0.000732186	2.69124
7	39550001	39560000	0.00076745	0.000293373	2.61595
7	40230001	40240000	0.00197353	0.00050261	3.92656
7	40720001	40730000	0.00372846	0.0010829	3.44303
7	41250001	41260000	0.00108329	0.000394607	2.74524
7	41520001	41530000	0.000966396	0.000303442	3.18478
7	41530001	41540000	0.00128353	0.000495152	2.59219
7	41680001	41690000	0.000811412	0.000301721	2.68928
7	41730001	41740000	0.000530894	0.000203758	2.60551
7	42310001	42320000	0.00033526	0.000103815	3.2294
7	42320001	42330000	0.000471394	0.000173752	2.71303
7	42510001	42520000	0.00166323	0.00059082	2.81512
7	45140001	45150000	0.000290846	9.11073e-05	3.19235
7	45200001	45210000	0.00332812	0.00120829	2.7544
7	45210001	45220000	0.0031483	0.00107335	2.93315
7	45220001	45230000	0.00183092	0.000663884	2.75789
7	45230001	45240000	0.0010791	0.000411102	2.6249
7	45250001	45260000	0.000684131	0.000248365	2.75454
7	45260001	45270000	0.00047576	0.000176305	2.69851
7	45300001	45310000	0.000421198	0.00014214	2.96326
7	45310001	45320000	0.000448028	0.000163941	2.73286
7	45340001	45350000	0.000870521	0.00029825	2.91876
7	45350001	45360000	0.000682023	0.000245611	2.77684
7	45470001	45480000	0.000206835	7.78543e-05	2.65669
7	45480001	45490000	0.000186209	6.32243e-05	2.94521
7	46150001	46160000	1.46341e-05	8.56569e-05	0.170846
7	46170001	46180000	0.00015128	3.99025e-05	3.79124
7	46380001	46390000	5.93797e-05	1.66093e-05	3.57509
7	46420001	46430000	8.16923e-05	1.42283e-05	5.74154
7	46460001	46470000	7.32611e-05	2.56168e-05	2.85988
7	46530001	46540000	5.13098e-05	1.65519e-05	3.09993
7	46650001	46660000	7.85306e-05	1.17326e-05	6.69337
7	46700001	46710000	4.12526e-05	4.7619e-06	8.66305
7	46710001	46720000	5.2966e-05	9.35169e-06	5.66379
7	46730001	46740000	0.000111864	2.13138e-05	5.24843
7	46820001	46830000	0.000121108	2.83419e-05	4.27311
7	46840001	46850000	9.30744e-05	1.88755e-05	4.93096
7	46900001	46910000	3.76393e-05	2.38095e-06	15.8085
7	46910001	46920000	9.08461e-05	3.49684e-05	2.59795
7	47050001	47060000	3.514e-05	7.71658e-05	0.455383
7	47090001	47100000	3.63746e-05	1.18474e-05	3.07026
7	47130001	47140000	8.1632e-05	0.000182358	0.447647
7	48550001	48560000	6.64559e-05	7.14286e-06	9.30382
7	49060001	49070000	4.24872e-05	4.70453e-06	9.03113
7	49160001	49170000	4.92322e-05	1.81297e-05	2.71556
7	49170001	49180000	5.21229e-05	4.70453e-06	11.0793
7	49180001	49190000	5.08883e-05	9.17958e-06	5.54364
7	49820001	49830000	0.00076212	0.000294693	2.58615
7	49880001	49890000	0.000601987	7.03098e-05	8.56192
7	49900001	49910000	0.000377808	0.000128514	2.93982
7	51250001	51260000	0.00115751	0.00262688	0.440641
7	51460001	51470000	0.000149051	0.00033887	0.439847
7	52470001	52480000	0.00440702	0.00102671	4.29237
7	52480001	52490000	0.00913003	0.00206139	4.42906
7	52490001	52500000	0.00910902	0.00217869	4.18096
7	52500001	52510000	0.00406095	0.00108528	3.74185
7	52510001	52520000	0.0019637	0.000652725	3.00846
7	52520001	52530000	0.00281798	0.000949369	2.96827
7	52530001	52540000	0.00261721	0.000616896	4.24255
7	52540001	52550000	0.00164839	0.000303127	5.43795
7	52810001	52820000	0.00598503	0.00026331	22.73
7	52820001	52830000	0.00147594	0.000229203	6.43944
7	52840001	52850000	0.000470702	0.000139501	3.37418
7	52850001	52860000	0.000417766	0.000160327	2.60571
7	52860001	52870000	0.000538844	0.00018646	2.88986
7	52880001	52890000	0.000672087	0.000225588	2.97927
7	52910001	52920000	0.00554046	0.00141205	3.9237
7	52920001	52930000	0.00390051	0.000866322	4.50238
7	52930001	52940000	0.00262716	0.000614888	4.27258
7	52940001	52950000	0.00303445	0.000703471	4.31354
7	52950001	52960000	0.00216638	0.000520654	4.16088
7	52960001	52970000	0.00324321	0.000836546	3.87691
7	52970001	52980000	0.00280093	0.000638468	4.38695
7	52980001	52990000	0.00256643	0.000663884	3.86578
7	52990001	53000000	0.00115992	0.000315376	3.6779
7	53000001	53010000	0.000625444	0.000167068	3.74365
7	53010001	53020000	0.00230964	0.000541681	4.26384
7	53020001	53030000	0.00187465	0.000504102	3.71879
7	53030001	53040000	0.00188946	0.000573207	3.2963
7	53040001	53050000	0.000723848	0.000222605	3.25171
7	53060001	53070000	0.000597621	0.000195267	3.06053
7	53140001	53150000	0.000595995	0.000172289	3.45927
7	53150001	53160000	0.000349473	0.000126879	2.75438
7	53170001	53180000	0.00132858	0.000475875	2.79187
7	53180001	53190000	0.00155161	0.000367097	4.2267
7	53200001	53210000	0.000581572	0.00020218	2.87651
7	53210001	53220000	0.00184661	0.000467183	3.95265
7	53220001	53230000	0.000863294	0.000298508	2.89203
7	53300001	53310000	0.00505008	0.00116816	4.32311
7	53350001	53360000	0.000410358	0.00013385	3.06581
7	53680001	53690000	0.0016928	0.000624986	2.70854
7	53750001	53760000	0.000964719	0.000352811	2.73438
7	53780001	53790000	0.000214875	6.58348e-05	3.26385
7	63270001	63280000	0.00160259	0.000515318	3.1099
7	63890001	63900000	0.0015966	0.00421216	0.379045
7	64870001	64880000	0.00168115	0.00399991	0.420297
7	65050001	65060000	0.00200569	0.000750975	2.67078
7	65620001	65630000	0.000968443	0.00344251	0.281319
7	67120001	67130000	0.000843545	0.00256654	0.32867
7	67220001	67230000	0.00158241	0.000587177	2.69495
7	69780001	69790000	0.000491509	0.00107877	0.45562
7	71370001	71380000	0.000323427	8.63167e-05	3.74698
7	71390001	71400000	0.00062713	0.00021747	2.88375
7	74640001	74650000	0.00174188	0.00409707	0.425153
7	74650001	74660000	0.00132933	0.00355557	0.373873
7	75080001	75090000	0.00164496	0.00058405	2.81647
7	75680001	75690000	0.000767058	0.00283546	0.270523
7	75820001	75830000	0.00228573	0.000556368	4.10831
7	76180001	76190000	0.00110849	0.00244257	0.453821
7	76420001	76430000	2.43902e-06	3.53127e-05	0.0690692
7	78100001	78110000	0.00181114	0.000639185	2.83351
7	79200001	79210000	0.0175587	0.00555382	3.16155
7	79220001	79230000	0.0167553	0.00368959	4.54124
7	79230001	79240000	0.0143531	0.00447134	3.21002
7	80260001	80270000	0.00175116	0.000618732	2.83024
7	82900001	82910000	0.00123026	0.00269865	0.45588
7	87210001	87220000	0.000961096	0.00262871	0.365615
7	90800001	90810000	0.00247689	0.00603686	0.410294
7	90930001	90940000	0.00173984	0.004043	0.430334
7	90960001	90970000	0.00264041	0.000852955	3.0956
7	91370001	91380000	0.00305851	0.00107306	2.85027
7	92520001	92530000	0.0016554	0.00395089	0.418994
7	92850001	92860000	0.00380729	0.00120889	3.14941
7	93170001	93180000	0.00488099	0.00132008	3.6975
7	93180001	93190000	0.00232261	0.000737206	3.15056
7	93620001	93630000	0.00272213	0.00686618	0.396455
7	94540001	94550000	0.00239485	0.000759323	3.15393
7	94830001	94840000	0.00416213	0.000963827	4.31834
7	97620001	97630000	0.000577989	0.00187585	0.308121
7	98000001	98010000	0.00281638	0.00101245	2.78175
8	3530001	3540000	0.00719103	0.00210832	3.41079
8	4990001	5000000	0.0049589	0.00190195	2.60727
8	5020001	5030000	0.00126908	0.00388029	0.327058
8	5300001	5310000	0.00277724	0.00848596	0.327275
8	9100001	9110000	0.00115872	0.000392714	2.95054
8	9110001	9120000	0.00200729	0.000319966	6.27345
8	11810001	11820000	0.00113454	0.00293979	0.385926
8	15380001	15390000	0.000793135	0.00234334	0.338463
8	16080001	16090000	0.00360416	0.00115879	3.11028
8	19200001	19210000	0.00138226	0.000491997	2.80949
8	19330001	19340000	0.00212493	0.000740075	2.87124
8	21510001	21520000	0.000179223	0.000398967	0.449218
8	23410001	23420000	0.000675372	0.000247676	2.72684
8	23420001	23430000	0.000383107	0.000104389	3.66999
8	23670001	23680000	0.000270039	9.30006e-05	2.90363
8	23880001	23890000	0.000687684	0.000199168	3.45278
8	23970001	23980000	0.000476995	0.000180694	2.63979
8	24000001	24010000	0.000576603	0.000182874	3.15301
8	24010001	24020000	0.000375098	0.0001179	3.18149
8	24050001	24060000	0.00123746	0.000366753	3.3741
8	24060001	24070000	0.0010174	0.000283964	3.58285
8	24070001	24080000	0.000662632	0.000201291	3.29191
8	24270001	24280000	0.00211484	0.000765404	2.76304
8	24280001	24290000	0.00189846	0.000601492	3.15625
8	24290001	24300000	0.00214977	0.000689558	3.11761
8	24470001	24480000	0.0024586	0.000944808	2.60222
8	24520001	24530000	0.00226164	0.000841222	2.68852
8	24530001	24540000	0.00216267	0.000685198	3.15627
8	24540001	24550000	0.000950768	0.000260184	3.65421
8	24550001	24560000	0.000823366	0.000278858	2.95264
8	24590001	24600000	0.000843812	0.000315777	2.67218
8	24940001	24950000	0.0025012	0.000479116	5.22045
8	24950001	24960000	0.0010358	0.000192857	5.37082
8	24960001	24970000	0.00135963	0.000282358	4.81527
8	24970001	24980000	0.000953237	0.000229203	4.15892
8	24980001	24990000	0.00115483	0.000189099	6.10701
8	24990001	25000000	0.00113616	0.000241538	4.70386
8	25000001	25010000	0.000868086	0.00021615	4.01613
8	25010001	25020000	0.00152069	0.000374154	4.06434
8	25020001	25030000	0.00205547	0.000521916	3.93832
8	25030001	25040000	0.00113029	0.000290534	3.89039
8	25050001	25060000	0.000837007	0.00024082	3.47565
8	25060001	25070000	0.000747486	0.000198049	3.77425
8	26420001	26430000	0.00142596	0.000467269	3.05169
8	27790001	27800000	0.00168501	0.000565634	2.97898
8	27800001	27810000	0.000853809	0.000286173	2.98354
8	27830001	27840000	0.00413948	0.00118368	3.49713
8	28320001	28330000	0.00199636	0.000750229	2.661
8	28530001	28540000	0.00126067	0.00406713	0.309966
8	28540001	28550000	0.00124971	0.00380224	0.328677
8	28600001	28610000	0.0018053	0.00409208	0.441169
8	30200001	30210000	0.00524974	0.0121668	0.431481
8	31220001	31230000	1.20145e-05	2.77969e-05	0.432224
8	31230001	31240000	4.81783e-06	2.47849e-05	0.194386
8	32380001	32390000	0.000925926	0.00230525	0.40166
8	32390001	32400000	0.0013087	0.00292246	0.447808
8	32500001	32510000	0.00116643	0.00306985	0.379963
8	33530001	33540000	0.00101599	0.00230579	0.440626
8	35050001	35060000	0.0017115	0.000591767	2.89219
8	35260001	35270000	0.00069184	0.000254762	2.71563
8	37740001	37750000	0.00512779	0.0015815	3.24236
8	37890001	37900000	0.000947847	0.00336965	0.281289
8	37900001	37910000	0.000850888	0.00412232	0.20641
8	37910001	37920000	0.000948901	0.00391434	0.242417
8	37920001	37930000	0.000586269	0.00144647	0.40531
8	37930001	37940000	0.000867359	0.0026187	0.331217
8	40560001	40570000	0.000568082	0.000169765	3.34628
8	41100001	41110000	0.00186423	0.000708807	2.6301
8	41250001	41260000	0.00123433	0.00275359	0.448262
8	42590001	42600000	0.00215269	0.000745841	2.88626
8	42600001	42610000	0.00180307	0.000621687	2.90029
8	45150001	45160000	0.00335339	0.0010891	3.07905
8	45860001	45870000	0.00141689	0.000545439	2.59771
8	50540001	50550000	0.000566546	0.00141311	0.400921
8	50680001	50690000	0.00101385	0.00255998	0.396038
8	52310001	52320000	0.00445483	0.00132656	3.35818
8	52320001	52330000	0.00436835	0.00156632	2.78893
8	53990001	54000000	0.000960674	0.00221254	0.434195
8	54270001	54280000	0.00328796	0.000999598	3.28928
8	56630001	56640000	0.0017087	0.000605594	2.82153
8	59590001	59600000	0.000672719	0.00229773	0.292775
8	64550001	64560000	0.00338193	0.00069868	4.84046
8	71470001	71480000	0.00103662	0.00275103	0.376812
8	72090001	72100000	0.00146323	0.000553901	2.64168
8	72200001	72210000	0.00208585	0.000790247	2.63949
8	74470001	74480000	0.00108118	0.00279343	0.387044
8	78110001	78120000	0.00478373	0.00166021	2.8814
8	78470001	78480000	0.00148223	0.00337966	0.438574
8	81530001	81540000	0.00412141	0.00157157	2.62248
8	81560001	81570000	0.00353431	0.00122341	2.8889
8	81580001	81590000	0.00662635	0.00130706	5.06966
8	81590001	81600000	0.0034991	0.000725731	4.82148
8	81610001	81620000	0.00359711	0.000618675	5.81422
8	81620001	81630000	0.00900075	0.00102748	8.76002
8	81630001	81640000	0.010893	0.00121377	8.97452
8	81640001	81650000	0.0122879	0.00207329	5.92676
8	81650001	81660000	0.0109192	0.00160909	6.78595
8	81660001	81670000	0.00779979	0.00148824	5.24095
8	81710001	81720000	0.00177353	0.000569966	3.11164
8	82070001	82080000	0.00226107	0.000804762	2.80961
8	82260001	82270000	0.00162569	0.000480952	3.38015
8	82700001	82710000	0.00238479	0.000860098	2.7727
8	82750001	82760000	0.00239021	0.000816896	2.92597
8	84580001	84590000	0.00276621	0.0010037	2.75601
8	87880001	87890000	0.00201972	0.000456655	4.42286
9	4730001	4740000	0.00456209	0.00172504	2.64463
9	12040001	12050000	0.00157582	0.000554475	2.842
9	12050001	12060000	0.00226811	0.000759839	2.98499
9	12070001	12080000	0.00197413	0.000747103	2.64238
9	18260001	18270000	0.000614604	0.00150158	0.409305
9	19400001	19410000	0.000873924	0.00248351	0.351891
9	21730001	21740000	0.000423758	0.000159925	2.64973
9	23910001	23920000	0.00138582	0.00330525	0.419278
9	24460001	24470000	0.00281984	0.000812306	3.4714
9	26980001	26990000	0.00373409	0.012433	0.300337
9	28410001	28420000	0.00559678	0.00122447	4.57078
9	28420001	28430000	0.00358097	0.00106228	3.37102
9	29400001	29410000	0.000610148	0.00142215	0.429032
9	29420001	29430000	0.00217588	0.00593299	0.366743
9	31020001	31030000	0.00223451	0.000830723	2.68984
9	31780001	31790000	0.00316158	0.001164	2.71613
9	34680001	34690000	0.000502288	0.00147837	0.339758
9	34690001	34700000	0.000301054	0.00194788	0.154555
9	34700001	34710000	0.000441012	0.00186457	0.236522
9	34710001	34720000	0.000504035	0.00179928	0.280131
9	34720001	34730000	0.000469919	0.00174676	0.269023
9	34730001	34740000	0.000429148	0.00159088	0.269755
9	34740001	34750000	0.00038922	0.00177057	0.219828
9	34750001	34760000	0.000391629	0.00103603	0.378009
9	34760001	34770000	0.000585938	0.00259561	0.225742
9	34780001	34790000	0.000437579	0.0010276	0.425826
9	34800001	34810000	0.000280367	0.000644435	0.435059
9	34810001	34820000	0.000132942	0.000425703	0.312288
9	34830001	34840000	9.01837e-05	0.00034082	0.264608
9	34840001	34850000	9.68985e-05	0.000265261	0.365295
9	34850001	34860000	0.000148389	0.000348107	0.426274
9	34940001	34950000	0.000137097	0.000306856	0.44678
9	35650001	35660000	4.43842e-05	2.38095e-06	18.6414
9	37440001	37450000	7.89521e-05	0.000235485	0.335274
9	37700001	37710000	0.000225775	0.000490361	0.460426
9	37710001	37720000	0.000110539	0.000292714	0.377635
9	37730001	37740000	0.000108853	0.000281899	0.386142
9	37750001	37760000	0.000156941	0.000432186	0.363133
9	37760001	37770000	5.13098e-05	0.000301234	0.170332
9	37810001	37820000	0.000254923	0.000563712	0.452222
9	37840001	37850000	0.00012174	0.000307516	0.395882
9	37900001	37910000	0.000160705	0.000353414	0.454722
9	37920001	37930000	9.68383e-05	0.00040786	0.23743
9	37950001	37960000	0.000306715	0.000812364	0.377559
9	37960001	37970000	0.00034583	0.000808893	0.427535
9	37970001	37980000	0.000233725	0.00052903	0.441799
9	37980001	37990000	0.000257182	0.00064782	0.396996
9	37990001	38000000	0.000212075	0.000591538	0.358515
9	38020001	38030000	0.000132129	0.000377022	0.350454
9	38030001	38040000	0.000153598	0.000499799	0.30732
9	38040001	38050000	0.00019991	0.000444234	0.450011
9	38050001	38060000	0.000280789	0.000664687	0.422438
9	38090001	38100000	0.000259952	0.000605422	0.429373
9	39290001	39300000	0.00113884	0.000284481	4.00322
9	39300001	39310000	0.00136715	0.000410987	3.3265
9	41490001	41500000	0.000282174	0.000618703	0.456073
9	41540001	41550000	9.39476e-06	2.38095e-06	3.9458
9	41610001	41620000	4.81783e-06	3.20711e-05	0.150223
9	41680001	41690000	9.39476e-06	4.70166e-05	0.199818
9	41820001	41830000	2.43902e-06	1.93632e-05	0.125962
9	41830001	41840000	2.43902e-06	2.96902e-05	0.082149
9	43420001	43430000	0.00117028	0.000427682	2.73633
9	43590001	43600000	0.00245109	0.000825645	2.9687
9	45260001	45270000	0.000464198	0.000144636	3.20942
9	45290001	45300000	0.00053234	0.000183333	2.90368
9	45340001	45350000	0.000842005	0.000277453	3.03477
9	46510001	46520000	0.000620265	0.000225416	2.75165
9	46540001	46550000	0.000531316	0.000159983	3.32108
9	46600001	46610000	0.000465131	0.00017619	2.63994
9	46630001	46640000	0.00118172	0.0004214	2.80427
9	46650001	46660000	0.0012115	0.000408032	2.96913
9	51180001	51190000	0.00199928	0.000662192	3.01918
9	55540001	55550000	0.000895574	0.00236999	0.377881
9	55860001	55870000	0.00202171	0.00451589	0.447688
9	58780001	58790000	0.00253005	0.00604337	0.418649
9	67670001	67680000	0.00070006	0.00435941	0.160586
9	67680001	67690000	0.000709756	0.00168227	0.421904
9	68930001	68940000	0.00248673	0.000525904	4.72849
9	70370001	70380000	0.000459289	0.000177108	2.59327
9	72010001	72020000	0.000639386	0.00141767	0.451012
9	72020001	72030000	0.00086812	0.00192522	0.45092
9	72030001	72040000	0.00144243	0.00316933	0.455121
9	72090001	72100000	0.000382144	0.00123224	0.310121
9	72100001	72110000	0.000858868	0.00215559	0.398438
9	72110001	72120000	6.17284e-05	0.000137808	0.44793
9	72120001	72130000	0.0002595	0.000588497	0.440954
9	72180001	72190000	0.000263475	0.000685972	0.38409
9	74540001	74550000	0.000877507	0.00195095	0.449784
9	75390001	75400000	0.00147823	0.0037831	0.390746
10	3550001	3560000	0.00146119	0.00385674	0.378867
10	3680001	3690000	0.000995062	0.00224116	0.443994
10	10310001	10320000	0.00307868	0.00103365	2.97845
10	10320001	10330000	0.00299523	0.000943144	3.17579
10	10610001	10620000	0.000605269	0.0013712	0.441416
10	12580001	12590000	0.000397621	0.00109251	0.363952
10	12980001	12990000	0.000732129	0.00212728	0.344162
10	12990001	13000000	0.000727582	0.00254644	0.285725
10	13000001	13010000	0.00068651	0.00160746	0.427078
10	13010001	13020000	0.000562451	0.00222665	0.2526
10	14590001	14600000	0.0023704	0.00586268	0.40432
10	18240001	18250000	0.00235706	0.00581882	0.405075
10	19200001	19210000	0.0003785	0.000135227	2.799
10	23810001	23820000	0.00513459	0.00185769	2.76396
10	23940001	23950000	0.00148648	0.00046724	3.18141
10	24330001	24340000	0.00106384	0.000404877	2.62756
10	24350001	24360000	0.00170623	0.000648049	2.63287
10	24520001	24530000	0.00240232	0.000619134	3.88013
10	27360001	27370000	0.000116561	0.000275559	0.422998
10	27410001	27420000	0.000220476	0.000570338	0.386571
10	27530001	27540000	0.000319362	0.000853701	0.374091
10	27650001	27660000	0.000351671	0.000791079	0.444546
10	27720001	27730000	0.000209304	0.000516007	0.405622
10	27740001	27750000	0.000371484	0.000819105	0.453524
10	27770001	27780000	0.000239988	0.0006535	0.367235
10	27810001	27820000	0.00045676	0.00101618	0.449487
10	27820001	27830000	0.000279223	0.000614114	0.454676
10	28010001	28020000	0.00030271	0.00072292	0.418732
10	28040001	28050000	0.000144926	0.000423494	0.342215
10	28780001	28790000	0.000349172	0.000112421	3.10593
10	29030001	29040000	0.000112978	0.000357172	0.316313
10	29060001	29070000	0.000127974	0.000369593	0.346257
10	29110001	29120000	0.000166847	0.000507114	0.329013
10	29130001	29140000	0.000146402	0.000334108	0.438188
10	29190001	29200000	0.000210629	0.000542599	0.388185
10	30400001	30410000	0.000368293	0.000826793	0.445448
10	30410001	30420000	0.0002595	0.000628629	0.412803
10	30430001	30440000	0.000317766	0.000721113	0.44066
10	30440001	30450000	0.000301626	0.000711417	0.423979
10	30450001	30460000	0.000259861	0.000637292	0.407758
10	30540001	30550000	0.000358476	0.000971572	0.368965
10	32830001	32840000	0.000636073	0.00173333	0.366966
10	32850001	32860000	0.000477928	0.0013261	0.360401
10	32860001	32870000	0.000918519	0.00243597	0.377065
10	32870001	32880000	0.000912466	0.00243855	0.374184
10	32880001	32890000	0.00143875	0.00405482	0.354825
10	32890001	32900000	0.0013393	0.00342037	0.391566
10	32910001	32920000	0.00145896	0.00430668	0.338767
10	32920001	32930000	0.00214598	0.00634662	0.33813
10	32930001	32940000	0.00131686	0.00337398	0.390299
10	32940001	32950000	0.00102544	0.00233787	0.438621
10	32950001	32960000	0.00118106	0.00309438	0.381679
10	32960001	32970000	0.000786089	0.00175095	0.44895
10	32970001	32980000	0.000706354	0.00191678	0.368511
10	32980001	32990000	0.000988949	0.0027348	0.361617
10	32990001	33000000	0.00079461	0.00234871	0.338318
10	34210001	34220000	0.00331028	0.00121139	2.73263
10	34450001	34460000	0.00765993	0.00248944	3.07697
10	34460001	34470000	0.00209175	0.000671974	3.11284
10	34530001	34540000	0.0017355	0.000560585	3.09587
10	34540001	34550000	0.0033056	0.00113373	2.91569
10	34550001	34560000	0.0025449	0.000843832	3.01588
10	34560001	34570000	0.00300738	0.00112886	2.66409
10	34570001	34580000	0.00299705	0.000849799	3.52678
10	34760001	34770000	0.00229512	0.000801004	2.8653
10	35580001	35590000	0.00130497	0.00292057	0.44682
10	36290001	36300000	0.000347245	0.000807458	0.430047
10	37470001	37480000	0.00137874	0.00389558	0.353924
10	37480001	37490000	0.00118902	0.00266113	0.44681
10	38600001	38610000	0.00128886	0.00302633	0.425882
10	40540001	40550000	0.00191865	0.00512407	0.374439
10	41570001	41580000	0.00227148	0.000760413	2.98717
10	43810001	43820000	0.00121147	0.000311561	3.88839
10	44930001	44940000	0.0015558	0.00356885	0.435939
10	44940001	44950000	0.00163056	0.00658913	0.247462
10	45260001	45270000	0.000596748	0.00153546	0.388644
10	48420001	48430000	0.00471081	0.00105841	4.45084
10	49030001	49040000	0.00229329	0.000764515	2.99967
10	54120001	54130000	0.00294738	0.00107438	2.74333
10	54500001	54510000	0.00103574	0.00284412	0.364169
10	54840001	54850000	0.00472568	0.00120207	3.93129
10	54850001	54860000	0.00649226	0.00135743	4.78276
10	55380001	55390000	0.00158826	0.00411081	0.386362
10	58830001	58840000	0.00201403	0.000682674	2.95021
10	58990001	59000000	0.00354556	0.00135559	2.61551
10	59000001	59010000	0.0024134	0.000872088	2.76738
10	59430001	59440000	0.000972809	0.000323408	3.00799
10	59440001	59450000	0.00127946	0.000333649	3.83475
10	59460001	59470000	0.000814785	0.000298996	2.72507
10	59480001	59490000	0.000916712	0.000334165	2.74329
10	60870001	60880000	0.00247972	0.000943373	2.62857
10	64520001	64530000	0.002543	0.000873207	2.91225
10	65860001	65870000	0.00251129	0.000559323	4.48987
10	65870001	65880000	0.0017492	0.00048276	3.62333
10	67640001	67650000	0.000671123	0.00158339	0.423852
10	67650001	67660000	0.000217826	0.000479489	0.454288
10	68770001	68780000	0.00145489	0.00329667	0.441321
10	72820001	72830000	0.0010928	0.00239088	0.45707
10	74990001	75000000	0.000727582	0.000196644	3.7
10	75050001	75060000	0.00020545	4.9455e-05	4.15428
10	75310001	75320000	0.00538943	0.00207108	2.60223
10	80120001	80130000	0.000603794	0.00192906	0.312999
11	3360001	3370000	0.00348153	0.00127069	2.73987
11	3470001	3480000	0.00281159	0.000971888	2.89292
11	5990001	6000000	0.00153391	0.000464314	3.3036
11	11670001	11680000	0.00224342	0.000584251	3.83982
11	13680001	13690000	0.00141388	0.000518818	2.72519
11	13690001	13700000	0.00239557	0.00052533	4.56012
11	15480001	15490000	0.00206576	0.000681612	3.0307
11	15700001	15710000	0.00224541	0.000820252	2.73746
11	15720001	15730000	0.00280793	0.00103124	2.72287
11	15730001	15740000	0.00216559	0.000821199	2.63711
11	15740001	15750000	0.000617344	0.00134871	0.457729
11	16770001	16780000	0.00510364	0.0015492	3.29437
11	16790001	16800000	0.00254514	0.000865404	2.94098
11	21370001	21380000	0.00275227	0.000897992	3.06492
11	22850001	22860000	0.000613098	0.000125703	4.87735
11	22860001	22870000	0.00041629	0.000105852	3.93276
11	22880001	22890000	0.000921138	0.000263712	3.49297
11	22890001	22900000	0.000684703	0.000134194	5.10234
11	22900001	22910000	0.000457724	0.000160184	2.85749
11	22910001	22920000	0.000302078	0.000110585	2.73164
11	22950001	22960000	0.00106257	0.000330637	3.21371
11	22970001	22980000	0.000584161	0.00020634	2.83106
11	22980001	22990000	0.000559621	0.000211102	2.65095
11	22990001	23000000	0.000614845	0.00019498	3.15337
11	23030001	23040000	0.000432279	0.000137493	3.14401
11	23040001	23050000	0.000832611	0.000274155	3.03701
11	23050001	23060000	0.000969798	0.00033253	2.91642
11	23110001	23120000	0.00146796	0.000494836	2.96656
11	23750001	23760000	0.000266396	0.000738325	0.360811
11	23790001	23800000	0.000196808	0.000508032	0.387393
11	23800001	23810000	0.000155104	0.000346902	0.447112
11	23810001	23820000	0.000276092	0.000609524	0.452963
11	23960001	23970000	0.00145047	0.00329613	0.440052
11	24450001	24460000	0.000400903	0.000149426	2.68295
11	24460001	24470000	0.000479584	0.000164314	2.9187
11	24500001	24510000	0.000772328	0.000280666	2.75177
11	24540001	24550000	0.000546477	0.000192178	2.8436
11	24550001	24560000	0.000866366	0.000327481	2.64555
11	24560001	24570000	0.000625113	0.000213741	2.92463
11	24580001	24590000	0.000628726	0.00021354	2.9443
11	24630001	24640000	0.000203372	7.18302e-05	2.83129
11	24680001	24690000	0.00078651	0.000278887	2.82017
11	24790001	24800000	0.00240933	0.000901205	2.67345
11	24860001	24870000	0.000802078	0.00027883	2.87658
11	24910001	24920000	0.000439416	0.000157114	2.7968
11	25040001	25050000	0.00304944	0.00105396	2.89332
11	25050001	25060000	0.00476107	0.00171767	2.77182
11	25060001	25070000	0.0020346	0.000735427	2.76656
11	25070001	25080000	0.00519846	0.00169194	3.07248
11	25410001	25420000	0.000423758	0.000974125	0.435014
11	25750001	25760000	0.000701506	0.000258635	2.71234
11	25780001	25790000	0.000733032	0.000201061	3.64582
11	25800001	25810000	0.000767751	0.000234997	3.26707
11	25910001	25920000	0.000426679	0.000955192	0.446694
11	25960001	25970000	0.000536917	0.00018712	2.86937
11	28740001	28750000	0.00106487	0.002451	0.434463
11	28880001	28890000	0.000492954	0.00109438	0.450441
11	28890001	28900000	0.000814273	0.00194917	0.417754
11	28900001	28910000	0.0011956	0.00323127	0.370009
11	28910001	28920000	0.000724481	0.00186124	0.389246
11	28920001	28930000	0.00128196	0.00290717	0.440965
11	28930001	28940000	0.000959922	0.00248081	0.386939
11	28940001	28950000	0.00105556	0.00275866	0.382635
11	28950001	28960000	0.00167052	0.00422438	0.395447
11	28960001	28970000	0.000660102	0.00169386	0.389703
11	28970001	28980000	0.00043508	0.00105258	0.413346
11	28990001	29000000	0.000463083	0.00103376	0.44796
11	29010001	29020000	0.000500512	0.00112719	0.444035
11	29020001	29030000	0.000732611	0.00180402	0.406099
11	29030001	29040000	0.000900873	0.00245169	0.36745
11	29040001	29050000	0.00120668	0.00288577	0.418148
11	29050001	29060000	0.000819603	0.00248101	0.330351
11	29060001	29070000	0.000701656	0.0020899	0.335737
11	29670001	29680000	0.000611713	0.00160697	0.380662
11	29700001	29710000	0.000228064	0.000609753	0.374027
11	29730001	29740000	0.000327642	0.000788124	0.415724
11	29850001	29860000	0.000285336	0.000682932	0.41781
11	29880001	29890000	0.00050798	0.00155175	0.327359
11	29890001	29900000	0.000573713	0.00147238	0.38965
11	29900001	29910000	0.000668684	0.00182912	0.365577
11	31060001	31070000	0.00119428	0.000238095	5.01598
11	31070001	31080000	0.00144715	0.000205049	7.05758
11	31080001	31090000	0.000896387	0.000159782	5.61006
11	31090001	31100000	0.000564469	9.68732e-05	5.82689
11	31100001	31110000	0.000509184	9.01033e-05	5.65111
11	31110001	31120000	0.000473472	9.06196e-05	5.22483
11	31120001	31130000	0.000373743	9.25416e-05	4.03865
11	31130001	31140000	0.000569136	0.000104102	5.4671
11	31140001	31150000	0.000865643	0.000214544	4.0348
11	31150001	31160000	0.000639958	0.000132415	4.83297
11	31160001	31170000	0.00113372	0.000286231	3.96086
11	31170001	31180000	0.0012022	0.000332358	3.61718
11	31180001	31190000	0.00114914	0.000307975	3.73128
11	31190001	31200000	0.000484824	0.000140935	3.44005
11	31200001	31210000	0.000728726	0.000211819	3.44032
11	31210001	31220000	0.00039738	7.22031e-05	5.50364
11	31220001	31230000	0.00106594	0.000197935	5.3853
11	31230001	31240000	0.000505209	9.52094e-05	5.30629
11	31270001	31280000	0.00059467	0.000225559	2.63643
11	31280001	31290000	0.000783047	0.000226506	3.45707
11	31330001	31340000	0.00249729	0.000364314	6.85477
11	31340001	31350000	0.00135218	0.000383104	3.52954
11	31380001	31390000	0.000441644	0.000151578	2.91364
11	31390001	31400000	0.000543752	0.000161274	3.3716
11	31420001	31430000	0.00058931	0.00015175	3.88343
11	31430001	31440000	0.000725926	0.000167785	4.32653
11	31440001	31450000	0.0003271	0.000105823	3.09101
11	31450001	31460000	0.000880006	0.000255307	3.44685
11	31460001	31470000	0.000650738	0.00023953	2.71673
11	31470001	31480000	0.00057576	0.000145955	3.94478
11	31480001	31490000	0.000837188	0.00031047	2.69652
11	31490001	31500000	0.000811503	0.000304705	2.66324
11	31500001	31510000	0.000650075	0.0002428	2.67741
11	31510001	31520000	0.000793887	0.000216667	3.66409
11	31530001	31540000	0.000414604	9.2685e-05	4.47326
11	31550001	31560000	0.000535321	0.000201493	2.65677
11	31560001	31570000	0.000487474	0.000178485	2.73118
11	32400001	32410000	0.00068639	0.000251893	2.72493
11	32650001	32660000	0.000894399	0.00033689	2.65487
11	33430001	33440000	0.000539777	0.000100258	5.38388
11	33440001	33450000	0.000444023	0.000139013	3.19411
11	33450001	33460000	0.000858476	0.000226678	3.7872
11	36660001	36670000	0.00026486	9.50086e-05	2.78775
11	36680001	36690000	0.000293406	8.85255e-05	3.31437
11	36700001	36710000	0.000576152	0.00016965	3.39612
11	36860001	36870000	0.000434929	0.000161188	2.69827
11	37410001	37420000	0.000747516	0.000261188	2.86198
11	37640001	37650000	0.000942698	0.000355594	2.65105
11	38160001	38170000	0.00264738	0.000857659	3.08675
11	39470001	39480000	0.00167657	0.00372194	0.450456
11	46660001	46670000	0.000537669	0.00125743	0.427594
11	46910001	46920000	0.00182114	0.000570568	3.1918
11	49930001	49940000	0.0020573	0.000793546	2.59254
11	50570001	50580000	0.00129166	0.000466552	2.76852
11	50960001	50970000	0.00135005	0.000437235	3.0877
11	51360001	51370000	0.00296932	0.00114504	2.5932
11	54960001	54970000	0.000537368	0.00116842	0.45991
11	56060001	56070000	0.00128937	0.0029508	0.436956
11	56430001	56440000	0.00316893	0.00119788	2.64545
12	1630001	1640000	0.00206817	0.00071529	2.89137
12	14600001	14610000	5.39295e-05	1.4171e-05	3.80562
12	14680001	14690000	0.00776335	0.00291971	2.65895
12	14990001	15000000	2.96597e-05	4.70453e-06	6.3045
12	15920001	15930000	6.35953e-05	0.000170367	0.373284
12	21390001	21400000	1.42728e-05	7.25186e-05	0.196816
12	21960001	21970000	0.000931677	0.00232717	0.400348
12	23840001	23850000	0.00108784	0.0026364	0.412623
12	24470001	24480000	0.00118148	0.00272424	0.433692
12	24600001	24610000	0.00133189	0.00424857	0.313491
12	24750001	24760000	0.000443782	0.00108135	0.410396
12	26730001	26740000	0.000783138	0.00176538	0.443609
12	32340001	32350000	0.00540352	0.00172626	3.13019
12	35130001	35140000	0.00116471	0.000139472	8.35085
12	35140001	35150000	0.000314634	6.61503e-05	4.75635
12	35150001	35160000	9.52424e-05	2.38095e-06	40.0018
12	35160001	35170000	0.000397561	4.91968e-05	8.08103
12	35170001	35180000	0.000282776	9.83362e-05	2.8756
12	35180001	35190000	0.000403162	8.55135e-05	4.7146
12	35190001	35200000	0.00033514	0.000115118	2.91127
12	35200001	35210000	0.000481512	7.18015e-05	6.70616
12	35210001	35220000	0.000347696	4.59552e-05	7.56598
12	35220001	35230000	0.000278711	8.99603e-05	3.09816
12	35240001	35250000	0.00021617	3.60298e-05	5.99976
12	35260001	35270000	0.000360765	6.3253e-05	5.70352
12	35310001	35320000	0.000446643	7.96615e-05	5.60676
13	470001	480000	0.00169335	0.00452998	0.37381
13	3070001	3080000	0.00135893	0.00342088	0.397246
13	3230001	3240000	0.00102972	0.00223557	0.460607
13	6040001	6050000	0.00107648	0.00346928	0.310289
13	7480001	7490000	0.000974285	0.000337493	2.88683
13	8030001	8040000	0.00113731	0.000409725	2.77579
13	9290001	9300000	0.000971786	0.00227309	0.427518
13	10430001	10440000	0.00268815	0.000989644	2.71628
13	14970001	14980000	0.00187302	0.000711561	2.63227
13	15030001	15040000	0.00231466	0.000742857	3.11589
13	15040001	15050000	0.00216122	0.000625731	3.45391
13	16550001	16560000	0.00234839	0.000895496	2.62245
13	16840001	16850000	0.00276266	0.000997476	2.76965
13	18200001	18210000	0.000797832	0.00305427	0.261219
13	18210001	18220000	0.000663475	0.00198081	0.334951
13	20720001	20730000	0.000479584	0.0010934	0.438617
13	24600001	24610000	0.000762722	0.00171948	0.443577
13	26450001	26460000	0.000407859	0.000107401	3.79753
13	26470001	26480000	0.000332791	0.000109925	3.02744
13	26480001	26490000	0.000215056	7.83133e-05	2.7461
13	26580001	26590000	0.000446311	0.000154016	2.89782
13	26620001	26630000	0.00055938	0.000205192	2.72613
13	26650001	26660000	0.000773803	0.000243259	3.18098
13	27160001	27170000	0.00204222	0.000771228	2.64801
13	27170001	27180000	0.00161762	0.000435714	3.71257
13	27180001	27190000	0.00218217	0.000692398	3.15161
13	27190001	27200000	0.00214914	0.000684108	3.14152
13	27200001	27210000	0.00223159	0.000718933	3.10403
13	27210001	27220000	0.00249889	0.000780006	3.20368
13	27220001	27230000	0.00196064	0.00064934	3.01944
13	27280001	27290000	0.00138055	0.000408061	3.3832
13	27290001	27300000	0.00194869	0.000695267	2.80279
13	27380001	27390000	0.000469648	0.000169105	2.77726
13	27930001	27940000	7.4857e-05	2.63339e-05	2.84261
13	28330001	28340000	0.00232677	0.000777969	2.99083
13	29160001	29170000	0.00360217	0.00094148	3.82607
13	31900001	31910000	0.00235701	0.000743173	3.17155
13	31910001	31920000	0.00423308	0.000938468	4.51063
13	33140001	33150000	0.00220224	0.000623494	3.53209
13	34680001	34690000	0.0020131	0.00066222	3.03993
13	37330001	37340000	0.000971695	0.0021893	0.443838
13	37340001	37350000	0.00119539	0.00259839	0.46005
14	770001	780000	0.00479142	0.000444836	10.7712
14	780001	790000	0.00282674	0.000537177	5.26221
14	790001	800000	0.00231914	0.000430608	5.38573
14	800001	810000	0.000175098	3.08663e-05	5.67279
14	1130001	1140000	0.00205471	0.000756598	2.71572
14	3310001	3320000	9.63565e-06	4.27137e-05	0.225587
14	6810001	6820000	0.00110379	0.00351076	0.314402
14	11650001	11660000	0.00143668	0.0033202	0.432709
14	11950001	11960000	0.00322602	0.00699905	0.460923
14	13230001	13240000	0.00208049	0.000762306	2.72921
14	15080001	15090000	0.000981602	0.00221314	0.443534
14	16030001	16040000	0.00236778	0.000874584	2.70732
14	18170001	18180000	0.00180316	0.000527166	3.42048
14	18210001	18220000	0.00219127	0.000777826	2.81717
14	18220001	18230000	0.0051477	0.00157074	3.27725
14	19080001	19090000	0.000809786	0.0017605	0.459975
14	21590001	21600000	0.000614453	0.00135892	0.452163
14	22170001	22180000	0.000891057	0.00202212	0.440655
14	23570001	23580000	0.00146788	0.000503672	2.91436
14	23790001	23800000	0.0016907	0.00374062	0.451984
14	24470001	24480000	0.0023452	0.000862737	2.71833
14	24480001	24490000	0.00202939	0.000734624	2.76249
14	25440001	25450000	0.0025854	0.000881727	2.9322
14	30880001	30890000	0.0018228	0.000611669	2.98004
14	34010001	34020000	0.00126447	0.000476793	2.65203
14	35970001	35980000	0.00079467	0.00193253	0.411207
14	35980001	35990000	0.000520295	0.00149171	0.348791
14	35990001	36000000	0.000381512	0.000888439	0.429418
14	36010001	36020000	0.000336254	0.00100522	0.334508
14	36040001	36050000	0.000207347	0.000587636	0.352849
14	38320001	38330000	0.00276638	0.000604934	4.57303
14	42900001	42910000	0.00127293	0.000474498	2.68269
14	46520001	46530000	0.00122698	0.00301931	0.406378
14	51330001	51340000	0.00177941	0.00387806	0.45884
14	52890001	52900000	0.00071888	0.00161007	0.44649
14	52970001	52980000	0.00114276	0.00281781	0.405549
14	54160001	54170000	0.00245276	0.000913884	2.68389
14	54750001	54760000	0.000767118	0.00225927	0.339542
14	57030001	57040000	0.00232577	0.000800287	2.90617
14	57580001	57590000	0.00172764	0.00390522	0.442392
14	58750001	58760000	0.00119051	0.000346787	3.43297
14	59390001	59400000	0.000456248	0.00101334	0.450242
14	61900001	61910000	0.000989612	0.000364745	2.71316
14	64190001	64200000	0.00198805	0.000723781	2.74676
14	64680001	64690000	0.00053237	0.00188485	0.282447
14	64710001	64720000	0.00195692	0.000743316	2.63269
14	66860001	66870000	0.00110828	0.00291555	0.380127
14	66870001	66880000	0.00117001	0.00294246	0.39763
14	67560001	67570000	0.00124122	0.00385967	0.321587
14	67700001	67710000	0.000763686	0.00191945	0.397867
14	69330001	69340000	0.00123463	0.0040796	0.302635
14	69340001	69350000	0.00125613	0.00301469	0.41667
14	73270001	73280000	0.00164453	0.000625215	2.63034
14	78420001	78430000	0.000369858	0.000137894	2.68219
14	78800001	78810000	0.000784372	0.000293058	2.67651
14	80100001	80110000	0.00355854	0.00125141	2.84362
14	81830001	81840000	0.00282535	0.00107935	2.61764
14	82200001	82210000	0.0005757	0.00136107	0.422976
14	82630001	82640000	0.00231093	0.000882903	2.61742
14	86110001	86120000	0.00181111	0.000641509	2.8232
14	87940001	87950000	0.00114484	0.00261563	0.437692
14	89380001	89390000	0.000750918	0.00173138	0.433711
15	2660001	2670000	0.000662451	0.00165792	0.399568
15	3100001	3110000	0.000830653	0.00202154	0.410901
15	3270001	3280000	0.000865793	0.00217085	0.398827
15	3280001	3290000	0.00111346	0.00265536	0.419325
15	3290001	3300000	0.00103339	0.00241173	0.428485
15	7330001	7340000	0.000723668	0.00256876	0.281719
15	8240001	8250000	0.00104971	0.00264501	0.396864
15	9140001	9150000	0.00183975	0.00403135	0.456361
15	9490001	9500000	0.00389544	0.000910356	4.27903
15	9500001	9510000	0.00290962	0.000905766	3.21233
15	10220001	10230000	0.00400075	0.00116245	3.44165
15	10270001	10280000	0.0034053	0.00108293	3.14452
15	11260001	11270000	0.00298214	0.00111225	2.68118
15	11270001	11280000	0.00343511	0.00115399	2.97672
15	17750001	17760000	0.00104408	0.00251486	0.415164
15	18930001	18940000	0.00115128	0.00263391	0.437099
15	19090001	19100000	0.00105821	0.00232894	0.454374
15	22890001	22900000	0.00344146	0.00129541	2.65666
15	28120001	28130000	0.00084595	0.00184785	0.457802
15	33360001	33370000	0.000985577	0.00252955	0.389625
15	40850001	40860000	0.00153258	0.000496013	3.0898
15	40860001	40870000	0.00287913	0.00075525	3.81215
15	41300001	41310000	0.000731075	0.00167717	0.435898
15	41310001	41320000	0.000890665	0.00202874	0.439024
15	43530001	43540000	0.00251466	0.000670568	3.75004
15	44140001	44150000	0.00119006	0.00295668	0.402499
15	44150001	44160000	0.00114776	0.00310118	0.370104
15	44160001	44170000	0.00175586	0.00442341	0.396947
15	49170001	49180000	0.000906896	0.0020247	0.447916
15	56710001	56720000	0.00137314	0.000498021	2.75719
15	57920001	57930000	0.000730443	0.00183167	0.398785
15	58540001	58550000	0.00226868	0.000821658	2.7611
15	61390001	61400000	0.001452	0.000559237	2.59639
15	61780001	61790000	0.00142909	0.00312025	0.458005
15	63140001	63150000	0.000423939	0.00100843	0.420395
15	63150001	63160000	0.000804306	0.00189257	0.424981
15	63380001	63390000	0.00247272	0.00086222	2.86785
15	63390001	63400000	0.00187597	0.000501951	3.73736
15	63710001	63720000	0.000322072	0.00176228	0.182759
15	63720001	63730000	0.000689039	0.00243399	0.28309
15	63950001	63960000	0.000428094	0.00133382	0.320953
15	64000001	64010000	0.000286028	0.000661647	0.432297
15	66550001	66560000	0.0014838	0.000325904	4.55287
15	71330001	71340000	0.00190876	0.000420568	4.53853
15	72690001	72700000	0.000573291	0.00138144	0.414995
15	72960001	72970000	0.00135784	0.00315009	0.431048
15	75210001	75220000	0.00340647	0.00100717	3.38222
15	77450001	77460000	0.00145899	0.000387177	3.76828
15	77460001	77470000	0.00129127	0.00047576	2.71412
15	77470001	77480000	0.00131642	0.000472203	2.78783
15	77480001	77490000	0.00137106	0.000477826	2.86937
15	78710001	78720000	0.00175733	0.00391021	0.449421
15	79270001	79280000	0.00277395	0.00106328	2.60886
15	79440001	79450000	0.000649443	0.00371738	0.174704
15	79450001	79460000	0.000766757	0.00207752	0.369073
15	88900001	88910000	0.00138991	0.00301549	0.460923
15	91450001	91460000	0.00143342	0.00331555	0.432332
16	70001	80000	0.00176447	0.00748553	0.235717
16	80001	90000	0.000928485	0.0024358	0.381183
16	8090001	8100000	0.00117281	0.000445496	2.63259
16	11330001	11340000	0.00269124	0.00103402	2.6027
16	11380001	11390000	0.00403327	0.00154639	2.60818
16	14200001	14210000	0.000542668	0.00152972	0.35475
16	14210001	14220000	0.000821409	0.00210184	0.390805
16	16070001	16080000	0.0016153	0.000606713	2.66238
16	16090001	16100000	0.00124438	0.000471429	2.63959
16	16160001	16170000	0.000873743	0.000325818	2.68169
16	16700001	16710000	0.00090804	0.00258761	0.350918
16	16710001	16720000	0.00118482	0.00470141	0.252014
16	22170001	22180000	0.000496055	0.0012531	0.395862
16	22180001	22190000	0.000788889	0.00177677	0.444002
16	22450001	22460000	0.00142313	0.00317272	0.448552
16	25380001	25390000	0.000812045	0.00328457	0.24723
16	28540001	28550000	0.00163791	0.000459725	3.5628
16	30040001	30050000	0.00194056	0.000739702	2.62343
16	30760001	30770000	0.00100136	0.00259891	0.3853
16	36790001	36800000	0.00064854	0.00144472	0.448904
16	37870001	37880000	0.000720988	0.00025677	2.80791
16	37920001	37930000	0.000450557	0.000136661	3.2969
16	37980001	37990000	0.000609425	0.000193087	3.15622
16	39940001	39950000	0.00128386	0.000427166	3.00553
16	40190001	40200000	0.000757814	0.00201038	0.376951
16	40200001	40210000	0.00104727	0.00388531	0.269546
16	40210001	40220000	0.00189943	0.00691182	0.274809
16	40220001	40230000	0.00143162	0.00469154	0.305149
16	40230001	40240000	0.00105372	0.00266606	0.395235
16	40240001	40250000	0.00116471	0.00491274	0.23708
16	40260001	40270000	0.000915236	0.00386119	0.237035
16	40270001	40280000	0.000506805	0.00211673	0.239428
16	40280001	40290000	0.00110911	0.00363017	0.305526
16	41260001	41270000	0.00147492	0.000454733	3.24349
16	44080001	44090000	0.000687805	0.00151807	0.453079
16	45310001	45320000	0.000997109	0.00237424	0.41997
16	46040001	46050000	0.000877447	0.00204116	0.429877
16	50170001	50180000	0.00347335	0.000966695	3.59302
16	52210001	52220000	0.000954532	0.00468804	0.20361
16	53930001	53940000	0.00146745	0.00385098	0.381059
16	54320001	54330000	0.000711563	0.00162722	0.437288
16	54460001	54470000	0.000710509	0.001678	0.423426
16	54470001	54480000	0.0011713	0.00273752	0.427869
16	55350001	55360000	0.00097835	0.00266526	0.367075
16	56890001	56900000	0.00110105	0.00339759	0.324068
16	56900001	56910000	0.00122596	0.00290333	0.42226
16	57430001	57440000	0.000884914	0.00281337	0.314539
16	57440001	57450000	0.00094878	0.00330686	0.286913
16	57820001	57830000	0.00125592	0.00278167	0.451499
16	57830001	57840000	0.0010598	0.00232958	0.454932
16	62000001	62010000	0.00282433	0.000991394	2.84885
16	62040001	62050000	0.00238961	0.0008679	2.75332
16	67920001	67930000	0.000860945	0.000314257	2.73962
16	68010001	68020000	0.00146182	0.0034819	0.419834
16	69300001	69310000	0.00198278	0.00456199	0.434631
16	70130001	70140000	0.00139624	0.00359736	0.388129
16	78050001	78060000	0.00107751	0.00039934	2.69823
16	78060001	78070000	0.00139497	0.000535284	2.60604
16	87330001	87340000	0.0022595	0.000673896	3.35289
17	2190001	2200000	0.00157031	0.000522433	3.00576
17	2390001	2400000	0.00099732	0.00258049	0.386485
17	4360001	4370000	0.00100096	0.003599	0.278122
17	6110001	6120000	0.00211232	0.0006607	3.19709
17	7220001	7230000	5.44414e-05	1.74412e-05	3.12143
17	9320001	9330000	0.00322782	0.00087467	3.69033
17	13800001	13810000	0.00178543	0.00410749	0.434677
17	13810001	13820000	0.00106299	0.00294005	0.361555
17	14110001	14120000	0.000448359	0.00106489	0.421038
17	18750001	18760000	0.000233484	0.00129627	0.18012
17	18760001	18770000	0.000227191	0.00125525	0.180993
17	18770001	18780000	0.000256037	0.00168196	0.152225
17	18780001	18790000	0.000263505	0.00121971	0.216039
17	18790001	18800000	0.000107347	0.000641824	0.167253
17	18800001	18810000	0.000257272	0.00130783	0.196717
17	18810001	18820000	0.000207438	0.00109682	0.189127
17	18820001	18830000	0.000167841	0.000988497	0.169794
17	18830001	18840000	0.000181451	0.000973322	0.186424
17	18840001	18850000	0.000262873	0.00176736	0.148738
17	18850001	18860000	0.000275279	0.00145473	0.18923
17	18860001	18870000	0.000387986	0.00197903	0.196049
17	18870001	18880000	0.000236826	0.0015389	0.153893
17	18880001	18890000	0.000224511	0.00119719	0.187532
17	18890001	18900000	8.74134e-05	0.000428686	0.20391
17	18900001	18910000	6.90455e-05	0.00042794	0.161344
17	18910001	18920000	7.87413e-05	0.000334968	0.235071
17	18920001	18930000	0.000135923	0.000550459	0.246927
17	18930001	18940000	6.09455e-05	0.000279604	0.217971
17	18940001	18950000	2.87865e-05	0.000138698	0.207548
17	18950001	18960000	8.80157e-05	0.0003356	0.262264
17	18960001	18970000	0.000168805	0.000603041	0.279923
17	18970001	18980000	8.65703e-05	0.000234223	0.369606
17	18980001	18990000	0.000148961	0.000447992	0.332508
17	18990001	19000000	0.000155857	0.000486919	0.320088
17	19000001	19010000	0.000112165	0.000406024	0.276252
17	19010001	19020000	8.36796e-05	0.000474871	0.176215
17	19020001	19030000	0.000186871	0.000477137	0.391651
17	19030001	19040000	0.000142427	0.000577022	0.246831
17	19040001	19050000	0.000137188	0.00054105	0.253559
17	19050001	19060000	0.000171605	0.000468933	0.365948
17	19060001	19070000	0.000112045	0.000472834	0.236965
17	19070001	19080000	0.000180367	0.000745295	0.242008
17	19080001	19090000	0.000153448	0.000601951	0.254918
17	19090001	19100000	0.000168503	0.000459007	0.367103
17	19100001	19110000	0.000183589	0.000520855	0.352476
17	19110001	19120000	0.000118338	0.000502151	0.235662
17	19120001	19130000	8.06384e-05	0.000344148	0.234313
17	19130001	19140000	0.000101385	0.000310069	0.326976
17	19140001	19150000	0.000144264	0.000513569	0.280905
17	19150001	19160000	0.000105059	0.000346529	0.303175
17	19160001	19170000	0.000202319	0.00063887	0.316683
17	19170001	19180000	0.000120867	0.000464575	0.260167
17	19180001	19190000	0.000105029	0.000627653	0.167336
17	19190001	19200000	0.000138573	0.000522978	0.264969
17	19200001	19210000	8.10599e-05	0.000345066	0.234911
17	19210001	19220000	8.47937e-05	0.000414859	0.204392
17	19220001	19230000	7.39837e-05	0.000402295	0.183904
17	19230001	19240000	9.99097e-05	0.000548939	0.182005
17	19240001	19250000	0.000150918	0.000488755	0.30878
17	19250001	19260000	9.00331e-05	0.000459007	0.196148
17	19260001	19270000	7.38633e-05	0.000377567	0.19563
17	19320001	19330000	1.88497e-05	4.35743e-05	0.432588
17	19650001	19660000	0.000795242	0.000262593	3.02842
17	19660001	19670000	0.000697983	0.000269306	2.59178
17	20090001	20100000	0.000571484	0.000161933	3.52914
17	20450001	20460000	0.00234041	0.000497705	4.7024
17	20460001	20470000	0.00633933	0.00176684	3.58795
17	21110001	21120000	0.002071	0.000779518	2.65677
17	21980001	21990000	0.00205282	0.000444263	4.62073
17	22670001	22680000	0.000458175	0.00104071	0.440252
17	23440001	23450000	0.00178639	0.00514667	0.347096
17	23450001	23460000	0.00144968	0.00443402	0.326945
17	24380001	24390000	0.000926107	0.00240729	0.384709
17	24910001	24920000	0.00282002	0.000954618	2.95408
17	25030001	25040000	0.0012654	0.00048669	2.60001
17	25050001	25060000	0.00224408	0.000654905	3.42657
17	25350001	25360000	0.00137468	0.0033776	0.406999
17	25410001	25420000	0.00107194	0.0023852	0.449413
17	25420001	25430000	0.00130449	0.00347837	0.375029
17	26990001	27000000	0.000813279	0.00177226	0.458894
17	27770001	27780000	0.000927281	0.00308302	0.30077
17	27780001	27790000	0.0016573	0.00559659	0.296127
17	28560001	28570000	0.000768835	0.00194888	0.394501
17	37100001	37110000	0.00362487	0.00138683	2.61378
17	40200001	40210000	0.00270975	0.00102435	2.64534
17	42350001	42360000	0.000890967	0.00194191	0.45881
17	43470001	43480000	0.00142002	0.000509897	2.78492
17	43500001	43510000	0.00152553	0.000484825	3.14656
17	45260001	45270000	0.00120027	0.00287972	0.416801
17	45940001	45950000	0.00151807	0.000381268	3.98163
17	46250001	46260000	0.00116609	0.00275591	0.423123
17	46260001	46270000	0.00122683	0.00393554	0.311731
17	46400001	46410000	0.00114932	0.000391509	2.93562
17	46440001	46450000	0.0023324	0.000856311	2.72378
17	49050001	49060000	0.00067941	0.00192131	0.353618
17	50620001	50630000	0.000892442	0.00293847	0.30371
17	50640001	50650000	0.00117594	0.0032868	0.357777
17	53310001	53320000	0.00163499	0.000596213	2.74229
17	54080001	54090000	0.00217142	0.000834854	2.60096
17	55310001	55320000	0.00155706	0.0038969	0.399564
17	55840001	55850000	0.000820385	0.00226575	0.362081
17	60240001	60250000	0.00116194	0.00261632	0.444112
17	63470001	63480000	0.00108771	0.00251219	0.432973
17	73000001	73010000	0.000940921	0.0024784	0.379649
17	79930001	79940000	0.00364485	0.000836862	4.35538
18	940001	950000	0.001229	0.00288394	0.426153
18	1530001	1540000	0.00243601	0.000918044	2.65348
18	1540001	1550000	0.00184188	0.000674613	2.73028
18	2390001	2400000	0.00514101	0.00154535	3.32676
18	7840001	7850000	0.00136525	0.00309885	0.440567
18	7850001	7860000	0.00145595	0.00327903	0.444019
18	7910001	7920000	0.00823009	0.00285832	2.87935
18	9880001	9890000	0.000634929	0.00139426	0.455388
18	10420001	10430000	0.000400512	0.000999426	0.400742
18	10570001	10580000	0.000484854	0.00111885	0.43335
18	10580001	10590000	0.000350075	0.000899225	0.389307
18	10590001	10600000	0.000236134	0.000818015	0.288667
18	10600001	10610000	0.00023505	0.00132235	0.177752
18	10610001	10620000	0.000365793	0.00094148	0.38853
18	10620001	10630000	0.000502499	0.00141799	0.354374
18	10630001	10640000	0.000286992	0.000691193	0.415213
18	10640001	10650000	0.00086745	0.00230815	0.37582
18	10650001	10660000	0.00056224	0.00134664	0.417513
18	10870001	10880000	0.000784463	0.00199251	0.393706
18	10970001	10980000	0.000880759	0.00201279	0.437581
18	10990001	11000000	0.000372478	0.000849254	0.438594
18	11000001	11010000	0.000395784	0.00091047	0.434703
18	11350001	11360000	0.00056763	0.00139455	0.407035
18	11480001	11490000	0.000973291	0.00363133	0.268026
18	14330001	14340000	0.00190196	0.00508913	0.37373
18	14390001	14400000	0.00434687	0.00151216	2.87461
18	15330001	15340000	0.00339646	0.00116044	2.92687
18	16200001	16210000	0.00381683	0.00114378	3.33703
18	16210001	16220000	0.00476786	0.000891423	5.34859
18	17070001	17080000	0.000938663	0.00237215	0.395701
18	17360001	17370000	0.0010433	0.00252315	0.413491
18	18010001	18020000	0.00083517	0.00188158	0.443866
18	20360001	20370000	0.00162584	0.000492915	3.29842
18	21490001	21500000	0.00137862	0.00340003	0.405473
18	21540001	21550000	0.00143508	0.00315961	0.454195
18	24390001	24400000	0.00376877	0.00104705	3.59942
18	25730001	25740000	0.0016738	0.00541076	0.309347
18	25740001	25750000	0.00120753	0.00374707	0.32226
18	25960001	25970000	0.00104589	0.00310706	0.336617
18	26680001	26690000	0.000414303	0.00122536	0.338107
18	26690001	26700000	0.000347064	0.000758147	0.457779
18	30480001	30490000	0.000675429	0.000254274	2.6563
18	30550001	30560000	0.000392171	0.000126334	3.10424
18	30560001	30570000	0.000842969	0.000274154	3.0748
18	30650001	30660000	0.000785757	0.000278887	2.81747
18	31040001	31050000	0.000534237	0.000204246	2.61565
18	31060001	31070000	0.000737097	0.000249656	2.95245
18	31790001	31800000	0.000798374	0.00203153	0.392991
18	32170001	32180000	0.00121117	0.00408439	0.296536
18	32180001	32190000	0.000969889	0.00300387	0.32288
18	32190001	32200000	0.00089723	0.00210235	0.426775
18	32200001	32210000	0.000888708	0.00193488	0.459309
18	32880001	32890000	0.00126257	0.00354696	0.355958
18	35940001	35950000	0.000851641	0.00197599	0.430995
18	36790001	36800000	0.00120452	0.00295766	0.407254
18	36800001	36810000	0.00108443	0.00346767	0.312726
18	37410001	37420000	0.00202373	0.000536059	3.7752
18	39340001	39350000	0.00161647	0.000577108	2.80098
18	45970001	45980000	0.000702258	0.00157748	0.445177
18	46480001	46490000	0.00124523	0.00282806	0.440312
18	47170001	47180000	0.000873171	0.0019858	0.439707
18	47180001	47190000	0.000687504	0.00175961	0.390714
18	49410001	49420000	0.000725595	0.000262708	2.76198
18	49630001	49640000	0.00105498	0.000400631	2.6333
18	49650001	49660000	0.000712496	0.000262593	2.71331
18	50810001	50820000	0.000732731	0.00164991	0.444104
18	51780001	51790000	0.00229235	0.000792169	2.89376
18	54170001	54180000	0.00206826	0.000744693	2.77733
18	54800001	54810000	0.000774676	0.00179759	0.430953
18	55860001	55870000	0.00136513	0.00308718	0.442193
18	59270001	59280000	0.0025486	0.000715777	3.56061
18	60380001	60390000	0.000614122	0.00143353	0.428398
18	60510001	60520000	0.000511081	0.00129314	0.395225
18	61240001	61250000	0.00178208	0.00392341	0.454217
18	62110001	62120000	0.00321653	0.000785399	4.09541
18	62120001	62130000	0.00208955	0.000564831	3.69943
18	62490001	62500000	0.00230422	0.000878973	2.62149
18	65220001	65230000	0.000879374	0.00287685	0.305673
18	67040001	67050000	0.00154986	0.00039891	3.88524
18	68820001	68830000	0.00111746	0.000416867	2.68062
18	69230001	69240000	0.00367961	0.00133072	2.76513
18	75450001	75460000	0.00119145	0.00266675	0.44678
18	75460001	75470000	0.00180042	0.00422143	0.426495
18	75830001	75840000	0.00119774	0.000448881	2.66828
18	79340001	79350000	0.000894911	0.00202094	0.442819
18	79360001	79370000	0.000639687	0.00144535	0.442583
18	79700001	79710000	0.00092969	0.00030611	3.03711
18	79750001	79760000	0.00136107	0.000428973	3.17286
18	79770001	79780000	0.000575399	0.000216265	2.66062
18	80650001	80660000	0.00344047	0.00118262	2.90919
18	81120001	81130000	0.00182879	0.00429332	0.425962
19	1110001	1120000	0.00108296	0.000358462	3.02113
19	3950001	3960000	0.00276429	0.00100775	2.74303
19	6150001	6160000	0.000870762	0.00191411	0.454917
19	6160001	6170000	0.00126302	0.00378769	0.333454
19	7860001	7870000	0.00146384	0.00322757	0.453542
19	10850001	10860000	0.00109238	0.00258015	0.423378
19	11150001	11160000	4.81783e-06	2.71371e-05	0.177537
19	12460001	12470000	0.00372317	0.00143345	2.59735
19	13800001	13810000	0.00125266	0.00303012	0.413403
19	13810001	13820000	0.00142776	0.0032576	0.438286
19	14620001	14630000	0.00494546	0.00153414	3.2236
19	17430001	17440000	0.0017156	0.000535571	3.20331
19	19980001	19990000	0.00122942	0.00282103	0.435805
19	19990001	20000000	0.00103701	0.00273703	0.378881
19	20570001	20580000	0.000722553	0.00168962	0.427642
19	21180001	21190000	0.000999458	0.000321486	3.10887
19	21190001	21200000	0.000746522	0.000262536	2.8435
19	21230001	21240000	0.000773592	0.000290046	2.66714
19	21600001	21610000	0.00220449	0.000588698	3.74469
19	21610001	21620000	0.00110717	0.000423982	2.61136
19	21630001	21640000	0.00220726	0.000670769	3.29064
19	22850001	22860000	0.00278835	0.000983678	2.83462
19	23670001	23680000	0.00197986	0.00058012	3.41285
19	25720001	25730000	4.17344e-05	0.000138927	0.300405
19	26110001	26120000	0.00167398	0.000634337	2.63894
19	26120001	26130000	0.00181521	0.000605077	2.99997
19	27570001	27580000	0.00245116	0.000832616	2.94393
19	27580001	27590000	0.00168744	0.000630579	2.67602
19	28110001	28120000	0.000864137	0.00247321	0.349399
19	29260001	29270000	0.00071879	0.00159254	0.451348
19	29270001	29280000	0.000939115	0.00228606	0.410801
19	30180001	30190000	0.00271828	0.000852869	3.18722
19	31540001	31550000	0.000711262	0.00242711	0.293049
19	31900001	31910000	0.0012829	0.00368356	0.348277
19	32900001	32910000	0.00288955	0.00110912	2.60526
19	33030001	33040000	0.00327281	0.00114369	2.86162
19	33950001	33960000	0.00075953	0.000261388	2.90576
19	35720001	35730000	0.000417736	0.000950889	0.439311
19	38620001	38630000	0.00320209	0.000984423	3.25276
19	39010001	39020000	0.00126838	0.00330855	0.383364
19	39740001	39750000	3.89341e-05	9.35169e-06	4.16332
19	39780001	39790000	8.41313e-05	6.97074e-06	12.0692
19	39840001	39850000	0.00432074	0.00114375	3.7777
19	39850001	39860000	0.00209448	0.00068385	3.06278
19	39860001	39870000	0.003057	0.000845439	3.61587
19	39880001	39890000	0.000978681	0.000363941	2.68912
19	39890001	39900000	0.00135182	0.000425674	3.17572
19	39910001	39920000	0.00170413	0.000634337	2.68647
19	40690001	40700000	0.0022531	0.000811245	2.77734
19	40700001	40710000	0.00196766	0.000637435	3.08684
19	40710001	40720000	0.00223899	0.000797648	2.80699
19	41100001	41110000	0.00102189	0.00037206	2.74657
19	44650001	44660000	0.00228154	0.000759323	3.0047
19	45570001	45580000	0.0020062	0.000671601	2.98719
19	47900001	47910000	0.0015346	0.00343267	0.447057
19	48300001	48310000	0.000492472	0.00116274	0.423544
19	48350001	48360000	0.00242785	0.000865835	2.80406
19	49370001	49380000	0.0013636	0.00362177	0.376501
19	50530001	50540000	0.00635164	0.00227748	2.78889
19	51160001	51170000	0.00806496	0.00268356	3.00532
19	51170001	51180000	0.00398844	0.00121156	3.29199
19	51220001	51230000	0.00396617	0.00106391	3.72792
19	51230001	51240000	0.00308787	0.000926563	3.33261
19	51330001	51340000	0.00108979	0.000416208	2.61838
19	51340001	51350000	0.00131289	0.000417154	3.14725
19	51350001	51360000	0.00167284	0.000373178	4.48269
19	51490001	51500000	0.00221611	0.000849455	2.60886
19	52640001	52650000	0.00279982	0.000444005	6.30583
19	54400001	54410000	0.00110205	0.00239782	0.459605
19	59790001	59800000	0.00242249	0.00746234	0.324629
19	61220001	61230000	0.00326971	0.00115539	2.82996
19	61230001	61240000	0.00332632	0.00125582	2.64872
20	4010001	4020000	0.00239226	0.000891882	2.68226
20	5940001	5950000	0.00131262	0.000462737	2.83664
20	5950001	5960000	0.00173776	0.00050218	3.46043
20	8020001	8030000	0.00231015	0.000743919	3.10538
20	8040001	8050000	0.000674887	0.000247963	2.72172
20	8260001	8270000	0.000753448	0.00213428	0.353022
20	11110001	11120000	0.00216161	0.000527424	4.09843
20	15250001	15260000	0.000673231	0.00152702	0.440879
20	21940001	21950000	0.00205339	0.000447447	4.58912
20	23630001	23640000	0.00329777	0.00126698	2.60286
20	24990001	25000000	0.00457793	0.00105445	4.34153
20	25000001	25010000	0.0067146	0.00136704	4.91178
20	25070001	25080000	0.00121072	0.000390792	3.09812
20	25710001	25720000	4.29088e-05	1.34251e-05	3.19616
20	25820001	25830000	0.00211102	0.00482866	0.437185
20	26260001	26270000	0.000952213	0.00212002	0.449153
20	26560001	26570000	0.00348263	0.00109906	3.16874
20	26700001	26710000	0.00395655	0.0086527	0.457262
20	28590001	28600000	0.00401686	0.00143345	2.80223
20	28660001	28670000	0.00769035	0.0025492	3.01677
20	28670001	28680000	0.00303388	0.00106406	2.85123
20	28680001	28690000	0.00393866	0.00144977	2.71675
20	28770001	28780000	0.00346664	0.00117146	2.95925
20	28830001	28840000	0.00278793	0.000883419	3.15584
20	28840001	28850000	0.00442707	0.00128305	3.45043
20	28850001	28860000	0.00364217	0.00114584	3.1786
20	28900001	28910000	0.00816263	0.00224234	3.64023
20	28970001	28980000	0.00697413	0.00262619	2.65561
20	29300001	29310000	0.00497256	0.0115044	0.432231
20	30080001	30090000	0.00432797	0.00968787	0.446741
20	30710001	30720000	0.00131578	0.00368551	0.357014
20	30720001	30730000	0.00322769	0.00702608	0.459387
20	31030001	31040000	0.00330351	0.0102122	0.323487
20	31490001	31500000	0.0025218	0.00604317	0.417298
20	31570001	31580000	0.0051844	0.0159245	0.325561
20	32610001	32620000	2.15297e-05	7.53012e-05	0.285914
20	36770001	36780000	0.00337441	0.00119601	2.82139
20	38920001	38930000	0.00158109	0.000582587	2.71391
20	43660001	43670000	0.00119313	0.000395238	3.01876
20	47610001	47620000	0.00126886	0.00303804	0.417657
20	47710001	47720000	0.00397966	0.00102272	3.89125
20	51070001	51080000	3.20988e-05	9.00746e-05	0.356358
20	51760001	51770000	0.00277501	0.00086724	3.19982
20	52270001	52280000	0.000827341	0.00210327	0.393359
20	53880001	53890000	0.00213568	0.0007893	2.70579
20	54170001	54180000	0.000822764	0.00024346	3.37946
20	54880001	54890000	0.00119046	0.000357372	3.33115
20	55450001	55460000	0.000703764	0.00196354	0.358416
20	55480001	55490000	0.000834207	0.00211592	0.394253
20	56100001	56110000	0.00358832	0.00137989	2.60044
20	61840001	61850000	0.000869678	0.00197413	0.440537
20	63450001	63460000	0.00209889	0.000633878	3.31119
20	63620001	63630000	0.00565772	0.00198308	2.853
21	1900001	1910000	0.000937549	0.00206283	0.454496
21	3440001	3450000	0.000963218	0.00214601	0.448841
21	5540001	5550000	0.000155134	0.000423924	0.365948
21	6980001	6990000	0.00196953	0.000696242	2.8288
21	7690001	7700000	0.0035174	0.00123537	2.84724
21	9420001	9430000	0.00117088	0.000400717	2.92196
21	10130001	10140000	0.00301686	0.00112272	2.6871
21	15880001	15890000	0.00272662	0.000999742	2.72732
21	15890001	15900000	0.00213101	0.000665519	3.20203
21	16870001	16880000	0.000626287	0.000175158	3.57555
21	17220001	17230000	0.000812225	0.000283505	2.86494
21	17260001	17270000	0.0019106	0.00062903	3.03738
21	17330001	17340000	0.000629268	0.000191796	3.28092
21	17400001	17410000	0.000711804	0.000253873	2.80378
21	17690001	17700000	0.00243333	0.000715032	3.40311
21	20810001	20820000	0.000769828	0.00289185	0.266206
21	21320001	21330000	0.000911051	0.00283873	0.320936
21	22390001	22400000	0.000922584	0.00220574	0.418265
21	25110001	25120000	0.00167706	0.000646701	2.59325
21	25590001	25600000	0.0033875	0.0012815	2.64339
21	27130001	27140000	0.00117185	0.00286658	0.408797
21	27790001	27800000	0.00168811	0.00369633	0.456699
21	29320001	29330000	0.000819874	0.00207215	0.395663
21	30090001	30100000	0.00176444	0.000619564	2.84787
21	31960001	31970000	0.00118458	0.00322217	0.367634
21	32000001	32010000	0.000637188	0.00184641	0.345096
21	32010001	32020000	0.000705149	0.00174836	0.40332
21	33170001	33180000	0.0012087	0.000443345	2.72632
21	33190001	33200000	0.00145631	0.000448853	3.24451
21	36950001	36960000	0.00120849	0.0028899	0.418177
21	37680001	37690000	0.00205336	0.000733505	2.79938
21	39140001	39150000	0.00260936	0.000963655	2.70777
21	39380001	39390000	0.0029402	0.000728686	4.03493
21	40980001	40990000	0.00152833	0.00386056	0.395883
21	42190001	42200000	0.00169771	0.000629088	2.69868
21	46070001	46080000	0.00177989	0.000464343	3.83314
21	46080001	46090000	0.0022464	0.000749713	2.99635
21	47040001	47050000	0.00143466	0.00335577	0.42752
21	47950001	47960000	0.0013336	0.00297487	0.448288
21	47960001	47970000	0.0010595	0.00300611	0.352449
21	48010001	48020000	9.57543e-06	2.38095e-06	4.02168
21	49640001	49650000	0.00304767	0.00114157	2.66972
21	54380001	54390000	0.000878711	0.00198313	0.443093
21	54820001	54830000	0.000845227	0.00190316	0.444118
21	55090001	55100000	0.00252704	0.000743316	3.39968
21	55400001	55410000	0.00230208	0.000604045	3.81111
21	55720001	55730000	0.00116152	0.0031883	0.364307
21	55970001	55980000	0.00151377	0.00392501	0.385673
21	57040001	57050000	0.00155893	0.00360582	0.432337
21	58310001	58320000	0.000476814	0.000123666	3.85566
21	58320001	58330000	0.000687444	0.000235399	2.92034
22	970001	980000	0.00386254	0.00138807	2.78267
22	1150001	1160000	0.000916441	0.000334309	2.7413
22	1160001	1170000	0.00128594	0.000394205	3.26211
22	1170001	1180000	0.00129488	0.000465835	2.7797
22	1280001	1290000	0.00520942	0.00134398	3.87611
22	1380001	1390000	0.00345845	0.00128554	2.69027
22	1480001	1490000	0.00313109	0.00108933	2.87433
22	2570001	2580000	0.00173403	0.00041856	4.14285
22	4180001	4190000	0.00116962	0.00274535	0.426037
22	4430001	4440000	0.00368335	0.00137332	2.68208
22	4720001	4730000	0.000554953	0.000212966	2.60583
22	4880001	4890000	0.0011754	0.000445324	2.63943
22	4920001	4930000	0.00100096	0.000347762	2.87829
22	5030001	5040000	0.000957212	0.00221489	0.432171
22	10430001	10440000	0.00320301	0.00100975	3.17208
22	11970001	11980000	0.00124938	0.0032918	0.379543
22	13130001	13140000	0.000606323	0.00160559	0.377633
22	13220001	13230000	0.0035246	0.00119748	2.94335
22	13740001	13750000	0.00190422	0.00488784	0.389583
22	13770001	13780000	0.00058648	0.003235	0.181292
22	14870001	14880000	0.00571135	0.00202699	2.81765
22	14880001	14890000	0.00246305	0.000878715	2.80301
22	15060001	15070000	0.00205194	0.000706856	2.90291
22	15070001	15080000	0.00277278	0.000781411	3.54843
22	15170001	15180000	0.00185583	0.000652123	2.84583
22	15560001	15570000	0.00168464	0.0005679	2.96644
22	16430001	16440000	0.00236564	0.000729977	3.2407
22	16830001	16840000	0.00120229	0.00040677	2.9557
22	16840001	16850000	0.00109422	0.000344406	3.17712
22	17940001	17950000	0.00318743	0.00112599	2.83078
22	18400001	18410000	0.00227064	0.000470972	4.82118
22	18410001	18420000	0.00193809	0.000379174	5.11135
22	18580001	18590000	0.00256831	0.000731038	3.51324
22	20400001	20410000	0.0025023	0.000895611	2.79396
22	22480001	22490000	0.000830955	0.00233236	0.356272
22	24100001	24110000	3.67961e-05	0.000125359	0.293526
22	24360001	24370000	0.000261277	0.000696873	0.374928
22	24840001	24850000	0.000282085	0.000659323	0.42784
22	31060001	31070000	0.000523878	0.00123976	0.422564
22	32940001	32950000	0.00218241	0.000728485	2.99582
22	39210001	39220000	0.0002028	0.000493001	0.411358
22	39230001	39240000	0.000421981	0.00119793	0.352258
22	41400001	41410000	0.00129503	0.00049191	2.63266
[truncated: 257 more rows]
