# Supplementary material for: Genomic Insights into Post‐Domestication Expansion and Selection of Body Size in Ponies
Source: Adv Sci (Weinh). 2025 Feb 26;12(16):2413023. doi: 10.1002/advs.202413023 (PMC12021115; doi:10.1002/advs.202413023)
Supplement: Supplementary file 19 — Supporting Table 18 [file ADVS-12-2413023-s005.xlsx]

## Sheet: Sheet1
Table S18. Selective regions across autosomes with the top and bottom 1% XP-EHH values (pony vs. horse).
chr	pos	xpehh
1	1154625	-2.55936
1	1154708	-2.50561
1	1155152	-2.50306
1	1155501	-2.52271
1	1155599	-2.55955
1	1156387	-2.49496
1	1157225	-2.49641
1	1164342	-2.50587
1	1165237	-2.55542
1	1165327	-2.5543
1	1166668	-2.49806
1	1166789	-2.51914
1	1167679	-2.50739
1	1167911	-2.50134
1	1168644	-2.50598
1	1168941	-2.49113
1	1169066	-2.53678
1	1169067	-2.51883
1	1169110	-2.53606
1	1414050	-2.53531
1	1414167	-2.50235
1	1522414	-2.54542
1	1522417	-2.52065
1	1522441	-2.5899
1	1522457	-2.58299
1	1522458	-2.54868
1	1522463	-2.582
1	1522473	-2.57487
1	1522513	-2.60392
1	1522533	-2.56984
1	1522538	-2.59207
1	1522557	-2.49266
1	1522909	-2.52825
1	1523041	-2.5211
1	1523082	-2.49471
1	1523085	-2.49471
1	1523106	-2.49471
1	1523135	-2.51134
1	1523144	-2.49923
1	1523169	-2.50572
1	1523171	-2.49881
1	1523209	-2.554
1	1523210	-2.554
1	1523226	-2.555
1	1523340	-2.5447
1	1523366	-2.50089
1	1523411	-2.51858
1	1523412	-2.55927
1	1523413	-2.57365
1	1523414	-2.53883
1	1523552	-2.55469
1	1523645	-2.5257
1	1523749	-2.61986
1	1523760	-2.57318
1	1523764	-2.51397
1	1523801	-2.51781
1	1523857	-2.51388
1	1523877	-2.52113
1	1523974	-2.53998
1	1523975	-2.49228
1	1523997	-2.49228
1	1524036	-2.49228
1	1524037	-2.51791
1	1524052	-2.50762
1	1524063	-2.50762
1	1524075	-2.50762
1	1524078	-2.50762
1	1524172	-2.56958
1	1524173	-2.57621
1	1524204	-2.54021
1	1524205	-2.55099
1	1524236	-2.54208
1	1524287	-2.56738
1	1524375	-2.54567
1	1524383	-2.54532
1	1524418	-2.5044
1	1524460	-2.49398
1	1524463	-2.50803
1	1524511	-2.49907
1	1524591	-2.53434
1	1524600	-2.51892
1	1524744	-2.50981
1	1554538	-2.49975
1	1554591	-2.50677
1	1556044	-2.49839
1	1556047	-2.49078
1	1556465	-2.5074
1	1556503	-2.54119
1	1556560	-2.61995
1	1556951	-2.50187
1	1557000	-2.49812
1	1557190	-2.53374
1	1557217	-2.53001
1	1557261	-2.50647
1	1557307	-2.51666
1	1670737	-2.5221
1	1670819	-2.52419
1	1683279	-2.5082
1	1683351	-2.63901
1	1683732	-2.54432
1	1684072	-2.49401
1	1684227	-2.59958
1	1684266	-2.61762
1	1684285	-2.61806
1	1684331	-2.72859
1	1684411	-2.76214
1	1684451	-2.86202
1	1684490	-2.96115
1	1684527	-2.86785
1	1684530	-2.8689
1	1684532	-2.8689
1	1684539	-2.86069
1	1684554	-2.88828
1	1684577	-2.85011
1	1684586	-2.85011
1	1684589	-2.88123
1	1684597	-2.86911
1	1684613	-2.8124
1	1684622	-2.78857
1	1684653	-2.78931
1	1684676	-2.77274
1	1684682	-2.77274
1	1684770	-2.77274
1	1684805	-2.82536
1	1684848	-2.889
1	1684856	-2.82479
1	1684869	-2.90229
1	1684932	-2.60255
1	1684940	-2.60255
1	1684956	-2.60255
1	1684975	-2.60255
1	1684983	-2.61463
1	1684991	-2.62675
1	1685003	-2.6122
1	1685050	-2.62131
1	1685069	-2.64854
1	1685293	-2.5096
1	13294978	-2.50019
1	13295812	-2.56115
1	13295941	-2.50844
1	13296006	-2.61586
1	13296019	-2.62304
1	13296432	-2.58284
1	13296486	-2.53988
1	13296511	-2.53988
1	13296546	-2.58021
1	13296550	-2.54423
1	13296563	-2.54423
1	13296564	-2.54423
1	13296569	-2.54423
1	13296571	-2.54423
1	13296607	-2.54423
1	13296608	-2.58688
1	13296632	-2.5608
1	13296687	-2.56414
1	13296703	-2.54472
1	13296756	-2.57515
1	13296785	-2.5766
1	13296809	-2.54832
1	13296848	-2.50062
1	13296867	-2.50062
1	13296901	-2.50062
1	13296951	-2.5384
1	13296967	-2.5288
1	13297023	-2.54463
1	13338076	-2.5486
1	13338359	-2.52539
1	13344124	-2.5046
1	13344187	-2.49851
1	15671266	-2.57977
1	15671297	-2.49533
1	15693847	-2.51901
1	15693889	-2.50537
1	15714612	-2.49954
1	15780366	-2.50028
1	15780579	-2.64216
1	15780588	-2.62666
1	15780667	-2.6479
1	15780708	-2.61202
1	15780806	-2.63476
1	15780820	-2.54844
1	15780906	-2.54844
1	15780933	-2.54844
1	15780946	-2.55328
1	15780983	-2.55189
1	15780989	-2.55189
1	15781028	-2.56392
1	15781034	-2.57147
1	15781063	-2.56684
1	15781090	-2.56684
1	15781128	-2.56684
1	15781133	-2.56702
1	15781151	-2.56374
1	15781160	-2.56374
1	15781194	-2.56374
1	15781197	-2.56374
1	15781303	-2.56374
1	15781309	-2.70154
1	15781361	-2.71318
1	15781372	-2.66586
1	15781373	-2.66617
1	15781407	-2.67001
1	15781441	-2.67091
1	15781465	-2.70317
1	15781498	-2.67641
1	15781507	-2.67966
1	15781554	-2.66468
1	15781599	-2.6677
1	15781619	-2.66844
1	15781683	-2.66489
1	15781698	-2.68594
1	15781700	-2.59791
1	15781715	-2.6284
1	15781774	-2.49579
1	15788240	-2.53418
1	15788266	-2.56014
1	15788656	-2.5761
1	15789313	-2.54328
1	15789624	-2.58654
1	15795832	-2.49721
1	15795850	-2.49334
1	15795853	-2.49334
1	15795854	-2.49334
1	15795871	-2.50839
1	15795873	-2.50833
1	15795894	-2.5913
1	15795912	-2.70461
1	15795914	-2.71746
1	15795916	-2.57875
1	15795938	-2.64762
1	15795940	-2.64762
1	15795943	-2.64762
1	15795945	-2.64762
1	15795946	-2.64762
1	15795950	-2.65412
1	15795951	-2.52035
1	15795962	-2.52035
1	15795967	-2.52846
1	15796462	-2.54588
1	15796467	-2.50585
1	15796479	-2.50585
1	15796482	-2.50585
1	15796553	-2.51538
1	15796829	-2.51563
1	15797159	-2.51699
1	15797188	-2.5048
1	15797198	-2.5048
1	15797228	-2.5048
1	15797232	-2.51928
1	15797233	-2.51928
1	15797260	-2.51001
1	15797269	-2.51001
1	15797292	-2.64847
1	15797315	-2.59369
1	15797318	-2.6011
1	15797320	-2.59286
1	15797349	-2.59286
1	15797373	-2.59286
1	15797446	-2.59286
1	15797469	-2.59286
1	15797547	-2.59286
1	15797578	-2.65812
1	15797583	-2.62968
1	15797588	-2.65999
1	15797589	-2.64318
1	15797600	-2.64318
1	15797650	-2.64318
1	15797654	-2.68147
1	15797725	-2.68389
1	15797746	-2.66922
1	15797756	-2.66922
1	15797780	-2.66922
1	15797781	-2.66922
1	15797815	-2.69305
1	15797835	-2.67866
1	15797876	-2.67574
1	15797883	-2.62484
1	15797914	-2.60828
1	15798008	-2.56582
1	15798071	-2.54638
1	15802321	-2.5747
1	15802426	-2.52121
1	15802793	-2.53768
1	15802911	-2.53046
1	15802914	-2.64576
1	15802923	-2.62604
1	15802935	-2.64613
1	15802936	-2.70299
1	15802938	-2.68862
1	15802941	-2.6886
1	15802947	-2.71445
1	15802953	-2.71386
1	15802954	-2.75459
1	15802959	-2.80172
1	15802965	-2.76669
1	15802972	-2.78483
1	15802981	-2.69327
1	15802984	-2.66987
1	15802989	-2.68076
1	15803005	-2.65952
1	15803024	-2.57528
1	15803120	-2.58474
1	15809691	-2.52103
1	15809705	-2.50516
1	15809874	-2.50826
1	15809888	-2.50388
1	15809898	-2.5025
1	15810230	-2.49317
1	16667123	-2.54887
1	16667354	-2.50497
1	16689392	-2.62252
1	16689422	-2.59525
1	16689447	-2.57156
1	16689465	-2.60387
1	16689485	-2.60095
1	16689487	-2.73307
1	16689495	-2.61993
1	16689501	-2.61099
1	16689543	-2.6218
1	16689557	-2.6218
1	16689560	-2.6218
1	16689566	-2.62259
1	16689570	-2.62259
1	16689572	-2.62259
1	16689573	-2.62876
1	16689579	-2.6113
1	16689580	-2.6113
1	16689583	-2.6113
1	16689588	-2.60884
1	16689594	-2.52805
1	16689645	-2.52805
1	16689675	-2.52805
1	16689700	-2.52805
1	16689701	-2.52805
1	16689708	-2.52805
1	16689725	-2.52805
1	16689728	-2.59734
1	16689786	-2.65038
1	16689994	-2.50099
1	16690038	-2.5259
1	16690062	-2.49174
1	16690081	-2.53222
1	16690090	-2.52381
1	16691425	-2.49939
1	16691440	-2.51546
1	16691541	-2.5318
1	16691568	-2.55811
1	16691633	-2.56505
1	16691682	-2.51674
1	16691767	-2.54822
1	16691787	-2.5271
1	16691791	-2.57602
1	16699395	-2.49723
1	16699841	-2.5112
1	16699870	-2.51065
1	16699878	-2.51065
1	16699919	-2.53221
1	16699936	-2.61726
1	16699997	-2.5507
1	16700010	-2.5507
1	16700023	-2.59959
1	16700024	-2.51122
1	16700134	-2.50714
1	16700207	-2.49406
1	16700438	-2.49692
1	16700825	-2.55488
1	16700935	-2.49875
1	16701034	-2.49875
1	16701044	-2.49798
1	16701085	-2.49821
1	16701096	-2.52148
1	16701107	-2.56601
1	16701129	-2.54338
1	16701192	-2.57164
1	16701209	-2.57574
1	16701220	-2.57685
1	16701221	-2.53755
1	16701267	-2.52939
1	16701283	-2.52939
1	16701316	-2.52939
1	16701421	-2.58849
1	16701424	-2.51455
1	16701512	-2.51487
1	16701568	-2.57798
1	16701569	-2.55211
1	16701600	-2.55211
1	16701665	-2.57288
1	16701740	-2.54416
1	16701845	-2.56904
1	16701858	-2.51222
1	16701873	-2.53682
1	16701934	-2.52351
1	16701960	-2.52351
1	16702002	-2.64451
1	16702040	-2.63257
1	16702049	-2.681
1	16702094	-2.60003
1	16702226	-2.60003
1	16702252	-2.60003
1	16702300	-2.69041
1	16702346	-2.72473
1	16702380	-2.74603
1	16702507	-2.69645
1	16702512	-2.61105
1	16702532	-2.61105
1	16702546	-2.61105
1	16702581	-2.61762
1	16702591	-2.66969
1	16702594	-2.66693
1	16702627	-2.68946
1	16702637	-2.71783
1	16702694	-2.66007
1	16702748	-2.5756
1	16702752	-2.57913
1	16702804	-2.60251
1	16703358	-2.55339
1	16703415	-2.49529
1	16703419	-2.49529
1	16703578	-2.49529
1	16703648	-2.49529
1	16703718	-2.5591
1	16703799	-2.53066
1	16703873	-2.53066
1	16703923	-2.59849
1	16703977	-2.697
1	16703986	-2.66459
1	16703995	-2.70999
1	16704020	-2.63799
1	16704036	-2.66107
1	16704086	-2.65555
1	16704113	-2.61498
1	16704188	-2.60295
1	16704190	-2.60295
1	16704201	-2.6673
1	16704210	-2.67392
1	16704236	-2.66538
1	16704249	-2.66821
1	16704323	-2.57888
1	16704326	-2.56747
1	16704381	-2.56544
1	16704390	-2.55609
1	16704392	-2.55826
1	16705135	-2.56835
1	16705141	-2.56835
1	16705148	-2.56835
1	16705185	-2.53171
1	16705443	-2.51783
1	16705461	-2.49565
1	16705515	-2.49565
1	16705554	-2.49565
1	16705580	-2.54009
1	16705628	-2.5075
1	16705647	-2.5075
1	16705711	-2.5576
1	16705716	-2.51091
1	16705851	-2.55162
1	16705903	-2.52982
1	16705906	-2.54176
1	16705960	-2.50592
1	16705970	-2.51616
1	16705971	-2.51616
1	16705972	-2.51616
1	16706002	-2.50676
1	16706077	-2.552
1	16706317	-2.50213
1	16706324	-2.53589
1	16709282	-2.49484
1	16709640	-2.49323
1	16709854	-2.51176
1	16709862	-2.49075
1	16709917	-2.49075
1	16709922	-2.49075
1	16709997	-2.52696
1	16710057	-2.59232
1	16710156	-2.52941
1	16710166	-2.52941
1	16710181	-2.56599
1	16710208	-2.52887
1	16710290	-2.52887
1	16710292	-2.5497
1	16710343	-2.53118
1	16710377	-2.65351
1	16710380	-2.53753
1	16710411	-2.53753
1	16710439	-2.58138
1	16710454	-2.58183
1	16710516	-2.49793
1	16710608	-2.55351
1	16710629	-2.54476
1	16710712	-2.53676
1	16710749	-2.49411
1	16710750	-2.49411
1	16710778	-2.50771
1	16722022	-2.52365
1	16722109	-2.51891
1	16722134	-2.57052
1	16722201	-2.54644
1	16722221	-2.56305
1	16722241	-2.57389
1	16722263	-2.55369
1	16722340	-2.51195
1	16722395	-2.51195
1	16722413	-2.53756
1	16722451	-2.58111
1	16722765	-2.49825
1	16722766	-2.49825
1	16723009	-2.49314
1	16726670	-2.52166
1	16726761	-2.62261
1	16726770	-2.51909
1	16726782	-2.49285
1	16726826	-2.49285
1	16726860	-2.51245
1	16726876	-2.4988
1	16726902	-2.4988
1	16726969	-2.4988
1	16726997	-2.4988
1	16727132	-2.52401
1	16727182	-2.52821
1	16727183	-2.58351
1	16727218	-2.5727
1	16727241	-2.58864
1	16727244	-2.57638
1	16727256	-2.59598
1	16727284	-2.58098
1	16727285	-2.55278
1	16727310	-2.56225
1	16727320	-2.57993
1	16727324	-2.57877
1	16727408	-2.66573
1	16727430	-2.57875
1	16727459	-2.5551
1	16727472	-2.55889
1	16727516	-2.55457
1	16728195	-2.51673
1	16728199	-2.51673
1	16728206	-2.50092
1	16728215	-2.50092
1	16728226	-2.52705
1	16728532	-2.50863
1	16728580	-2.50234
1	16728598	-2.52666
1	16728821	-2.57186
1	16728836	-2.55534
1	16728840	-2.59458
1	16728844	-2.56421
1	16728852	-2.50413
1	16728890	-2.50413
1	16728988	-2.50413
1	16728995	-2.50725
1	16729012	-2.50725
1	16729057	-2.53117
1	16731557	-2.56955
1	16731561	-2.52317
1	16731998	-2.52803
1	16732109	-2.51916
1	16732191	-2.51125
1	16732215	-2.51551
1	16732236	-2.54867
1	16732349	-2.55016
1	16732662	-2.49398
1	16941452	-2.50842
1	16941528	-2.5415
1	16941548	-2.51101
1	16941645	-2.51101
1	16941659	-2.56728
1	16941662	-2.54144
1	16941715	-2.55767
1	16941737	-2.56218
1	16941774	-2.56527
1	16941783	-2.53287
1	16941842	-2.57117
1	16941874	-2.57951
1	16941953	-2.54147
1	16942023	-2.5604
1	16942025	-2.5604
1	16942097	-2.59019
1	16942104	-2.56627
1	16942199	-2.64126
1	16942200	-2.64126
1	16942208	-2.64126
1	16942213	-2.63238
1	16942287	-2.6968
1	16942289	-2.66646
1	16942312	-2.68375
1	16942335	-2.69589
1	16942438	-2.6148
1	16942459	-2.65099
1	16942464	-2.6701
1	16942509	-2.65129
1	16942531	-2.65615
1	16942571	-2.63081
1	16942583	-2.63081
1	16942650	-2.63484
1	16942660	-2.63484
1	16942694	-2.63612
1	16942719	-2.63556
1	16942722	-2.64953
1	16942740	-2.64953
1	16942754	-2.64735
1	16942763	-2.64677
1	16942778	-2.64677
1	16942789	-2.65039
1	16942829	-2.6466
1	16942858	-2.66826
1	16942882	-2.67034
1	16942883	-2.62131
1	16942903	-2.62305
1	16942940	-2.61439
1	16942958	-2.61439
1	16942980	-2.60792
1	16943012	-2.61381
1	16943071	-2.62326
1	16943152	-2.6399
1	16943212	-2.5262
1	16943219	-2.5259
1	16943267	-2.5259
1	16943291	-2.54586
1	16943598	-2.50086
1	16946715	-2.51923
1	16947531	-2.50745
1	16947898	-2.49162
1	16947925	-2.5122
1	16948064	-2.53111
1	16948069	-2.50022
1	16948081	-2.50443
1	16948101	-2.5012
1	16948107	-2.49973
1	16948136	-2.5013
1	16948205	-2.49963
1	16948206	-2.49963
1	16948208	-2.52586
1	16948229	-2.50075
1	16948252	-2.50075
1	17062143	-2.53035
1	17062144	-2.53035
1	17062560	-2.55693
1	17062588	-2.49994
1	17062617	-2.59679
1	17062649	-2.61134
1	17062694	-2.51781
1	17062822	-2.50935
1	22428540	-2.56144
1	22504365	-2.49259
1	22504393	-2.56108
1	22504425	-2.52505
1	22504453	-2.60475
1	22506432	-2.4937
1	22506509	-2.5146
1	22506641	-2.51649
1	22506881	-2.49976
1	22529568	-2.5058
1	22531804	-2.49059
1	22531807	-2.49069
1	22531813	-2.49069
1	22532142	-2.55117
1	22532197	-2.55117
1	22532206	-2.55117
1	22532222	-2.55117
1	22532233	-2.55117
1	22532313	-2.5177
1	22532324	-2.5177
1	22532335	-2.5177
1	22532337	-2.5177
1	22532343	-2.75789
1	22532345	-2.7436
1	22532346	-2.66425
1	22532369	-2.68848
1	22532375	-2.671
1	22532407	-2.68652
1	22532411	-2.67803
1	22532416	-2.67803
1	22532428	-2.68725
1	22532502	-2.60333
1	22532552	-2.60333
1	22532569	-2.6291
1	22532656	-2.59688
1	22532674	-2.59688
1	22532752	-2.66418
1	22532774	-2.65582
1	22532846	-2.73096
1	22532860	-2.73177
1	22532861	-2.73211
1	22532880	-2.73771
1	22532896	-2.72026
1	22532909	-2.72026
1	22532910	-2.72026
1	22532998	-2.78393
1	22533017	-2.80867
1	22533052	-2.83318
1	22533092	-2.82959
1	22533103	-2.87306
1	22533131	-2.88279
1	22533164	-2.86826
1	22533177	-2.86826
1	22533212	-2.8869
1	22533241	-2.88684
1	22533250	-2.84596
1	22533287	-2.84791
1	22533322	-2.86221
1	22533326	-2.8505
1	22533368	-2.8505
1	22533438	-2.92818
1	22533457	-2.93681
1	22533464	-2.95773
1	22533488	-2.95773
1	22533505	-2.95773
1	22533514	-2.95773
1	22533554	-2.94071
1	22533568	-2.97237
1	22533574	-2.96949
1	22533602	-2.97893
1	22533610	-2.97893
1	22533611	-2.97796
1	22533626	-2.95938
1	22533642	-3.02387
1	22533651	-2.9852
1	22533656	-2.99183
1	22533667	-2.97505
1	22533718	-2.9897
1	22533740	-2.96027
1	22533743	-2.96027
1	22533835	-2.96027
1	22533849	-2.96027
1	22533856	-2.97004
1	22533905	-3.04838
1	22533913	-2.97348
1	22533948	-2.95973
1	22533975	-2.95595
1	22533990	-2.95595
1	22533994	-2.95595
1	22533995	-2.9801
1	22534010	-2.97389
1	22534025	-2.97389
1	22534047	-3.00168
1	22534056	-2.98353
1	22534076	-2.99037
1	22534129	-2.97994
1	22534189	-3.12312
1	22534210	-2.99356
1	22534231	-2.9929
1	22534235	-2.99686
1	22534238	-2.97128
1	22534254	-2.97585
1	22534284	-2.96608
1	22534288	-2.94334
1	22534296	-2.94334
1	22534326	-2.95812
1	22534390	-2.95752
1	22534391	-2.95752
1	22534398	-2.96682
1	22534399	-2.81715
1	22534512	-2.81715
1	22534514	-2.82997
1	22534544	-2.82017
1	22534603	-2.8482
1	22534631	-2.7634
1	22534637	-2.7634
1	22534674	-2.77498
1	22534699	-2.79128
1	22534703	-2.79777
1	22534711	-2.78604
1	22534712	-2.78604
1	22534713	-2.76155
1	22534730	-2.76155
1	22534787	-2.76155
1	22534822	-2.76369
1	22534827	-2.78985
1	22534953	-2.80072
1	22534957	-2.75745
1	22535006	-2.75626
1	22535016	-2.75693
1	22535051	-2.73513
1	22535090	-2.74391
1	22535121	-2.74835
1	22535135	-2.75229
1	22535136	-2.748
1	22535164	-2.74799
1	22535214	-2.73675
1	22535240	-2.73675
1	22535289	-2.80706
1	22535301	-2.77542
1	22535302	-2.7479
1	22535303	-2.74711
1	22535321	-2.74645
1	22535340	-2.70819
1	22535366	-2.71854
1	22535392	-2.70567
1	22535410	-2.70567
1	22535498	-2.70567
1	22535537	-2.70567
1	22535595	-2.70567
1	22535598	-2.74579
1	22535630	-2.72941
1	22535646	-2.74812
1	22535687	-2.75908
1	22535880	-2.71497
1	22535906	-2.7468
1	22535933	-2.71294
1	22535991	-2.76293
1	22536084	-2.75108
1	22536107	-2.73539
1	22536228	-2.74911
1	22536284	-2.83186
1	22536286	-2.76174
1	22536340	-2.84175
1	22536360	-2.76639
1	22536361	-2.76639
1	22536452	-2.78083
1	22536460	-2.73572
1	22536527	-2.63389
1	22536577	-2.64393
1	22536615	-2.63275
1	22536799	-2.63275
1	22536845	-2.71249
1	22536904	-2.54084
1	22536936	-2.5866
1	22537045	-2.57947
1	22538548	-2.52805
1	22538592	-2.50793
1	22538674	-2.50793
1	22538680	-2.50793
1	22538740	-2.54559
1	22538777	-2.57118
1	22538805	-2.57118
1	22539011	-2.52569
1	22539020	-2.52569
1	22539046	-2.62479
1	22539255	-2.722
1	22539270	-2.69491
1	22539286	-2.69491
1	22539290	-2.73508
1	22539384	-2.60134
1	22539607	-2.6783
1	22539624	-2.54983
1	22539648	-2.54983
1	22539651	-2.55599
1	22539676	-2.57051
1	22539696	-2.49543
1	22540419	-2.54081
1	22541432	-2.57541
1	22541724	-2.49385
1	22541932	-2.4991
1	22542010	-2.67522
1	22542028	-2.64247
1	22542129	-2.63516
1	22542213	-2.63153
1	22542215	-2.63153
1	22542249	-2.63139
1	22542250	-2.63687
1	22542284	-2.70595
1	22542520	-2.64481
1	22542526	-2.64841
1	22542532	-2.67454
1	22542555	-2.67367
1	22542582	-2.72599
1	22542583	-2.72599
1	22542584	-2.64666
1	22542663	-2.64666
1	22542673	-2.65185
1	22542680	-2.65025
1	22542728	-2.65982
1	22542757	-2.64475
1	22542795	-2.64475
1	22542830	-2.64475
1	22542834	-2.64475
1	22542835	-2.64475
1	22542865	-2.71956
1	22542883	-2.6501
1	22543026	-2.6501
1	22543057	-2.76515
1	22543121	-2.67205
1	22543133	-2.72671
1	22543158	-2.694
1	22543206	-2.67693
1	22543210	-2.67693
1	22543229	-2.67693
1	22543252	-2.67693
1	22543274	-2.68381
1	22543283	-2.69931
1	22543287	-2.64753
1	22543301	-2.70442
1	22543303	-2.50742
1	22543310	-2.51286
1	22543316	-2.57346
1	22543360	-2.56602
1	22543373	-2.61081
1	22543374	-2.5337
1	22543518	-2.5337
1	22543522	-2.5337
1	22543579	-2.5337
1	22543605	-2.5337
1	22543623	-2.5337
1	22543685	-2.54436
1	22543728	-2.59123
1	22543744	-2.54717
1	22543775	-2.54717
1	22543837	-2.54321
1	22543866	-2.54447
1	22543868	-2.54447
1	22543871	-2.55405
1	22543897	-2.55627
1	22543936	-2.55309
1	22543954	-2.60464
1	22543961	-2.57834
1	22543989	-2.5855
1	22544017	-2.57121
1	22544035	-2.57121
1	22544165	-2.57121
1	22544173	-2.6227
1	22544233	-2.57455
1	22544271	-2.57455
1	22544302	-2.5875
1	22544323	-2.57238
1	22544330	-2.57238
1	22544333	-2.57238
1	22544419	-2.58755
1	22544420	-2.57382
1	22544448	-2.56585
1	22544463	-2.55501
1	22544470	-2.55501
1	22544473	-2.55501
1	22544474	-2.58239
1	22544615	-2.57103
1	22544632	-2.58088
1	22544635	-2.57513
1	22544645	-2.62056
1	22544661	-2.59908
1	22544664	-2.60514
1	22544677	-2.57967
1	22544701	-2.60019
1	22544742	-2.58347
1	22544779	-2.67813
1	22544817	-2.64334
1	22544838	-2.65245
1	22544879	-2.65
1	22544885	-2.63994
1	22544897	-2.6413
1	22544957	-2.62579
1	22545005	-2.62579
1	22545009	-2.68746
1	22545028	-2.65642
1	22545034	-2.66434
1	22545063	-2.65233
1	22545075	-2.66422
1	22545084	-2.65855
1	22545167	-2.64861
1	22545174	-2.66507
1	22545223	-2.51566
1	22545701	-2.49423
1	22546189	-2.49093
1	22546254	-2.49123
1	22546296	-2.49125
1	22546502	-2.49061
1	22547281	-2.5484
1	22547394	-2.50503
1	22547424	-2.50503
1	22547433	-2.50503
1	22547441	-2.49438
1	22547460	-2.50503
1	22547580	-2.52467
1	22547583	-2.5256
1	22547595	-2.5259
1	22547606	-2.5259
1	22547615	-2.52127
1	22547643	-2.52645
1	22547715	-2.50002
1	22547768	-2.50849
1	22547785	-2.50583
1	22547822	-2.497
1	22547863	-2.51705
1	22547867	-2.52035
1	22547904	-2.51273
1	22547907	-2.51273
1	22547935	-2.51273
1	22548004	-2.56101
1	22548144	-2.50965
1	22548160	-2.50521
1	22548177	-2.50521
1	22548464	-2.49404
1	22548542	-2.51358
1	22548634	-2.4927
1	22548967	-2.59953
1	22548981	-2.55688
1	22548998	-2.54191
1	22549030	-2.54191
1	22549089	-2.54191
1	22549130	-2.54191
1	22549179	-2.55537
1	22549181	-2.54817
1	22549223	-2.57709
1	22549227	-2.56504
1	22549233	-2.64455
1	22549244	-2.59138
1	22549313	-2.59138
1	22549359	-2.59138
1	22549389	-2.59138
1	22549412	-2.59138
1	22549447	-2.59138
1	22549522	-2.65113
1	22549558	-2.59829
1	22549570	-2.67033
1	22549586	-2.65031
1	22549599	-2.56519
1	22549622	-2.57019
1	22549625	-2.56427
1	22549649	-2.56427
1	22549763	-2.57228
1	22549931	-2.55543
1	22550011	-2.55762
1	22550020	-2.61251
1	22550040	-2.51417
1	22550041	-2.51417
1	22550093	-2.50301
1	22550144	-2.58088
1	22550241	-2.50945
1	22550321	-2.49429
1	22550427	-2.49429
1	22550455	-2.49429
1	22550526	-2.5568
1	22550536	-2.50286
1	22550545	-2.50286
1	22550617	-2.50286
1	22550631	-2.53049
1	22550634	-2.49274
1	22550649	-2.49274
1	22550743	-2.51489
1	22550795	-2.52916
1	22550821	-2.4959
1	22550844	-2.4959
1	22550849	-2.4959
1	22550850	-2.55305
1	22550904	-2.53004
1	22550920	-2.54842
1	22550941	-2.55841
1	22550975	-2.55577
1	22550986	-2.51718
1	22551033	-2.51718
1	22551043	-2.52792
1	22551064	-2.52362
1	22551075	-2.52362
1	22551111	-2.52362
1	22551129	-2.53173
1	22551141	-2.52653
1	22551207	-2.52428
1	22551211	-2.561
1	22551228	-2.52174
1	22551241	-2.51535
1	22551250	-2.51535
1	22551326	-2.51902
1	22551346	-2.50992
1	22551373	-2.50992
1	22551376	-2.50992
1	22551377	-2.59779
1	22551459	-2.63267
1	22551464	-2.58476
1	22551555	-2.60067
1	22551591	-2.57612
1	22551599	-2.57612
1	22551646	-2.57612
1	22551700	-2.66766
1	22551706	-2.64733
1	22551713	-2.64733
1	22551745	-2.66196
1	22551789	-2.62174
1	22551808	-2.62174
1	22551879	-2.63307
1	22551890	-2.71316
1	22551911	-2.67463
1	22551945	-2.71122
1	22552013	-2.65383
1	22552067	-2.65383
1	22552114	-2.69506
1	22552186	-2.55912
1	22552211	-2.58975
1	22552245	-2.55402
1	22552305	-2.55402
1	22552328	-2.60018
1	22552469	-2.54925
1	22552536	-2.53595
1	22552546	-2.53595
1	22552562	-2.53595
1	22552567	-2.54373
1	22552576	-2.53686
1	22552684	-2.53686
1	22552692	-2.53686
1	22552723	-2.53686
1	22552733	-2.54742
1	22552737	-2.57005
1	22552748	-2.56551
1	22552778	-2.56551
1	22552803	-2.56551
1	22552827	-2.64645
1	22552849	-2.65099
1	22552850	-2.57781
1	22552863	-2.58517
1	22552896	-2.59213
1	22552911	-2.59197
1	22552915	-2.54315
1	22552938	-2.52412
1	22552962	-2.52412
1	22553018	-2.52412
1	22553070	-2.52412
1	22553071	-2.52412
1	22553127	-2.54642
1	22553141	-2.56173
1	22553187	-2.49674
1	22553235	-2.59475
1	22553240	-2.50288
1	22553242	-2.50288
1	22553305	-2.52227
1	22553310	-2.54456
1	22553450	-2.52076
1	22553596	-2.54519
1	46203479	-2.51772
1	46436225	-2.5034
1	46447653	-2.51091
1	46447864	-2.51294
1	67355478	1.05072
1	67355491	1.05728
1	67355499	1.08691
1	67355519	1.17031
1	67355531	1.1745
1	67355540	1.10773
1	67355547	1.10773
1	67355575	1.06608
1	67356160	1.0504
1	67356256	1.0474
1	67356258	1.04601
1	67356262	1.18625
1	67434549	1.22631
1	67434576	1.36459
1	67434602	1.39834
1	67434614	1.38892
1	67434662	1.38892
1	67434697	1.38853
1	67434728	1.36144
1	67434753	1.36275
1	67434757	1.36291
1	67434774	1.34078
1	67434904	1.34733
1	67435254	1.4289
1	67435266	1.42425
1	67435267	1.42358
1	67435274	1.42358
1	67435337	1.43792
1	67435352	1.43903
1	67435365	1.43141
1	67435414	1.43141
1	67435430	1.40855
1	67435504	1.32314
1	67435637	1.32664
1	67435754	1.32664
1	67435850	1.39596
1	67435914	1.4422
1	67435926	1.41263
1	67436065	1.41263
1	67436110	1.40454
1	67436216	1.41264
1	67436241	1.45342
1	67436242	1.45152
1	67436251	1.46886
1	67436281	1.47074
1	67436298	1.45709
1	67436344	1.45709
1	67436348	1.45709
1	67436408	1.47294
1	67436417	1.47338
1	67436510	1.47607
1	67436513	1.47647
1	67436546	1.47468
1	67436547	1.47581
1	67436562	1.46941
1	67436570	1.47606
1	67436639	1.47511
1	67436659	1.47534
1	67436666	1.47474
1	67436724	1.44654
1	67436731	1.44654
1	67436742	1.44906
1	67436743	1.42319
1	67436760	1.44823
1	67436780	1.44973
1	67436795	1.39415
1	67437225	1.40485
1	67437233	1.39559
1	67437269	1.3801
1	67437272	1.38875
1	67437452	1.63063
1	67437546	1.51262
1	67437661	1.51262
1	67437672	1.51262
1	67437751	1.51262
1	67438581	1.70272
1	67438590	1.70272
1	67438591	1.70272
1	67438595	1.70272
1	67438637	1.87743
1	67438740	1.30996
1	67438776	1.28588
1	67438778	1.28588
1	67438827	1.23112
1	67438833	1.24037
1	67438872	1.22869
1	67438891	1.16078
1	67438897	1.08921
1	67438906	1.12257
1	67438910	1.12257
1	67438914	1.08179
1	67438923	1.10049
1	85249909	-2.50446
1	85250953	-2.55417
1	85250955	-2.50911
1	85251025	-2.50969
1	85251050	-2.50969
1	85251129	-2.50969
1	85251131	-2.53332
1	85251166	-2.53332
1	85251175	-2.52899
1	85251176	-2.52999
1	85251210	-2.50791
1	85251219	-2.50733
1	85251257	-2.50929
1	85251308	-2.54736
1	85251395	-2.61393
1	85251463	-2.6042
1	85251537	-2.54936
1	85251553	-2.6119
1	85251562	-2.55885
1	85251581	-2.55885
1	85251642	-2.55885
1	85251644	-2.55804
1	85251645	-2.58401
1	85251716	-2.58703
1	85251717	-2.56111
1	85251804	-2.56111
1	85251889	-2.56111
1	85251943	-2.56111
1	85251950	-2.56111
1	85251957	-2.56111
1	85251976	-2.56111
1	85251978	-2.67306
1	85251993	-2.59566
1	85251996	-2.59566
1	85252028	-2.59566
1	85252058	-2.59566
1	85252089	-2.59566
1	85252095	-2.59566
1	85252102	-2.5948
1	85252128	-2.6773
1	85252130	-2.62159
1	85252172	-2.62159
1	85252205	-2.62159
1	85252207	-2.62159
1	85252215	-2.62159
1	85252216	-2.62159
1	85252228	-2.62159
1	85252283	-2.62159
1	85252318	-2.62159
1	85252389	-2.62159
1	85252390	-2.62159
1	85252411	-2.62159
1	85252455	-2.64406
1	85252470	-2.60416
1	85252471	-2.60416
1	85252515	-2.60416
1	85252595	-2.64974
1	85252649	-2.6059
1	85252660	-2.6059
1	85252742	-2.6059
1	85252743	-2.6059
1	85252785	-2.66202
1	85252846	-2.6199
1	85252853	-2.6199
1	85252870	-2.6199
1	85252899	-2.6199
1	85252903	-2.6199
1	85252919	-2.6199
1	85252936	-2.6199
1	85252970	-2.6199
1	85252996	-2.6199
1	85253000	-2.65631
1	85253031	-2.61041
1	85253038	-2.61041
1	85253039	-2.61041
1	85253072	-2.61041
1	85253074	-2.61041
1	85253079	-2.66274
1	85253094	-2.67468
1	85253100	-2.66967
1	85253157	-2.70868
1	85253225	-2.68957
1	85253248	-2.68957
1	85253274	-2.68957
1	85253286	-2.68957
1	85253287	-2.73217
1	85253289	-2.70042
1	85253295	-2.78181
1	85253297	-2.7397
1	85253306	-2.71998
1	85253312	-2.72802
1	85253344	-2.66779
1	85253431	-2.66779
1	85253434	-2.66779
1	85253473	-2.68246
1	85253484	-2.66121
1	85253520	-2.71113
1	85253593	-2.6478
1	85253594	-2.6478
1	85253654	-2.64694
1	85253671	-2.6486
1	85253675	-2.74127
1	85253686	-2.63178
1	85253713	-2.67135
1	85253824	-2.62453
1	85253825	-2.62453
1	85253854	-2.62453
1	85253874	-2.62453
1	85253883	-2.64597
1	85253884	-2.58235
1	85253900	-2.58235
1	85253962	-2.58235
1	85253983	-2.58235
1	85254023	-2.58235
1	85254112	-2.58235
1	85254142	-2.59663
1	85254147	-2.62446
1	85254152	-2.49379
1	85254153	-2.49379
1	85254188	-2.49379
1	85254254	-2.49379
1	85254358	-2.51647
1	85254386	-2.5054
1	85254449	-2.5054
1	85254501	-2.5054
1	85254505	-2.5054
1	85254564	-2.5054
1	85254577	-2.54006
1	85254650	-2.54006
1	85254671	-2.54006
1	85254688	-2.50209
1	85254693	-2.50163
1	85254713	-2.49843
1	85254714	-2.49843
1	85254733	-2.49982
1	85254740	-2.5545
1	85254830	-2.59144
1	85254840	-2.57522
1	85254868	-2.57522
1	85254901	-2.57882
1	85255111	-2.50212
1	85259611	-2.54143
1	85260340	-2.54976
1	85260349	-2.52189
1	85260403	-2.5099
1	85260442	-2.5099
1	85260496	-2.5099
1	85260514	-2.56875
1	85260533	-2.4945
1	85260559	-2.4945
1	85260560	-2.5045
1	85260572	-2.4977
1	85260653	-2.59716
1	85261184	-2.52717
1	85261304	-2.54615
1	85261325	-2.50207
1	85261337	-2.50306
1	85261360	-2.54506
1	85261361	-2.50927
1	85261366	-2.50736
1	85261507	-2.50846
1	85261511	-2.50846
1	85261518	-2.50846
1	85261523	-2.50846
1	85261527	-2.50846
1	85261609	-2.50846
1	85261612	-2.50846
1	85261650	-2.50846
1	85261651	-2.50846
1	85261666	-2.50846
1	85261706	-2.50846
1	85261708	-2.50846
1	85261714	-2.50846
1	85261782	-2.50846
1	85261790	-2.50846
1	85261828	-2.50846
1	85261836	-2.50846
1	85261878	-2.65321
1	85261879	-2.53601
1	85261903	-2.53915
1	85261968	-2.53915
1	85261983	-2.57889
1	85261998	-2.52939
1	85262006	-2.53545
1	85262055	-2.53039
1	85262122	-2.53039
1	85262148	-2.56315
1	85262149	-2.50182
1	85262153	-2.54462
1	85262230	-2.4987
1	85262345	-2.4987
1	85262352	-2.4987
1	85262374	-2.4987
1	85262433	-2.61664
1	85262569	-2.4919
1	85262588	-2.4919
1	85262607	-2.50788
1	85262749	-2.53905
1	85262851	-2.51585
1	85262853	-2.58096
1	85262867	-2.53278
1	85262897	-2.54166
1	85262921	-2.53585
1	85262999	-2.53585
1	85263004	-2.53585
1	85263077	-2.58963
1	85263078	-2.58963
1	85263274	-2.57409
1	85263349	-2.71708
1	85263362	-2.71708
1	85263397	-2.66286
1	85263468	-2.66286
1	85263471	-2.70323
1	85263484	-2.69491
1	85263514	-2.70084
1	85263516	-2.67494
1	85263517	-2.67494
1	85263533	-2.67494
1	85263545	-2.69098
1	85263572	-2.65015
1	85263667	-2.64697
1	85263719	-2.72623
1	85263749	-2.62012
1	85263828	-2.61973
1	85263839	-2.61973
1	85263845	-2.61973
1	85263849	-2.61973
1	85263850	-2.61973
1	85263903	-2.61827
1	85264021	-2.67617
1	85264055	-2.60873
1	85264079	-2.60955
1	85264149	-2.62916
1	85264236	-2.61755
1	85264237	-2.63084
1	85264271	-2.61043
1	85264307	-2.61985
1	85264325	-2.60939
1	85264340	-2.62441
1	85264348	-2.7154
1	85264375	-2.71156
1	85264382	-2.7322
1	85264383	-2.71552
1	85264423	-2.68351
1	85264432	-2.68351
1	85264442	-2.68351
1	85264444	-2.68351
1	85264454	-2.71292
1	85264468	-2.66003
1	85264482	-2.66011
1	85264488	-2.67839
1	85264489	-2.67814
1	85264498	-2.69911
1	85264499	-2.65628
1	85264500	-2.65529
1	85264506	-2.65671
1	85264567	-2.634
1	85264570	-2.6338
1	85264613	-2.64367
1	85264662	-2.6154
1	85264761	-2.6154
1	85264768	-2.6154
1	85264783	-2.6154
1	85264800	-2.6154
1	85264803	-2.6154
1	85264820	-2.65661
1	85264921	-2.58621
1	85264944	-2.58212
1	85264959	-2.64094
1	85264969	-2.61133
1	85265014	-2.61133
1	85265020	-2.61685
1	85265022	-2.609
1	85265034	-2.60853
1	85265037	-2.60955
1	85265052	-2.60955
1	85265100	-2.60955
1	85265141	-2.6317
1	85265193	-2.57652
1	85265194	-2.57652
1	85265291	-2.57652
1	85265343	-2.63165
1	85265362	-2.53532
1	85265365	-2.56337
1	85265390	-2.60234
1	85265418	-2.59661
1	85265468	-2.60273
1	85265489	-2.61565
1	85265503	-2.56895
1	85265504	-2.56865
1	85265591	-2.56934
1	85265643	-2.56934
1	85265699	-2.56934
1	85265705	-2.56934
1	85265706	-2.57383
1	85265709	-2.56803
1	85265769	-2.56742
1	85265773	-2.60868
1	85265813	-2.60681
1	85265864	-2.59091
1	85265887	-2.64165
1	85265903	-2.64416
1	85265904	-2.61686
1	85265960	-2.61686
1	85266011	-2.63604
1	85266033	-2.57985
1	85266046	-2.59821
1	85266132	-2.55749
1	85266188	-2.55683
1	85266211	-2.55669
1	85266223	-2.56945
1	85266278	-2.60945
1	85266279	-2.54982
1	85266394	-2.53263
1	85266406	-2.53263
1	85266466	-2.53263
1	85266487	-2.53263
1	85266491	-2.55361
1	85266504	-2.52323
1	85266704	-2.53876
1	85266723	-2.53606
1	85266777	-2.54184
1	85266779	-2.5894
1	85266783	-2.5852
1	85266796	-2.52245
1	85266808	-2.53005
1	85267607	-2.62561
1	85267726	-2.51376
1	85268547	-2.54094
1	85268550	-2.49104
1	85268587	-2.49064
1	85268650	-2.5629
1	85268674	-2.51505
1	85268965	-2.49339
1	85271443	-2.53658
1	85275374	-2.50109
1	85275418	-2.54271
1	85275653	-2.50304
1	85275676	-2.55416
1	85275688	-2.49925
1	85275976	-2.57123
1	85299838	-2.49758
1	85299964	-2.53024
1	85299975	-2.52067
1	85300017	-2.53872
1	85300030	-2.51824
1	85300171	-2.52711
1	85300336	-2.56965
1	85300502	-2.5023
1	85300528	-2.5023
1	85300531	-2.5023
1	85300552	-2.5023
1	85300572	-2.50058
1	85300628	-2.50058
1	85300649	-2.50135
1	85300703	-2.50135
1	85300756	-2.5386
1	85300793	-2.51578
1	85300825	-2.52067
1	85300850	-2.51696
1	85300855	-2.51696
1	85300875	-2.51696
1	85300879	-2.55213
1	85300923	-2.58541
1	85300940	-2.5412
1	85300951	-2.5412
1	85300956	-2.5412
1	85300958	-2.5412
1	85300984	-2.58813
1	85301003	-2.54554
1	85301004	-2.55627
1	85301030	-2.51229
1	85301049	-2.53697
1	85303419	-2.56447
1	85303579	-2.5122
1	85303652	-2.50379
1	85303654	-2.50137
1	85303685	-2.55513
1	85303689	-2.55513
1	85303703	-2.53904
1	85303713	-2.53904
1	85303717	-2.54089
1	85303737	-2.53964
1	85303770	-2.53964
1	85303783	-2.54158
1	85303804	-2.52313
1	85303815	-2.52313
1	85303884	-2.54896
1	85303939	-2.53082
1	85303956	-2.53082
1	85303975	-2.55912
1	85304094	-2.58618
1	85304203	-2.49171
1	85304328	-2.625
1	85304387	-2.51568
1	85304413	-2.51568
1	85304547	-2.51568
1	85304683	-2.58288
1	85304686	-2.52088
1	85304862	-2.52088
1	85304893	-2.52088
1	85304900	-2.60438
1	85328834	-2.57503
1	85328863	-2.52355
1	85328873	-2.61944
1	85328993	-2.58527
1	85329004	-2.60588
1	85329012	-2.6035
1	85329014	-2.6035
1	85329016	-2.6035
1	85329035	-2.64782
1	85329037	-2.69373
1	85329038	-2.61446
1	85329087	-2.54545
1	85329097	-2.54545
1	85329108	-2.57344
1	85329306	-2.49146
1	85329361	-2.50824
1	85329990	-2.49854
1	85330380	-2.62198
1	85330382	-2.74688
1	85330386	-2.69063
1	85330420	-2.73699
1	85330447	-2.6948
1	85330485	-2.6948
1	85330489	-2.71825
1	85330492	-2.64959
1	85330583	-2.59205
1	85330636	-2.59205
1	85330659	-2.61007
1	85330676	-2.59526
1	85330757	-2.53289
1	85330760	-2.56251
1	85331482	-2.5621
1	85331498	-2.49122
1	85331601	-2.53603
1	85331814	-2.51291
1	85332037	-2.49694
1	85332116	-2.50786
1	85332130	-2.6436
1	85332135	-2.62661
1	85332199	-2.49134
1	85332282	-2.49834
1	85332805	-2.54333
1	85332833	-2.59483
1	85332842	-2.60083
1	85333199	-2.50766
1	85333238	-2.51503
1	85333288	-2.51385
1	85333300	-2.51385
1	85333308	-2.51385
1	85333309	-2.51385
1	85333313	-2.51503
1	85333342	-2.51465
1	85333354	-2.67657
1	85333359	-2.65449
1	85333375	-2.67458
1	85333567	-2.61078
1	85333576	-2.65994
1	85333609	-2.59339
1	85333610	-2.59339
1	85333662	-2.62077
1	85333726	-2.633
1	85333869	-2.60474
1	85333975	-2.65294
1	85334010	-2.61614
1	85334092	-2.62817
1	85334110	-2.62817
1	85334113	-2.62817
1	85334136	-2.67357
1	85334230	-2.59207
1	85334296	-2.58685
1	85334297	-2.58473
1	85334349	-2.59889
1	85334353	-2.58603
1	85334428	-2.58603
1	85334465	-2.58603
1	85334567	-2.59205
1	85334587	-2.73542
1	85334591	-2.65246
1	85334599	-2.64735
1	85334616	-2.64735
1	85334623	-2.66281
1	85334628	-2.66281
1	85334661	-2.66281
1	85334667	-2.66281
1	85334684	-2.66281
1	85334714	-2.72928
1	85334751	-2.68423
1	85334820	-2.68423
1	85334857	-2.68423
1	85334886	-2.69031
1	85334929	-2.69031
1	85334971	-2.77689
1	85334986	-2.82658
1	85335021	-2.74829
1	85335146	-2.82351
1	85335150	-2.78976
1	85335159	-2.81609
1	85335417	-2.69854
1	85335419	-2.56525
1	85335421	-2.58923
1	85335428	-2.58923
1	85335438	-2.58923
1	85335442	-2.58923
1	85335444	-2.58923
1	85335447	-2.58923
1	85335598	-2.59219
1	85335698	-2.5952
1	85335740	-2.71851
1	85335791	-2.6575
1	85335922	-2.67164
1	85335943	-2.82082
1	85335958	-2.65647
1	85336042	-2.72195
1	85336143	-2.66905
1	85336146	-2.6755
1	85336153	-2.58304
1	85336178	-2.56729
1	85336238	-2.6074
1	85336290	-2.57158
1	85336300	-2.60898
1	85336315	-2.59993
1	85336333	-2.61189
1	85336340	-2.54192
1	85336354	-2.54155
1	85336361	-2.55994
1	85336661	-2.49072
1	85336687	-2.49469
1	85336872	-2.51346
1	85337149	-2.51279
1	85337885	-2.5233
1	85338309	-2.54064
1	85338817	-2.50086
1	85342076	-2.49729
1	85342091	-2.49629
1	85342120	-2.5037
1	85342279	-2.5313
1	85342301	-2.52263
1	85342538	-2.49373
1	140262443	-2.49157
1	140262457	-2.50611
1	140262519	-2.5121
1	140262536	-2.5121
1	140262560	-2.53979
1	140262562	-2.5349
1	140262563	-2.5349
1	140262579	-2.53026
1	140262614	-2.53026
1	140262622	-2.55243
1	140262633	-2.6223
1	140262635	-2.5673
1	140262650	-2.56763
1	140262652	-2.5705
1	140262655	-2.5799
1	140262659	-2.57613
1	140262663	-2.57613
1	140262673	-2.57613
1	140262675	-2.5771
1	140262685	-2.55777
1	140262703	-2.55777
1	140262704	-2.55777
1	140262705	-2.55777
1	140262707	-2.56784
1	140262716	-2.54157
1	140262719	-2.54157
1	140262728	-2.53174
1	140262742	-2.53444
1	140262743	-2.5241
1	140262749	-2.5341
1	140262751	-2.5341
1	141948447	-2.53972
1	141948489	-2.53323
1	141948490	-2.57882
1	141948581	-2.561
1	141948646	-2.58438
1	141948651	-2.57601
1	141948737	-2.57601
1	141948754	-2.57601
1	141948771	-2.57112
1	141948789	-2.56672
1	141948818	-2.57673
1	141948867	-2.51916
1	141948967	-2.51916
1	141949007	-2.52589
1	151706021	-2.51343
1	151706027	-2.62245
1	151706030	-2.61884
1	151706035	-2.61884
1	151706039	-2.61884
1	151706063	-2.93466
1	151706116	-2.92017
1	151706195	-2.92017
1	151706198	-2.92017
1	151706201	-2.97149
1	151706251	-2.96528
1	151706343	-2.96528
1	151706349	-3.06286
1	151706407	-3.02205
1	151706527	-3.02205
1	151706552	-3.03798
1	151706603	-3.17922
1	151706605	-3.20525
1	151706611	-3.19316
1	151706653	-3.19922
1	151706660	-3.17101
1	151706673	-3.10318
1	151706695	-3.07433
1	151706702	-3.07433
1	151706715	-3.07433
1	151706729	-3.07433
1	151706742	-3.07584
1	151706763	-3.05932
1	151706765	-3.05932
1	151706776	-3.07344
1	151706784	-3.06166
1	151706786	-3.0614
1	151706797	-3.04392
1	151706810	-3.09764
1	151706818	-2.94955
1	151706832	-2.77859
1	157340355	1.07769
1	157340371	1.084
1	157340375	1.08413
1	157340376	1.08413
1	157340383	1.08326
1	157340384	1.0878
1	157340388	1.0878
1	157340406	1.59031
1	157340407	1.5818
1	157340416	1.58081
1	157340419	1.58081
1	157340429	1.58081
1	157340434	1.58081
1	157340436	1.61033
1	157340447	1.60828
1	157340448	1.61728
1	157340465	1.60938
1	157340469	1.60938
1	157340471	1.60827
1	157340473	1.60827
1	157340476	1.60827
1	157340492	1.48345
1	157340493	1.48202
1	157340497	1.48216
1	157340502	1.48243
1	157340509	1.48243
1	157340514	1.43785
1	157340515	1.43657
1	157340533	1.49553
1	157340535	1.49553
1	157363725	1.07046
1	157363736	1.11115
1	157363743	1.13024
1	157363744	1.13024
1	157363752	1.11519
1	157363753	1.11519
1	157363755	1.11519
1	157363756	1.11519
1	157363759	1.12692
1	157363761	1.12692
1	157363766	1.12692
1	157363768	1.12692
1	157363771	1.12692
1	157363785	1.07601
1	162768707	1.06498
1	162768752	1.11795
1	163063675	1.10786
1	163063678	1.07595
1	163063685	1.08099
1	163127045	1.11351
1	163127046	1.11351
1	163127068	1.11351
1	163127069	1.11351
1	163127106	1.10454
1	163127109	1.10454
1	163127225	1.10454
1	163127226	1.10454
1	163127396	1.10454
1	163127399	1.10903
1	163127418	1.10903
1	163127419	1.10903
1	163128501	1.06372
1	163128509	1.2683
1	163128511	1.2683
1	163128521	1.29135
1	163128523	1.29135
1	163233560	1.31009
1	163233569	1.32281
1	163233577	1.32281
1	163233587	1.49905
1	163233601	1.49905
1	163233602	1.49905
1	163233637	1.55599
1	163233643	1.55988
1	163233645	1.55988
1	163233661	1.55988
1	163233667	1.55988
1	163233719	1.56279
1	163233725	1.56763
1	163233726	1.56763
1	163233748	1.56763
1	163233760	1.56763
1	163233768	1.53163
1	163233804	1.53163
1	163233806	1.53163
1	163233832	1.47863
1	163233835	1.47863
1	163233841	1.4434
1	163233866	1.35765
1	163233869	1.30493
1	163233876	1.30493
1	163233878	1.30493
1	163233880	1.30493
1	163233917	1.46731
1	163233943	1.34466
1	163233955	1.34466
1	163233971	1.31691
1	163234006	1.29122
1	163234022	1.06565
1	163240104	1.05922
1	163240125	1.05285
1	163240143	1.05285
1	163250010	1.10508
1	163251391	1.04825
1	163251396	1.07752
1	163251399	1.08848
1	163252785	1.05581
1	163252787	1.06917
1	163252828	1.07524
1	163256320	1.04813
1	163256322	1.04813
1	163256336	1.05185
1	163256344	1.05185
1	175312028	-2.53056
1	175312061	-2.54179
1	175312069	-2.57604
1	175312095	-2.57382
1	175312146	-2.66064
1	175312154	-2.78048
1	175312168	-2.80259
1	175312186	-2.81493
1	175312198	-2.80805
1	175312205	-2.80805
1	175312209	-2.80805
1	175312238	-2.80805
1	175312282	-2.80805
1	175312312	-2.80805
1	175312331	-2.87763
1	175312341	-2.77676
1	175312387	-2.77676
1	175312396	-2.7849
1	175312406	-2.78369
1	175312417	-2.84673
1	175312432	-2.83139
1	175312475	-2.83139
1	175312520	-2.83139
1	175312617	-2.83139
1	175312618	-2.83139
1	175312623	-2.88949
1	175312636	-2.85869
1	175312641	-2.81623
1	175312730	-2.8217
1	175312735	-2.77641
1	175312741	-2.75324
1	175312768	-2.75324
1	175312829	-2.74767
1	175312853	-2.7375
1	175312871	-2.7375
1	175312887	-2.53262
1	175312921	-2.51183
1	175312957	-2.51665
1	175313021	-2.52151
1	175313140	-2.51531
1	175313203	-2.52726
1	175313276	-2.54099
1	175313323	-2.53585
1	175313328	-2.55825
1	175313330	-2.55825
1	175313348	-2.55112
1	175313349	-2.56519
1	175313350	-2.56519
1	175313353	-2.74235
1	175313361	-2.74235
1	175313382	-2.76496
1	175313420	-2.76674
1	175313478	-2.79896
1	175313511	-2.7969
[truncated: 50,353 more rows]
