# Supplementary material for: Genomic Insights into Post‐Domestication Expansion and Selection of Body Size in Ponies
Source: Adv Sci (Weinh). 2025 Feb 26;12(16):2413023. doi: 10.1002/advs.202413023 (PMC12021115; doi:10.1002/advs.202413023)
Supplement: Supplementary file 20 — Supporting Table 19 [file ADVS-12-2413023-s018.xlsx]

## Sheet: Sheet1
Table S19. Best-scoring maximum likelihood (ML) tree with support values generated using RAxML. The tree was constructed based on aligned single-copy orthologous genes, with support values calculated from 1,000 bootstrap replicates.
(Mus_musculus:0.15722947,(Sus_scrofa:0.05492302,(Bos_taurus:0.01663442,(Ovis_aries:0.00952801,Capra_hircus:0.00627603)100:0.01115124)100:0.04909056)100:0.01982651,(Diceros_bicornis:0.03385547,((Equus_caballus_debao:0.00163720,Equus_caballus:0.00116520)100:0.00286708,(Equus_asinus:0.00540991,Equus_quagga:0.00454850)100:0.00214406)100:0.03298473)100:0.01744528);
