# Supplementary material for: Genomic Insights into Post‐Domestication Expansion and Selection of Body Size in Ponies
Source: Adv Sci (Weinh). 2025 Feb 26;12(16):2413023. doi: 10.1002/advs.202413023 (PMC12021115; doi:10.1002/advs.202413023)
Supplement: Supplementary file 21 — Supporting Table 20 [file ADVS-12-2413023-s012.xlsx]

## Sheet: Sheet1
Table S20. Prior divergence time used for estimating evolutionary divergence in the MCMCTree analyses.
10 1
(Mus_musculus,((Diceros_bicornis,((Equus_asinus,Equus_quagga)'B(0.039, 0.045)',(Equus_caballus_debao,Equus_caballus)'U(0.0001)'))'B(0.534, 0.56)',(Sus_scrofa,(Bos_taurus,(Ovis_aries,Capra_hircus)'B(0.00, 0.1171)')'U(0.15)')'B(0.52, 0.639)')'B(0.728, 0.783)')'B(0.915, 0.974)';
