# Supplementary material for: Genomic Insights into Post‐Domestication Expansion and Selection of Body Size in Ponies
Source: Adv Sci (Weinh). 2025 Feb 26;12(16):2413023. doi: 10.1002/advs.202413023 (PMC12021115; doi:10.1002/advs.202413023)
Supplement: Supplementary file 22 — Supporting Table 21 [file ADVS-12-2413023-s003.xlsx]

## Sheet: Sheet1
Table S21. Details of the Norwegian Fjord Horse sample used in TreeMix phylogenetic analyses and for calculating f3- and f4-statistics.
Run	BioSample	BioProject	Library Name	Bases (G)
SRR891224	SAMN02179856	PRJNA205517	7-3Cidx7	7.56247
SRR891227	SAMN02179856	PRJNA205517	7-3Cidx8	0.00259
SRR891228	SAMN02179856	PRJNA205517	7-6Cidx7	0.009257
SRR891229	SAMN02179856	PRJNA205517	7-6Cidx8	10.8054
SRR891523	SAMN02179856	PRJNA205517	7-3idx20	11.6677
SRR891524	SAMN02179856	PRJNA205517	7-3idx20	6.66999
SRR891525	SAMN02179856	PRJNA205517	7-6idx22	10.9633
SRR891526	SAMN02179856	PRJNA205517	7-3Cidx7	0.483872
SRR891527	SAMN02179856	PRJNA205517	7-3Cidx7	23.146
SRR891528	SAMN02179856	PRJNA205517	7-3Cidx7	16.667
SRR891529	SAMN02179856	PRJNA205517	7-3Cidx8	0.007028
SRR891530	SAMN02179856	PRJNA205517	7-3Cidx8	0.008513
