# Supplementary material for: Genomic Insights into Post‐Domestication Expansion and Selection of Body Size in Ponies
Source: Adv Sci (Weinh). 2025 Feb 26;12(16):2413023. doi: 10.1002/advs.202413023 (PMC12021115; doi:10.1002/advs.202413023)
Supplement: Supplementary file 23 — Supporting Table 22 [file ADVS-12-2413023-s004.xlsx]

## Sheet: Sheet1
Table S22. Complete archived ChIP-seq data for horse, sourced from the Functional Annotation of Animal Genomes (FAANG) database.
Run	BioSample	Tissue	Histone marker
ERR5036026	SAMEA104728803	diaphysis of metacarpal bone	H3K27ac
ERR5036027	SAMEA104728803	diaphysis of metacarpal bone	H3K27me3
ERR5036024	SAMEA104728803	diaphysis of metacarpal bone	H3K4me1
ERR5036025	SAMEA104728803	diaphysis of metacarpal bone	H3K4me3
ERR5036028	SAMEA104728803	diaphysis of metacarpal bone	input DNA
ERR3653355	SAMEA104728823	forelimb lamina	H3K27ac
ERR3653371	SAMEA104728823	forelimb lamina	H3K27me3
ERR3653323	SAMEA104728823	forelimb lamina	H3K4me1
ERR3653339	SAMEA104728823	forelimb lamina	H3K4me3
ERR3653387	SAMEA104728823	forelimb lamina	input DNA
ERR3653354	SAMEA104728774	heart left ventricle	H3K27ac
ERR3653370	SAMEA104728774	heart left ventricle	H3K27me3
ERR3653322	SAMEA104728774	heart left ventricle	H3K4me1
ERR3653338	SAMEA104728774	heart left ventricle	H3K4me3
ERR3653386	SAMEA104728774	heart left ventricle	input DNA
ERR3653347	SAMEA104728770	lamina right front	H3K27ac
ERR3653363	SAMEA104728770	lamina right front	H3K27me3
ERR3653315	SAMEA104728770	lamina right front	H3K4me1
ERR3653331	SAMEA104728770	lamina right front	H3K4me3
ERR3653379	SAMEA104728770	lamina right front	input DNA
ERR3653357	SAMEA104728801	left lung	H3K27ac
ERR3653373	SAMEA104728801	left lung	H3K27me3
ERR3653325	SAMEA104728801	left lung	H3K4me1
ERR3653341	SAMEA104728801	left lung	H3K4me3
ERR3653389	SAMEA104728801	left lung	input DNA
ERR3653351	SAMEA104728793	left ovary	H3K27ac
ERR3653367	SAMEA104728793	left ovary	H3K27me3
ERR3653319	SAMEA104728793	left ovary	H3K4me1
ERR3653335	SAMEA104728793	left ovary	H3K4me3
ERR3653383	SAMEA104728793	left ovary	input DNA
ERR3653356	SAMEA104728726	liver left lateral lobe	H3K27ac
ERR3653372	SAMEA104728726	liver left lateral lobe	H3K27me3
ERR3653324	SAMEA104728726	liver left lateral lobe	H3K4me1
ERR3653340	SAMEA104728726	liver left lateral lobe	H3K4me3
ERR3653388	SAMEA104728726	liver left lateral lobe	input DNA
ERR3653358	SAMEA104728876	longissimus thoracis muscle	H3K27ac
ERR3653374	SAMEA104728876	longissimus thoracis muscle	H3K27me3
ERR3653326	SAMEA104728876	longissimus thoracis muscle	H3K4me1
ERR3653342	SAMEA104728876	longissimus thoracis muscle	H3K4me3
ERR3653390	SAMEA104728876	longissimus thoracis muscle	input DNA
ERR3653353	SAMEA104728891	parietal cortex	H3K27ac
ERR3653369	SAMEA104728891	parietal cortex	H3K27me3
ERR3653321	SAMEA104728891	parietal cortex	H3K4me1
ERR3653337	SAMEA104728891	parietal cortex	H3K4me3
ERR3653385	SAMEA104728891	parietal cortex	input DNA
ERR3653359	SAMEA104728810	right ovary	H3K27ac
ERR3653375	SAMEA104728810	right ovary	H3K27me3
ERR3653327	SAMEA104728810	right ovary	H3K4me1
ERR3653343	SAMEA104728810	right ovary	H3K4me3
ERR3653391	SAMEA104728810	right ovary	input DNA
ERR3653352	SAMEA104728874	subcutaneous abdominal adipose tissue	H3K27ac
ERR3653368	SAMEA104728874	subcutaneous abdominal adipose tissue	H3K27me3
ERR3653320	SAMEA104728874	subcutaneous abdominal adipose tissue	H3K4me1
ERR3653336	SAMEA104728874	subcutaneous abdominal adipose tissue	H3K4me3
ERR3653384	SAMEA104728874	subcutaneous abdominal adipose tissue	input DNA
